# Supplementary material for: Identification of four hub genes associated with adrenocortical carcinoma progression by WGCNA
Source: PeerJ. 2019 Mar 14;7:e6555. doi: 10.7717/peerj.6555 (PMC6421058; doi:10.7717/peerj.6555)
Supplement: Supplemental Information 2 [file peerj-07-6555-s002.xlsx]

## Sheet: Sheet1
samples from GTEx	samples from TCGA
GTEX-111CU-0126-SM-5GZWZ	TCGA.PK.A5H9.01
GTEX-111YS-0126-SM-5987T	TCGA.OR.A5J3.01
GTEX-1122O-0326-SM-5H124	TCGA.OR.A5JJ.01
GTEX-11DXX-0126-SM-5EGH7	TCGA.OR.A5LM.01
GTEX-11DXY-1626-SM-5H12L	TCGA.OR.A5KU.01
GTEX-11DXZ-0226-SM-5EGGZ	TCGA.OR.A5L6.01
GTEX-11EMC-0526-SM-5EGJN	TCGA.P6.A5OF.01
GTEX-11EQ9-0126-SM-5986I	TCGA.OU.A5PI.01
GTEX-11GSP-0326-SM-5A5KW	TCGA.OR.A5J7.01
GTEX-11I78-1826-SM-5A5M4	TCGA.OR.A5JF.01
GTEX-11NSD-0226-SM-5A5LR	TCGA.OR.A5KY.01
GTEX-11P7K-0126-SM-5986E	TCGA.PK.A5HA.01
GTEX-11TT1-0126-SM-5LUAA	TCGA.OR.A5JB.01
GTEX-11XUK-0126-SM-5CVLK	TCGA.OR.A5JV.01
GTEX-1211K-0126-SM-59HJE	TCGA.OR.A5LA.01
GTEX-12696-0626-SM-5EGGD	TCGA.OR.A5JR.01
GTEX-12WSD-2126-SM-5LZWK	TCGA.OR.A5K3.01
GTEX-12WSG-0726-SM-5EGIG	TCGA.OR.A5LE.01
GTEX-12WSJ-0126-SM-5GCOM	TCGA.OR.A5JZ.01
GTEX-12WSK-0326-SM-5GCOJ	TCGA.OR.A5JG.01
GTEX-12WSL-0326-SM-5CVMK	TCGA.OR.A5LP.01
GTEX-12WSN-0926-SM-5GCN1	TCGA.OR.A5JK.01
GTEX-13111-0326-SM-5DUXF	TCGA.OR.A5LL.01
GTEX-131XF-0126-SM-5DUVF	TCGA.OR.A5LH.01
GTEX-131XG-1326-SM-5DUX4	TCGA.OR.A5JC.01
GTEX-132AR-1726-SM-5EGHQ	TCGA.OR.A5J8.01
GTEX-132QS-0126-SM-5IFH9	TCGA.OR.A5KT.01
GTEX-1399R-0326-SM-5KM1X	TCGA.OR.A5L5.01
GTEX-1399S-0426-SM-5IFG5	TCGA.PK.A5HB.01
GTEX-1399U-0226-SM-5P9J2	TCGA.OR.A5KX.01
GTEX-139YR-0126-SM-5IJEY	TCGA.OR.A5L9.01
GTEX-13D11-0426-SM-5LZYA	TCGA.OR.A5JS.01
GTEX-13FH7-0226-SM-5IFGG	TCGA.OR.A5K4.01
GTEX-13FTW-0126-SM-5IJED	TCGA.OR.A5LD.01
GTEX-13N11-0826-SM-5IJFP	TCGA.OR.A5JO.01
GTEX-13O1R-2326-SM-5IJF9	TCGA.OR.A5K0.01
GTEX-13O21-0126-SM-5IJE8	TCGA.OR.A5LT.01
GTEX-13O3O-1626-SM-5KM1O	TCGA.OR.A5JW.01
GTEX-13O61-0126-SM-5KM4P	TCGA.OR.A5K8.01
GTEX-13OVI-1226-SM-5J2ME	TCGA.OR.A5KW.01
GTEX-13OW7-2726-SM-5L3HN	TCGA.OR.A5L8.01
GTEX-13PL7-1026-SM-5MR5C	TCGA.OR.A5J5.01
GTEX-13PVR-0226-SM-5RQJI	TCGA.OR.A5LO.01
GTEX-13W3W-1326-SM-5LU4T	TCGA.OR.A5J1.01
GTEX-145LT-0126-SM-5S2QJ	TCGA.OR.A5JL.01
GTEX-145MN-0226-SM-5QGPY	TCGA.OR.A5LK.01
GTEX-146FR-1526-SM-5SIB8	TCGA.OR.A5J9.01
GTEX-14753-1726-SM-5NQ9X	TCGA.OR.A5JD.01
GTEX-147F4-2526-SM-5NQBB	TCGA.OR.A5LG.01
GTEX-148VJ-1626-SM-5QGPH	TCGA.OR.A5L4.01
GTEX-14A5I-2126-SM-5NQA8	TCGA.OR.A5JT.01
GTEX-14BMU-0126-SM-5S2Q9	TCGA.OR.A5K5.01
GTEX-14DAQ-1826-SM-5S2VV	TCGA.OR.A5LC.01
GTEX-14H4A-0226-SM-5SI6Q	TCGA.OR.A5KO.01
GTEX-NFK9-1726-SM-3TW8P	TCGA.OR.A5LS.01
GTEX-O5YT-1326-SM-3MJGR	TCGA.P6.A5OG.01
GTEX-O5YV-1126-SM-3LK73	TCGA.OR.A5JP.01
GTEX-OHPK-1326-SM-3MJGN	TCGA.OR.A5K1.01
GTEX-OHPL-1326-SM-3MJGG	TCGA.OR.A5JX.01
GTEX-OIZH-1326-SM-3NB1H	TCGA.OR.A5K9.01
GTEX-OOBK-3125-SM-3LK5R	TCGA.OR.A5JI.01
GTEX-OXRK-0126-SM-3NB1E	TCGA.OR.A5KV.01
GTEX-P4QS-1326-SM-3NMCD	TCGA.OR.A5LN.01
GTEX-PLZ5-0326-SM-3P614	TCGA.OR.A5J6.01
GTEX-PLZ6-0226-SM-3P61I	TCGA.OR.A5J2.01
GTEX-PWCY-0226-SM-48TD8	TCGA.OR.A5JM.01
GTEX-Q2AH-0126-SM-48U2B	TCGA.OR.A5LJ.01
GTEX-Q2AI-0226-SM-48U1D	TCGA.PK.A5H8.01
GTEX-Q734-0126-SM-48U1E	TCGA.OR.A5JE.01
GTEX-QCQG-0126-SM-48U27	TCGA.OR.A5L3.01
GTEX-QDVN-0426-SM-48TZ6	TCGA.OR.A5JA.01
GTEX-QEG5-1826-SM-4R1JP	TCGA.OR.A5KZ.01
GTEX-QLQ7-0126-SM-4R1JW	TCGA.PA.A5YG.01
GTEX-QLQW-0226-SM-447BJ	TCGA.OR.A5K6.01
GTEX-QMRM-0126-SM-4R1K9	TCGA.OR.A5LB.01
GTEX-QXCU-1326-SM-48FE2	TCGA.OR.A5JQ.01
GTEX-R53T-0226-SM-48FEH	TCGA.OR.A5JY.01
GTEX-R55C-0226-SM-48FEO
GTEX-R55G-0126-SM-48FDS
GTEX-REY6-1726-SM-48FDL
GTEX-RUSQ-0226-SM-47JWT
GTEX-RWSA-1726-SM-47JX7
GTEX-S32W-0126-SM-4AD61
GTEX-S341-0126-SM-4AD64
GTEX-S4Q7-0226-SM-4AD5O
GTEX-SUCS-0526-SM-4DM56
GTEX-T6MO-0126-SM-4DM6X
GTEX-TKQ2-0226-SM-4DM6V
GTEX-U3ZM-0226-SM-4DXTA
GTEX-U3ZN-0826-SM-4DXSZ
GTEX-U4B1-0126-SM-4DXSN
GTEX-V1D1-0226-SM-4JBHG
GTEX-V955-0126-SM-4JBH5
GTEX-VJYA-0526-SM-4KL1R
GTEX-VUSG-1526-SM-4KKZH
GTEX-WFG8-0126-SM-4LVMH
GTEX-WFG8-0126-SM-5CHTB
GTEX-WHPG-1526-SM-4M1ZK
GTEX-WQUQ-0126-SM-4OOSS
GTEX-WY7C-0326-SM-4OND5
GTEX-WYVS-0226-SM-4ONDK
GTEX-X4EO-1726-SM-4QARN
GTEX-X4LF-0126-SM-4QAS7
GTEX-XMK1-0226-SM-4B65D
GTEX-XQ3S-1726-SM-4BOOD
GTEX-XUZC-0226-SM-4BOO7
GTEX-XV7Q-0226-SM-4BRVL
GTEX-XYKS-0926-SM-4BRVG
GTEX-Y114-0526-SM-4TT8V
GTEX-Y3IK-0226-SM-51MRJ
GTEX-Y5V5-1326-SM-4V6G9
GTEX-Y5V6-1926-SM-5IFIL
GTEX-Y9LG-0126-SM-5Q59W
GTEX-YB5E-0226-SM-5IFHI
GTEX-YF7O-0126-SM-5IFIR
GTEX-YFCO-0126-SM-4W1YT
GTEX-ZA64-0226-SM-5HL9C
GTEX-ZDTT-0126-SM-4WKHA
GTEX-ZF2S-0126-SM-4WKFO
GTEX-ZLFU-0826-SM-4WWBP
GTEX-ZLV1-0226-SM-4WWC1
GTEX-ZLWG-0126-SM-4WWC5
GTEX-ZVP2-0126-SM-5NQ7D
GTEX-ZVT2-0826-SM-5GIEO
GTEX-ZYFG-0926-SM-5BC5U
GTEX-ZYVF-1626-SM-5N9EH
GTEX-ZYWO-0126-SM-5GZWQ
GTEX-ZZPU-1226-SM-5N9CK

## Sheet: Sheet2
Source.Name	Characteristics.organism.	Characteristics.sex.	Characteristics.disease.	Comment.original.body.site.annotation.	Material.type	Comment.LIBRARY_SELECTION.	Comment.LIBRARY_SOURCE.	Comment.LIBRARY_STRATEGY.	Comment.INSTRUMENT_MODEL.
GTEX-111CU-0126-SM-5GZWZ	Homo sapiens	male	normal	Adrenal Gland	total RNA	cDNA	TRANSCRIPTOMIC	RNA-Seq	Illumina HiSeq 2000
GTEX-111YS-0126-SM-5987T	Homo sapiens	male	normal	Adrenal Gland	total RNA	cDNA	TRANSCRIPTOMIC	RNA-Seq	Illumina HiSeq 2000
GTEX-1122O-0326-SM-5H124	Homo sapiens	female	normal	Adrenal Gland	total RNA	cDNA	TRANSCRIPTOMIC	RNA-Seq	Illumina HiSeq 2000
GTEX-11DXX-0126-SM-5EGH7	Homo sapiens	female	normal	Adrenal Gland	total RNA	cDNA	TRANSCRIPTOMIC	RNA-Seq	Illumina HiSeq 2000
GTEX-11DXY-1626-SM-5H12L	Homo sapiens	male	normal	Adrenal Gland	total RNA	cDNA	TRANSCRIPTOMIC	RNA-Seq	Illumina HiSeq 2000
GTEX-11DXZ-0226-SM-5EGGZ	Homo sapiens	male	normal	Adrenal Gland	total RNA	cDNA	TRANSCRIPTOMIC	RNA-Seq	Illumina HiSeq 2000
GTEX-11EMC-0526-SM-5EGJN	Homo sapiens	female	normal	Adrenal Gland	total RNA	cDNA	TRANSCRIPTOMIC	RNA-Seq	Illumina HiSeq 2000
GTEX-11EQ9-0126-SM-5986I	Homo sapiens	male	normal	Adrenal Gland	total RNA	cDNA	TRANSCRIPTOMIC	RNA-Seq	Illumina HiSeq 2000
GTEX-11GSP-0326-SM-5A5KW	Homo sapiens	female	normal	Adrenal Gland	total RNA	cDNA	TRANSCRIPTOMIC	RNA-Seq	Illumina HiSeq 2000
GTEX-11I78-1826-SM-5A5M4	Homo sapiens	female	normal	Adrenal Gland	total RNA	cDNA	TRANSCRIPTOMIC	RNA-Seq	Illumina HiSeq 2000
GTEX-11NSD-0226-SM-5A5LR	Homo sapiens	male	normal	Adrenal Gland	total RNA	cDNA	TRANSCRIPTOMIC	RNA-Seq	Illumina HiSeq 2000
GTEX-11P7K-0126-SM-5986E	Homo sapiens	male	normal	Adrenal Gland	total RNA	cDNA	TRANSCRIPTOMIC	RNA-Seq	Illumina HiSeq 2000
GTEX-11TT1-0126-SM-5LUAA	Homo sapiens	male	normal	Adrenal Gland	total RNA	cDNA	TRANSCRIPTOMIC	RNA-Seq	Illumina HiSeq 2000
GTEX-11XUK-0126-SM-5CVLK	Homo sapiens	female	normal	Adrenal Gland	total RNA	cDNA	TRANSCRIPTOMIC	RNA-Seq	Illumina HiSeq 2000
GTEX-1211K-0126-SM-59HJE	Homo sapiens	female	normal	Adrenal Gland	total RNA	cDNA	TRANSCRIPTOMIC	RNA-Seq	Illumina HiSeq 2000
GTEX-12696-0626-SM-5EGGD	Homo sapiens	male	normal	Adrenal Gland	total RNA	cDNA	TRANSCRIPTOMIC	RNA-Seq	Illumina HiSeq 2000
GTEX-12WSD-2126-SM-5LZWK	Homo sapiens	female	normal	Adrenal Gland	total RNA	cDNA	TRANSCRIPTOMIC	RNA-Seq	Illumina HiSeq 2000
GTEX-12WSG-0726-SM-5EGIG	Homo sapiens	female	normal	Adrenal Gland	total RNA	cDNA	TRANSCRIPTOMIC	RNA-Seq	Illumina HiSeq 2000
GTEX-12WSJ-0126-SM-5GCOM	Homo sapiens	female	normal	Adrenal Gland	total RNA	cDNA	TRANSCRIPTOMIC	RNA-Seq	Illumina HiSeq 2000
GTEX-12WSK-0326-SM-5GCOJ	Homo sapiens	female	normal	Adrenal Gland	total RNA	cDNA	TRANSCRIPTOMIC	RNA-Seq	Illumina HiSeq 2000
GTEX-12WSL-0326-SM-5CVMK	Homo sapiens	male	normal	Adrenal Gland	total RNA	cDNA	TRANSCRIPTOMIC	RNA-Seq	Illumina HiSeq 2000
GTEX-12WSN-0926-SM-5GCN1	Homo sapiens	male	normal	Adrenal Gland	total RNA	cDNA	TRANSCRIPTOMIC	RNA-Seq	Illumina HiSeq 2000
GTEX-13111-0326-SM-5DUXF	Homo sapiens	male	normal	Adrenal Gland	total RNA	cDNA	TRANSCRIPTOMIC	RNA-Seq	Illumina HiSeq 2000
GTEX-131XF-0126-SM-5DUVF	Homo sapiens	male	normal	Adrenal Gland	total RNA	cDNA	TRANSCRIPTOMIC	RNA-Seq	Illumina HiSeq 2000
GTEX-131XG-1326-SM-5DUX4	Homo sapiens	female	normal	Adrenal Gland	total RNA	cDNA	TRANSCRIPTOMIC	RNA-Seq	Illumina HiSeq 2000
GTEX-132AR-1726-SM-5EGHQ	Homo sapiens	female	normal	Adrenal Gland	total RNA	cDNA	TRANSCRIPTOMIC	RNA-Seq	Illumina HiSeq 2000
GTEX-132QS-0126-SM-5IFH9	Homo sapiens	male	normal	Adrenal Gland	total RNA	cDNA	TRANSCRIPTOMIC	RNA-Seq	Illumina HiSeq 2000
GTEX-1399R-0326-SM-5KM1X	Homo sapiens	male	normal	Adrenal Gland	total RNA	cDNA	TRANSCRIPTOMIC	RNA-Seq	Illumina HiSeq 2000
GTEX-1399S-0426-SM-5IFG5	Homo sapiens	female	normal	Adrenal Gland	total RNA	cDNA	TRANSCRIPTOMIC	RNA-Seq	Illumina HiSeq 2000
GTEX-1399U-0226-SM-5P9J2	Homo sapiens	female	normal	Adrenal Gland	total RNA	cDNA	TRANSCRIPTOMIC	RNA-Seq	Illumina HiSeq 2000
GTEX-139YR-0126-SM-5IJEY	Homo sapiens	male	normal	Adrenal Gland	total RNA	cDNA	TRANSCRIPTOMIC	RNA-Seq	Illumina HiSeq 2000
GTEX-13D11-0426-SM-5LZYA	Homo sapiens	female	normal	Adrenal Gland	total RNA	cDNA	TRANSCRIPTOMIC	RNA-Seq	Illumina HiSeq 2000
GTEX-13FH7-0226-SM-5IFGG	Homo sapiens	female	normal	Adrenal Gland	total RNA	cDNA	TRANSCRIPTOMIC	RNA-Seq	Illumina HiSeq 2000
GTEX-13FTW-0126-SM-5IJED	Homo sapiens	male	normal	Adrenal Gland	total RNA	cDNA	TRANSCRIPTOMIC	RNA-Seq	Illumina HiSeq 2000
GTEX-13N11-0826-SM-5IJFP	Homo sapiens	female	normal	Adrenal Gland	total RNA	cDNA	TRANSCRIPTOMIC	RNA-Seq	Illumina HiSeq 2000
GTEX-13O1R-2326-SM-5IJF9	Homo sapiens	male	normal	Adrenal Gland	total RNA	cDNA	TRANSCRIPTOMIC	RNA-Seq	Illumina HiSeq 2000
GTEX-13O21-0126-SM-5IJE8	Homo sapiens	male	normal	Adrenal Gland	total RNA	cDNA	TRANSCRIPTOMIC	RNA-Seq	Illumina HiSeq 2000
GTEX-13O3O-1626-SM-5KM1O	Homo sapiens	female	normal	Adrenal Gland	total RNA	cDNA	TRANSCRIPTOMIC	RNA-Seq	Illumina HiSeq 2000
GTEX-13O61-0126-SM-5KM4P	Homo sapiens	male	normal	Adrenal Gland	total RNA	cDNA	TRANSCRIPTOMIC	RNA-Seq	Illumina HiSeq 2000
GTEX-13OVI-1226-SM-5J2ME	Homo sapiens	female	normal	Adrenal Gland	total RNA	cDNA	TRANSCRIPTOMIC	RNA-Seq	Illumina HiSeq 2000
GTEX-13OW7-2726-SM-5L3HN	Homo sapiens	male	normal	Adrenal Gland	total RNA	cDNA	TRANSCRIPTOMIC	RNA-Seq	Illumina HiSeq 2000
GTEX-13PL7-1026-SM-5MR5C	Homo sapiens	female	normal	Adrenal Gland	total RNA	cDNA	TRANSCRIPTOMIC	RNA-Seq	Illumina HiSeq 2000
GTEX-13PVR-0226-SM-5RQJI	Homo sapiens	female	normal	Adrenal Gland	total RNA	cDNA	TRANSCRIPTOMIC	RNA-Seq	Illumina HiSeq 2000
GTEX-13W3W-1326-SM-5LU4T	Homo sapiens	female	normal	Adrenal Gland	total RNA	cDNA	TRANSCRIPTOMIC	RNA-Seq	Illumina HiSeq 2000
GTEX-145LT-0126-SM-5S2QJ	Homo sapiens	male	normal	Adrenal Gland	total RNA	cDNA	TRANSCRIPTOMIC	RNA-Seq	Illumina HiSeq 2000
GTEX-145MN-0226-SM-5QGPY	Homo sapiens	male	normal	Adrenal Gland	total RNA	cDNA	TRANSCRIPTOMIC	RNA-Seq	Illumina HiSeq 2000
GTEX-146FR-1526-SM-5SIB8	Homo sapiens	female	normal	Adrenal Gland	total RNA	cDNA	TRANSCRIPTOMIC	RNA-Seq	Illumina HiSeq 2000
GTEX-14753-1726-SM-5NQ9X	Homo sapiens	male	normal	Adrenal Gland	total RNA	cDNA	TRANSCRIPTOMIC	RNA-Seq	Illumina HiSeq 2000
GTEX-147F4-2526-SM-5NQBB	Homo sapiens	male	normal	Adrenal Gland	total RNA	cDNA	TRANSCRIPTOMIC	RNA-Seq	Illumina HiSeq 2000
GTEX-148VJ-1626-SM-5QGPH	Homo sapiens	male	normal	Adrenal Gland	total RNA	cDNA	TRANSCRIPTOMIC	RNA-Seq	Illumina HiSeq 2000
GTEX-14A5I-2126-SM-5NQA8	Homo sapiens	female	normal	Adrenal Gland	total RNA	cDNA	TRANSCRIPTOMIC	RNA-Seq	Illumina HiSeq 2000
GTEX-14BMU-0126-SM-5S2Q9	Homo sapiens	female	normal	Adrenal Gland	total RNA	cDNA	TRANSCRIPTOMIC	RNA-Seq	Illumina HiSeq 2000
GTEX-14DAQ-1826-SM-5S2VV	Homo sapiens	female	normal	Adrenal Gland	total RNA	cDNA	TRANSCRIPTOMIC	RNA-Seq	Illumina HiSeq 2000
GTEX-14H4A-0226-SM-5SI6Q	Homo sapiens	female	normal	Adrenal Gland	total RNA	cDNA	TRANSCRIPTOMIC	RNA-Seq	Illumina HiSeq 2000
GTEX-NFK9-1726-SM-3TW8P	Homo sapiens	male	normal	Adrenal Gland	total RNA	cDNA	TRANSCRIPTOMIC	RNA-Seq	Illumina HiSeq 2000
GTEX-O5YT-1326-SM-3MJGR	Homo sapiens	male	normal	Adrenal Gland	total RNA	cDNA	TRANSCRIPTOMIC	RNA-Seq	Illumina HiSeq 2000
GTEX-O5YV-1126-SM-3LK73	Homo sapiens	female	normal	Adrenal Gland	total RNA	cDNA	TRANSCRIPTOMIC	RNA-Seq	Illumina HiSeq 2000
GTEX-OHPK-1326-SM-3MJGN	Homo sapiens	female	normal	Adrenal Gland	total RNA	cDNA	TRANSCRIPTOMIC	RNA-Seq	Illumina HiSeq 2000
GTEX-OHPL-1326-SM-3MJGG	Homo sapiens	female	normal	Adrenal Gland	total RNA	cDNA	TRANSCRIPTOMIC	RNA-Seq	Illumina HiSeq 2000
GTEX-OIZH-1326-SM-3NB1H	Homo sapiens	male	normal	Adrenal Gland	total RNA	cDNA	TRANSCRIPTOMIC	RNA-Seq	Illumina HiSeq 2000
GTEX-OOBK-3125-SM-3LK5R	Homo sapiens	male	normal	Adrenal Gland	total RNA	cDNA	TRANSCRIPTOMIC	RNA-Seq	Illumina HiSeq 2000
GTEX-OXRK-0126-SM-3NB1E	Homo sapiens	female	normal	Adrenal Gland	total RNA	cDNA	TRANSCRIPTOMIC	RNA-Seq	Illumina HiSeq 2000
GTEX-P4QS-1326-SM-3NMCD	Homo sapiens	male	normal	Adrenal Gland	total RNA	cDNA	TRANSCRIPTOMIC	RNA-Seq	Illumina HiSeq 2000
GTEX-PLZ5-0326-SM-3P614	Homo sapiens	male	normal	Adrenal Gland	total RNA	cDNA	TRANSCRIPTOMIC	RNA-Seq	Illumina HiSeq 2000
GTEX-PLZ6-0226-SM-3P61I	Homo sapiens	male	normal	Adrenal Gland	total RNA	cDNA	TRANSCRIPTOMIC	RNA-Seq	Illumina HiSeq 2000
GTEX-PWCY-0226-SM-48TD8	Homo sapiens	female	normal	Adrenal Gland	total RNA	cDNA	TRANSCRIPTOMIC	RNA-Seq	Illumina HiSeq 2000
GTEX-Q2AH-0126-SM-48U2B	Homo sapiens	male	normal	Adrenal Gland	total RNA	cDNA	TRANSCRIPTOMIC	RNA-Seq	Illumina HiSeq 2000
GTEX-Q2AI-0226-SM-48U1D	Homo sapiens	male	normal	Adrenal Gland	total RNA	cDNA	TRANSCRIPTOMIC	RNA-Seq	Illumina HiSeq 2000
GTEX-Q734-0126-SM-48U1E	Homo sapiens	female	normal	Adrenal Gland	total RNA	cDNA	TRANSCRIPTOMIC	RNA-Seq	Illumina HiSeq 2000
GTEX-QCQG-0126-SM-48U27	Homo sapiens	female	normal	Adrenal Gland	total RNA	cDNA	TRANSCRIPTOMIC	RNA-Seq	Illumina HiSeq 2000
GTEX-QDVN-0426-SM-48TZ6	Homo sapiens	male	normal	Adrenal Gland	total RNA	cDNA	TRANSCRIPTOMIC	RNA-Seq	Illumina HiSeq 2000
GTEX-QEG5-1826-SM-4R1JP	Homo sapiens	male	normal	Adrenal Gland	total RNA	cDNA	TRANSCRIPTOMIC	RNA-Seq	Illumina HiSeq 2000
GTEX-QLQ7-0126-SM-4R1JW	Homo sapiens	male	normal	Adrenal Gland	total RNA	cDNA	TRANSCRIPTOMIC	RNA-Seq	Illumina HiSeq 2000
GTEX-QLQW-0226-SM-447BJ	Homo sapiens	male	normal	Adrenal Gland	total RNA	cDNA	TRANSCRIPTOMIC	RNA-Seq	Illumina HiSeq 2000
GTEX-QMRM-0126-SM-4R1K9	Homo sapiens	male	normal	Adrenal Gland	total RNA	cDNA	TRANSCRIPTOMIC	RNA-Seq	Illumina HiSeq 2000
GTEX-QXCU-1326-SM-48FE2	Homo sapiens	male	normal	Adrenal Gland	total RNA	cDNA	TRANSCRIPTOMIC	RNA-Seq	Illumina HiSeq 2000
GTEX-R53T-0226-SM-48FEH	Homo sapiens	female	normal	Adrenal Gland	total RNA	cDNA	TRANSCRIPTOMIC	RNA-Seq	Illumina HiSeq 2000
GTEX-R55C-0226-SM-48FEO	Homo sapiens	male	normal	Adrenal Gland	total RNA	cDNA	TRANSCRIPTOMIC	RNA-Seq	Illumina HiSeq 2000
GTEX-R55G-0126-SM-48FDS	Homo sapiens	female	normal	Adrenal Gland	total RNA	cDNA	TRANSCRIPTOMIC	RNA-Seq	Illumina HiSeq 2000
GTEX-REY6-1726-SM-48FDL	Homo sapiens	male	normal	Adrenal Gland	total RNA	cDNA	TRANSCRIPTOMIC	RNA-Seq	Illumina HiSeq 2000
GTEX-RUSQ-0226-SM-47JWT	Homo sapiens	male	normal	Adrenal Gland	total RNA	cDNA	TRANSCRIPTOMIC	RNA-Seq	Illumina HiSeq 2000
GTEX-RWSA-1726-SM-47JX7	Homo sapiens	male	normal	Adrenal Gland	total RNA	cDNA	TRANSCRIPTOMIC	RNA-Seq	Illumina HiSeq 2000
GTEX-S32W-0126-SM-4AD61	Homo sapiens	female	normal	Adrenal Gland	total RNA	cDNA	TRANSCRIPTOMIC	RNA-Seq	Illumina HiSeq 2000
GTEX-S341-0126-SM-4AD64	Homo sapiens	female	normal	Adrenal Gland	total RNA	cDNA	TRANSCRIPTOMIC	RNA-Seq	Illumina HiSeq 2000
GTEX-S4Q7-0226-SM-4AD5O	Homo sapiens	male	normal	Adrenal Gland	total RNA	cDNA	TRANSCRIPTOMIC	RNA-Seq	Illumina HiSeq 2000
GTEX-SUCS-0526-SM-4DM56	Homo sapiens	male	normal	Adrenal Gland	total RNA	cDNA	TRANSCRIPTOMIC	RNA-Seq	Illumina HiSeq 2000
GTEX-T6MO-0126-SM-4DM6X	Homo sapiens	female	normal	Adrenal Gland	total RNA	cDNA	TRANSCRIPTOMIC	RNA-Seq	Illumina HiSeq 2000
GTEX-TKQ2-0226-SM-4DM6V	Homo sapiens	male	normal	Adrenal Gland	total RNA	cDNA	TRANSCRIPTOMIC	RNA-Seq	Illumina HiSeq 2000
GTEX-U3ZM-0226-SM-4DXTA	Homo sapiens	male	normal	Adrenal Gland	total RNA	cDNA	TRANSCRIPTOMIC	RNA-Seq	Illumina HiSeq 2000
GTEX-U3ZN-0826-SM-4DXSZ	Homo sapiens	female	normal	Adrenal Gland	total RNA	cDNA	TRANSCRIPTOMIC	RNA-Seq	Illumina HiSeq 2000
GTEX-U4B1-0126-SM-4DXSN	Homo sapiens	male	normal	Adrenal Gland	total RNA	cDNA	TRANSCRIPTOMIC	RNA-Seq	Illumina HiSeq 2000
GTEX-V1D1-0226-SM-4JBHG	Homo sapiens	male	normal	Adrenal Gland	total RNA	cDNA	TRANSCRIPTOMIC	RNA-Seq	Illumina HiSeq 2000
GTEX-V955-0126-SM-4JBH5	Homo sapiens	male	normal	Adrenal Gland	total RNA	cDNA	TRANSCRIPTOMIC	RNA-Seq	Illumina HiSeq 2000
GTEX-VJYA-0526-SM-4KL1R	Homo sapiens	male	normal	Adrenal Gland	total RNA	cDNA	TRANSCRIPTOMIC	RNA-Seq	Illumina HiSeq 2000
GTEX-VUSG-1526-SM-4KKZH	Homo sapiens	male	normal	Adrenal Gland	total RNA	cDNA	TRANSCRIPTOMIC	RNA-Seq	Illumina HiSeq 2000
GTEX-WFG8-0126-SM-4LVMH	Homo sapiens	male	normal	Adrenal Gland	total RNA	cDNA	TRANSCRIPTOMIC	RNA-Seq	Illumina HiSeq 2000
GTEX-WFG8-0126-SM-5CHTB	Homo sapiens	male	normal	Adrenal Gland	total RNA	PCR	TRANSCRIPTOMIC	RNA-Seq	Illumina MiSeq
GTEX-WHPG-1526-SM-4M1ZK	Homo sapiens	male	normal	Adrenal Gland	total RNA	cDNA	TRANSCRIPTOMIC	RNA-Seq	Illumina HiSeq 2000
GTEX-WQUQ-0126-SM-4OOSS	Homo sapiens	male	normal	Adrenal Gland	total RNA	cDNA	TRANSCRIPTOMIC	RNA-Seq	Illumina HiSeq 2000
GTEX-WY7C-0326-SM-4OND5	Homo sapiens	male	normal	Adrenal Gland	total RNA	cDNA	TRANSCRIPTOMIC	RNA-Seq	Illumina HiSeq 2000
GTEX-WYVS-0226-SM-4ONDK	Homo sapiens	female	normal	Adrenal Gland	total RNA	cDNA	TRANSCRIPTOMIC	RNA-Seq	Illumina HiSeq 2000
GTEX-X4EO-1726-SM-4QARN	Homo sapiens	female	normal	Adrenal Gland	total RNA	cDNA	TRANSCRIPTOMIC	RNA-Seq	Illumina HiSeq 2000
GTEX-X4LF-0126-SM-4QAS7	Homo sapiens	male	normal	Adrenal Gland	total RNA	cDNA	TRANSCRIPTOMIC	RNA-Seq	Illumina HiSeq 2000
GTEX-XMK1-0226-SM-4B65D	Homo sapiens	male	normal	Adrenal Gland	total RNA	cDNA	TRANSCRIPTOMIC	RNA-Seq	Illumina HiSeq 2000
GTEX-XQ3S-1726-SM-4BOOD	Homo sapiens	male	normal	Adrenal Gland	total RNA	cDNA	TRANSCRIPTOMIC	RNA-Seq	Illumina HiSeq 2000
GTEX-XUZC-0226-SM-4BOO7	Homo sapiens	female	normal	Adrenal Gland	total RNA	cDNA	TRANSCRIPTOMIC	RNA-Seq	Illumina HiSeq 2000
GTEX-XV7Q-0226-SM-4BRVL	Homo sapiens	female	normal	Adrenal Gland	total RNA	cDNA	TRANSCRIPTOMIC	RNA-Seq	Illumina HiSeq 2000
GTEX-XYKS-0926-SM-4BRVG	Homo sapiens	female	normal	Adrenal Gland	total RNA	cDNA	TRANSCRIPTOMIC	RNA-Seq	Illumina HiSeq 2000
GTEX-Y114-0526-SM-4TT8V	Homo sapiens	female	normal	Adrenal Gland	total RNA	cDNA	TRANSCRIPTOMIC	RNA-Seq	Illumina HiSeq 2000
GTEX-Y3IK-0226-SM-51MRJ	Homo sapiens	female	normal	Adrenal Gland	total RNA	cDNA	TRANSCRIPTOMIC	RNA-Seq	Illumina HiSeq 2000
GTEX-Y5V5-1326-SM-4V6G9	Homo sapiens	female	normal	Adrenal Gland	total RNA	cDNA	TRANSCRIPTOMIC	RNA-Seq	Illumina HiSeq 2000
GTEX-Y5V6-1926-SM-5IFIL	Homo sapiens	male	normal	Adrenal Gland	total RNA	cDNA	TRANSCRIPTOMIC	RNA-Seq	Illumina HiSeq 2000
GTEX-Y9LG-0126-SM-5Q59W	Homo sapiens	male	normal	Adrenal Gland	total RNA	cDNA	TRANSCRIPTOMIC	RNA-Seq	Illumina HiSeq 2000
GTEX-YB5E-0226-SM-5IFHI	Homo sapiens	male	normal	Adrenal Gland	total RNA	cDNA	TRANSCRIPTOMIC	RNA-Seq	Illumina HiSeq 2000
GTEX-YF7O-0126-SM-5IFIR	Homo sapiens	male	normal	Adrenal Gland	total RNA	cDNA	TRANSCRIPTOMIC	RNA-Seq	Illumina HiSeq 2000
GTEX-YFCO-0126-SM-4W1YT	Homo sapiens	male	normal	Adrenal Gland	total RNA	cDNA	TRANSCRIPTOMIC	RNA-Seq	Illumina HiSeq 2000
GTEX-ZA64-0226-SM-5HL9C	Homo sapiens	male	normal	Adrenal Gland	total RNA	cDNA	TRANSCRIPTOMIC	RNA-Seq	Illumina HiSeq 2000
GTEX-ZDTT-0126-SM-4WKHA	Homo sapiens	male	normal	Adrenal Gland	total RNA	cDNA	TRANSCRIPTOMIC	RNA-Seq	Illumina HiSeq 2000
GTEX-ZF2S-0126-SM-4WKFO	Homo sapiens	female	normal	Adrenal Gland	total RNA	cDNA	TRANSCRIPTOMIC	RNA-Seq	Illumina HiSeq 2000
GTEX-ZLFU-0826-SM-4WWBP	Homo sapiens	male	normal	Adrenal Gland	total RNA	cDNA	TRANSCRIPTOMIC	RNA-Seq	Illumina HiSeq 2000
GTEX-ZLV1-0226-SM-4WWC1	Homo sapiens	female	normal	Adrenal Gland	total RNA	cDNA	TRANSCRIPTOMIC	RNA-Seq	Illumina HiSeq 2000
GTEX-ZLWG-0126-SM-4WWC5	Homo sapiens	female	normal	Adrenal Gland	total RNA	cDNA	TRANSCRIPTOMIC	RNA-Seq	Illumina HiSeq 2000
GTEX-ZVP2-0126-SM-5NQ7D	Homo sapiens	male	normal	Adrenal Gland	total RNA	cDNA	TRANSCRIPTOMIC	RNA-Seq	Illumina HiSeq 2000
GTEX-ZVT2-0826-SM-5GIEO	Homo sapiens	female	normal	Adrenal Gland	total RNA	cDNA	TRANSCRIPTOMIC	RNA-Seq	Illumina HiSeq 2000
GTEX-ZYFG-0926-SM-5BC5U	Homo sapiens	female	normal	Adrenal Gland	total RNA	cDNA	TRANSCRIPTOMIC	RNA-Seq	Illumina HiSeq 2000
GTEX-ZYVF-1626-SM-5N9EH	Homo sapiens	female	normal	Adrenal Gland	total RNA	cDNA	TRANSCRIPTOMIC	RNA-Seq	Illumina HiSeq 2000
GTEX-ZYWO-0126-SM-5GZWQ	Homo sapiens	female	normal	Adrenal Gland	total RNA	cDNA	TRANSCRIPTOMIC	RNA-Seq	Illumina HiSeq 2000
GTEX-ZZPU-1226-SM-5N9CK	Homo sapiens	female	normal	Adrenal Gland	total RNA	cDNA	TRANSCRIPTOMIC	RNA-Seq	Illumina HiSeq 2000
