# Supplementary material for: Identification of four hub genes associated with adrenocortical carcinoma progression by WGCNA
Source: PeerJ. 2019 Mar 14;7:e6555. doi: 10.7717/peerj.6555 (PMC6421058; doi:10.7717/peerj.6555)
Supplement: Supplemental Information 3 [file peerj-07-6555-s003.xlsx]

## Sheet: Sheet1
gene_id/sample_name	TCGA.PK.A5H9.01	TCGA.OR.A5J3.01	TCGA.OR.A5JJ.01	TCGA.OR.A5LM.01	TCGA.OR.A5KU.01	TCGA.OR.A5L6.01	TCGA.P6.A5OF.01	TCGA.OU.A5PI.01	TCGA.OR.A5J7.01	TCGA.OR.A5JF.01	TCGA.OR.A5KY.01	TCGA.PK.A5HA.01	TCGA.OR.A5JB.01	TCGA.OR.A5JV.01	TCGA.OR.A5LA.01	TCGA.OR.A5JR.01	TCGA.OR.A5K3.01	TCGA.OR.A5LE.01	TCGA.OR.A5JZ.01	TCGA.OR.A5JG.01	TCGA.OR.A5LP.01	TCGA.OR.A5JK.01	TCGA.OR.A5LL.01	TCGA.OR.A5LH.01	TCGA.OR.A5JC.01	TCGA.OR.A5J8.01	TCGA.OR.A5KT.01	TCGA.OR.A5L5.01	TCGA.PK.A5HB.01	TCGA.OR.A5KX.01	TCGA.OR.A5L9.01	TCGA.OR.A5JS.01	TCGA.OR.A5K4.01	TCGA.OR.A5LD.01	TCGA.OR.A5JO.01	TCGA.OR.A5K0.01	TCGA.OR.A5LT.01	TCGA.OR.A5JW.01	TCGA.OR.A5K8.01	TCGA.OR.A5KW.01	TCGA.OR.A5L8.01	TCGA.OR.A5J5.01	TCGA.OR.A5LO.01	TCGA.OR.A5J1.01	TCGA.OR.A5JL.01	TCGA.OR.A5LK.01	TCGA.OR.A5J9.01	TCGA.OR.A5JD.01	TCGA.OR.A5LG.01
ENSG00000094963.13	0.03	-0.1031	-3.1714	-3.816	0.058	-9.9658	0.6239	-2.1779	-2.8262	-0.013	-6.5064	-1.685	-4.6082	-6.5064	0.1776	-2.7274	-6.5064	-2.3884	-3.6259	-3.6259	-1.3183	-0.6873	2.6579	0.8488	-0.1993	0.1257	1.9601	2.9413	-4.2934	-9.9658	-1.1488	-1.7809	-4.2934	-6.5064	0.0014	-3.0469	-6.5064	-0.2159	-2.3884	-1.5105	-1.8314	-9.9658	-4.2934	-3.6259	1.177	-2.114	-0.4131	-1.8314	2.4198
ENSG00000280143.1	2.233	-0.1504	1.2875	-1.3548	0.7916	-0.4325	1.1512	1.5998	0.8883	1.4065	0.9568	-0.1665	0.0158	0.0854	1.3791	-1.7809	-1.3183	-0.2159	-2.7274	-0.3566	-0.0574	1.105	1.6374	0.4865	1.5115	-0.3566	2.1213	1.5563	-0.3752	-0.6416	-0.5332	0.688	-1.3921	0.7999	0.9716	-0.2671	0.2642	0.3231	0.5859	0.4552	0.3115	-0.4719	0.8647	1.0151	-2.114	-0.5543	-1.1811	-2.0529	2.1345
ENSG00000008517.16	7.2738	8.4685	5.7156	3.5287	2.496	4.7356	8.4659	4.437	7.0326	6.2968	6.1904	3.6172	6.1388	4.9016	6.1221	5.5129	5.9117	5.8027	6.642	9.5855	5.438	7.1095	3.8421	5.565	5.7929	7.6088	6.093	5.764	7.5643	5.6502	5.0215	4.9012	4.5305	0.9935	8.3624	6.4777	1.7446	4.7783	5.8105	9.4507	4.0028	6.672	3.6195	6.9174	7.0972	5.0365	7.251	4.8744	5.9096
ENSG00000070081.15	4.5976	6.87	6.3447	6.8335	6.6149	7.3104	6.3854	6.4668	6.8244	6.5838	6.5027	5.5838	6.896	5.8367	5.9348	6.5045	5.6804	6.1018	7.3145	5.7423	6.6724	6.918	7.7129	6.0208	6.9281	6.5441	6.9318	7.209	7.0622	7.3101	6.6827	9.2307	6.8798	6.4512	5.6212	6.8248	7.3847	5.6002	6.3656	6.6193	5.8851	6.7652	6.7326	5.4377	6.2707	6.5708	6.0275	4.8435	6.4928
ENSG00000134709.10	2.6895	1.5165	-0.5125	0.8408	0.6239	-0.9132	0.4447	0.7999	0.058	0.1388	-1.9379	0.605	-4.6082	1.6045	0.044	1.7009	0.434	2.2019	2.6043	-2.7274	1.2085	-0.8339	0.4761	2.0979	-0.0725	-9.9658	-5.5735	0.9419	1.2023	1.4547	-1.0262	0.2762	1.9786	-9.9658	-0.6643	-6.5064	0.5955	0.9716	-1.2142	-1.7322	1.0573	-0.394	1.2333	0.7233	2.0004	0.1257	-1.4305	0.0718	-3.816
ENSG00000120662.15	3.5136	1.6281	2.3953	2.0004	0.9343	1.6604	3.3177	2.7051	1.5216	2.0076	2.753	0.6145	1.4911	2.3649	0.6699	1.9415	1.2085	3.5899	2.6533	1.8323	1.4174	1.0007	3.1604	2.2753	1.6187	1.9564	1.412	2.1114	2.4518	2.4934	-0.1187	1.4911	2.9224	0.5955	2.036	1.7229	1.9226	2.8779	2.233	2.8877	2.6043	1.0363	2.6208	3.1245	3.3577	0.2029	2.3451	1.3901	1.9601
ENSG00000164283.12	4.3024	3.2049	4.9275	2.8916	3.772	3.3966	4.6657	3.3966	5.4002	2.9784	4.0127	3.864	3.0305	4.0584	3.8591	2.8096	3.417	5.5916	3.4596	3.7335	1.6327	1.0983	-0.1993	3.8228	3.6207	4.0765	4.7027	2.5061	7.0784	4.7192	1.7575	2.3871	2.9948	3.3911	2.2842	3.1228	3.2944	5.0361	1.6785	2.59	4.6071	3.4264	4.774	4.1027	5.3434	4.3827	6.9943	3.0092	2.1541
ENSG00000013392.7	1.7575	1.4704	1.1316	-0.3566	1.5216	0.4552	1.105	1.3846	0.7832	1.5366	0.8883	0.7832	-1.1488	0.6699	-0.0877	0.8568	-0.2845	2.4252	1.4494	0.6332	0.688	0.3796	2.4386	0.7493	0.8164	1.5366	2.2783	1.3956	1.177	1.1316	-1.685	2.296	1.412	-1.5105	1.0915	2.0707	0.9862	2.0673	-0.0574	0.4016	1.7273	-0.6416	1.0079	2.0878	1.595	0.1124	0.4761	0.4761	1.1897
ENSG00000260549.1	3.4411	-0.7834	-0.1031	2.9929	0.9191	4.573	3.4007	0.4125	2.4439	4.4463	1.2023	0.2762	8.4219	3.7888	2.7314	4.7788	-3.1714	-0.5543	3.9552	2.7889	1.0779	5.257	0.6239	0.1257	0.4552	3.0463	3.1813	5.1169	1.6695	-0.3566	0.7579	-0.2328	0.0158	-0.6873	4.9458	-0.3752	0.9642	-1.1488	-0.9132	0.03	3.1588	1.9188	-1.0262	0.1124	0.3231	-1.2481	0.7058	-0.0425	4.4317
ENSG00000113971.18	3.6657	2.1114	1.2815	0.9862	2.1734	2.7972	2.7805	2.2753	1.7617	1.3846	1.8282	2.3732	2.1925	2.5658	0.1519	2.7205	0.2029	1.5266	2.4518	0.5069	1.8879	0.9268	2.9893	1.3511	1.9601	1.7229	0.6517	2.1013	0.6969	3.3633	0.1776	2.7508	2.5112	1.5266	2.3394	1.6649	2.874	2.236	1.1117	2.4727	3.2034	1.6045	1.6281	2.7889	1.4547	2.4198	2.1378	2.0147	2.7183
ENSG00000127564.16	0.3907	2.4198	5.9941	2.7422	5.0601	5.3817	4.5516	3.3952	5.0348	3.2737	6.0168	2.9674	5.4748	2.3423	3.3549	3.3897	3.3221	5.51	3.4868	5.1559	1.884	4.4183	-2.1779	2.3843	4.8334	4.4855	3.5411	2.9488	4.7329	4.6023	3.2127	4.8798	5.0095	6.5339	2.4675	4.9289	4.6725	1.8323	4.3555	3.9156	2.685	6.7027	3.1604	3.866	3.6077	2.8681	6.1938	1.2756	3.3105
ENSG00000277998.1	2.8442	4.3548	5.8438	5.2308	4.3133	6.2306	5.172	4.3723	4.3772	5.2254	5.2265	4.2258	6.1044	4.1069	5.8038	4.4344	4.6012	5.9284	5.6291	4.4556	2.9319	5.4246	4.1302	4.4337	6.1496	4.4013	5.8635	6.7036	4.5123	6.6955	5.8543	5.4036	5.7404	6.205	5.7957	5.5466	4.5675	3.3605	4.251	5.3463	5.8689	6.0063	3.9468	5.5844	3.87	5.3194	5.7759	3.9673	6.0659
ENSG00000034239.10	1.5709	-0.4719	3.2526	-1.5951	-0.3752	0.547	3.6928	1.8282	0.6332	3.0092	-0.3383	-3.816	-2.1779	3.5523	2.2391	-3.0469	-2.2447	2.8858	-3.3076	-2.5479	-2.114	1.8957	-1.2828	1.0503	1.0503	-1.8836	-1.6394	-0.2498	-3.3076	1.0293	-2.3884	2.8681	-3.1714	-9.9658	-1.8314	-3.1714	-3.3076	3.6474	2.7314	-5.5735	2.362	1.177	1.6187	2.1894	0.0718	-9.9658	3.9506	-1.9942	1.5115
ENSG00000270757.1	2.6533	3.5299	2.1957	1.2085	1.0151	-0.1828	2.0004	2.5188	4.6645	2.362	2.9186	-0.6643	1.7702	1.7489	-0.7346	1.8282	-0.5543	2.6114	1.1117	2.5683	1.0363	0.7748	2.9655	1.0847	0.7146	0.044	2.3926	-2.6349	3.5324	-0.013	-9.9658	3.0619	0.4865	-9.9658	1.0222	2.004	-0.9132	2.4439	-0.0725	2.376	2.8462	-2.6349	4.0313	1.3956	3.5596	-9.9658	1.2023	-0.2328	0.4016
ENSG00000109805.9	-0.5125	-0.5756	4.2189	0.2881	1.9968	1.8036	1.4065	1.4174	3.9194	-0.1031	3.2959	-0.9686	3.3605	0.7748	-1.9942	1.1706	0.517	3.1095	2.2113	1.3901	-1.2142	0.7579	-2.3884	-0.5543	2.108	2.8014	1.736	-1.685	3.4411	1.3901	-1.3921	2.8955	3.4398	2.0673	0.3573	1.8404	2.362	0.1388	1.2934	2.081	0.0158	2.5137	1.6558	-0.2845	2.1606	-0.7834	1.8282	-1.5105	1.105
ENSG00000127329.14	3.2112	-0.6643	0.0014	-0.5973	-2.4659	0.1388	0.9419	0.679	0.7321	0.3346	0.7233	0.6608	-0.8599	1.5661	0.5859	1.4859	-1.7322	-0.1828	0.5763	-0.6873	2.9186	0.2154	0.4125	0.7407	1.2085	1.1577	0.4016	1.9149	1.0433	-1.1811	-2.114	-0.4921	-0.1504	-1.1172	1.6093	-0.4921	-1.2481	1.105	-0.7588	-0.4521	0.8327	-1.5951	-0.1504	0.1903	1.125	0.6239	2.4198	0.7058	-0.3201
ENSG00000129451.11	-3.458	2.9729	-0.6193	4.38	1.4174	-2.3147	3.0074	3.8511	-2.3147	0.9343	-0.3566	-6.5064	-4.035	0.058	1.3956	3.4609	0.9038	-9.9658	4.8939	1.0711	0.434	1.4281	-9.9658	2.6371	0.4761	-3.6259	-9.9658	0.03	-2.3884	0.5271	3.8788	2.3308	4.8299	-9.9658	-2.5479	-3.6259	-2.3147	-2.1779	-1.1172	5.6112	-0.6873	2.4623	3.864	-9.9658	1.4388	-1.3921	-1.5105	-0.6873	2.2513
ENSG00000133624.13	2.6161	1.4388	2.1147	0.9115	1.614	1.7828	2.9148	2.2113	1.8078	1.1184	2.004	1.2147	1.5216	1.6327	-0.1031	2.1213	0.8568	1.9073	1.9638	1.6604	1.8762	1.2023	2.5087	1.4228	1.334	1.8036	0.9862	1.5612	1.6234	2.5087	-0.8863	2.5288	1.3623	1.5465	1.4281	1.8957	1.3623	2.2513	1.0847	1.3567	2.5658	1.9601	2.0183	2.1114	0.7407	1.0983	1.4704	1.0779	2.3222
ENSG00000117394.19	-0.5756	6.5309	6.15	4.4836	6.4696	2.9948	6.2018	5.7112	5.1506	4.1652	5.5069	3.9194	6.3325	4.6265	2.2723	4.1036	3.5187	7.1913	5.5485	4.5324	5.0527	3.0252	5.8395	4.3674	4.1939	5.3013	2.9432	2.8158	5.9416	4.7976	-0.1993	6.286	4.6927	1.5216	0.8327	6.2928	5.2555	5.498	2.5213	6.3009	5.6482	3.97	7.365	2.1798	4.3198	3.5779	5.2649	2.7465	3.8944
ENSG00000103175.10	2.6487	2.2268	2.1638	1.9601	1.3225	0.517	1.0222	1.5902	1.9601	2.3732	0.1388	0.044	-0.394	-1.3548	0.4657	1.5612	1.2023	-1.1488	-2.1779	0.4016	1.2636	3.3619	0.4552	1.0151	3.7571	-0.6643	0.0158	2.4035	-1.9942	-2.2447	-1.4305	0.9191	1.3567	0.517	1.7912	0.8488	-1.5951	0.8327	2.6232	1.7912	1.6093	0.4447	1.4388	1.9226	2.2452	-2.5479	3.2511	-0.7588	3.5718
ENSG00000272734.1	1.8996	-1.5951	1.7403	-0.394	1.6466	3.3407	3.1095	3.2389	-1.1172	1.3735	-0.2328	3.208	0.1648	-0.6416	1.5902	3.3421	0.2881	1.5709	3.1179	-1.5522	1.0503	-0.9406	2.6533	1.2815	1.6649	-0.6873	0.7233	1.7273	-1.0262	6.2687	-1.5951	2.3871	2.6918	2.1606	1.1316	-9.9658	2.8321	2.0707	0.3907	0.1257	1.196	1.5998	2.1766	1.2271	-1.4305	-0.1665	1.7097	3.6703	0.9419
ENSG00000152049.6	1.2636	4.5796	4.6804	2.1957	5.693	1.3791	3.9663	3.9099	0.9343	3.8837	2.1509	-0.1187	1.7141	0.5955	-1.0862	1.1316	0.0718	1.8722	1.614	1.0711	1.7053	4.1652	0.9716	1.9601	2.685	4.2281	3.0002	0.8082	1.412	-0.3022	-0.8339	1.0503	1.1512	-1.5522	0.7579	-1.8836	1.9527	2.9071	1.4228	3.3393	0.537	0.6145	3.9929	0.7407	0.8726	-1.5105	6.3338	-0.2845	0.4233
ENSG00000230707.1	1.8201	-1.1172	-1.1811	0.5666	-1.8314	-9.9658	0.1903	0.1903	-1.9942	-3.816	-1.8314	-1.685	-9.9658	-2.4659	0.5763	-0.9686	-1.7322	-9.9658	1.4494	0.5568	-1.5951	-9.9658	0.6239	2.5731	-5.0116	-9.9658	0.4125	-0.013	-3.816	1.2576	-0.2328	-1.9942	2.8955	-9.9658	-2.3147	-9.9658	-0.9406	2.5011	-1.5105	1.7575	-9.9658	-1.6394	-1.2481	1.2023	1.0151	-0.5756	-1.4305	-3.458	-0.4131
ENSG00000123364.4	-9.9658	-1.2142	3.3619	-2.8262	1.0503	-0.1993	2.7721	1.2209	2.7951	0.7407	0.605	-3.458	-1.7809	1.9968	-4.6082	-6.5064	-0.5973	3.2541	-5.5735	0.9493	-4.035	-2.6349	-3.816	-0.4521	1.692	-3.6259	0.0718	-4.6082	-2.8262	3.5473	-1.685	-4.6082	1.7995	-3.1714	-9.9658	5.0786	-2.1779	-0.9971	0.6517	1.6187	-4.2934	1.8201	2.1345	1.8996	-3.6259	-6.5064	3.2647	-6.5064	0.7832
ENSG00000175309.14	4.9237	3.838	3.6172	3.9022	4.4654	4.5224	5.1351	4.7334	3.9543	3.5657	3.8116	4.3513	3.8896	4.4183	2.6873	4.2877	3.6612	3.1278	4.466	3.6748	4.1466	3.4318	4.4641	4.4542	3.8759	3.9892	3.9251	3.9956	3.2143	4.1844	1.674	4.5723	4.7334	3.1523	4.5904	3.4437	5.022	4.1498	3.8249	4.1523	4.5814	4.4523	4.5255	3.8915	3.4304	3.6125	4.5559	3.5249	4.0216
ENSG00000153044.9	1.1316	1.6695	4.347	2.7227	3.2328	3.4156	2.7931	3.1212	3.1311	2.0776	3.4437	1.4011	3.871	2.004	1.2696	3.0774	1.6785	4.0515	2.4144	3.2826	2.3106	1.8119	1.4494	2.2603	2.9839	3.7656	2.0254	1.9264	3.6566	2.651	0.8246	3.9022	4.773	2.3592	1.9859	3.0757	3.2049	2.4544	3.2752	2.5852	1.8879	2.0878	2.2237	1.0915	2.5634	1.8282	2.2206	1.2333	1.9415
ENSG00000079819.16	5.5327	1.2696	2.6715	2.0946	3.1426	2.108	3.7335	3.0074	2.296	2.004	3.0323	3.1426	2.5288	5.288	2.5585	3.6172	1.5064	3.4371	3.9829	0.9716	4.0926	2.6738	4.4417	3.2511	3.3134	5.406	2.7007	3.1129	4.3477	3.38	0.9268	2.9929	2.6624	2.7249	5.3122	3.0944	3.3883	3.2359	0.4657	2.0673	3.5312	0.7579	2.5238	4.0782	3.6042	2.8442	3.4881	2.2082	3.0859
ENSG00000257151.1	0.099	1.4808	1.4911	-0.5543	0.517	-4.6082	1.884	1.6466	-4.6082	-4.2934	1.7575	-4.6082	-2.3147	-3.816	-5.0116	-6.5064	-6.5064	-0.013	-4.2934	1.177	-3.816	0.6332	0.2762	-4.6082	1.3511	-3.458	0.0014	-1.2142	1.125	-0.7108	-5.5735	1.7617	-5.5735	-0.0425	-0.7588	1.7141	-5.0116	1.3397	-6.5064	0.5069	1.8484	-5.5735	0.8961	0.8488	0.8327	-4.2934	2.5731	0.3573	1.3735
ENSG00000255248.6	-1.0262	0.3115	2.828	1.3679	1.7786	2.3592	1.0983	1.0363	-3.3076	-1.2481	0.0718	-1.9942	-0.2671	2.5536	0.4552	2.1147	-0.2498	1.3283	2.5188	-2.2447	-0.9971	1.7744	2.0218	1.6374	2.3451	4.497	1.736	3.1717	-4.6082	-5.0116	0.03	3.0428	1.6466	-1.7809	-0.9406	-2.8262	1.1447	1.6964	0.5955	2.0604	5.1069	1.8524	0.0718	3.9308	2.3508	-1.1172	2.5061	-3.1714	4.067
ENSG00000132300.18	5.6705	3.5535	3.6207	3.2811	3.5791	4.041	3.47	4.0127	4.4842	3.838	4.3709	2.9747	4.284	4.5838	1.6964	3.907	2.826	4.957	4.4013	3.755	3.8788	3.2174	6.7765	3.6184	3.3535	3.834	3.6555	3.836	4.9924	3.2251	0.9191	4.6124	4.4706	3.5199	3.3336	4.4713	3.5839	4.3184	2.8178	3.4344	5.1019	3.0127	3.9242	4.975	4.1203	1.9601	4.3653	3.0944	3.5212
ENSG00000133226.16	5.4614	4.3082	4.748	3.3264	4.3869	3.6474	4.656	4.9987	4.0705	3.992	4.5571	3.3591	4.6668	4.3938	2.2753	4.2661	2.8034	4.5886	4.7143	4.0082	3.9308	3.1095	4.652	3.6838	3.6509	4.3841	3.8818	3.7582	5.532	3.9636	1.6281	4.7453	4.8987	2.8897	4.1986	4.2025	4.4081	4.7603	3.616	4.4317	5.4266	4.235	4.2943	4.3896	4.1203	2.8661	4.2646	3.0163	3.2796
ENSG00000162076.12	6.9027	7.2845	8.14	8.7587	7.0517	6.9618	7.8742	7.5611	6.9474	7.4677	7.1249	5.62	5.2165	5.7447	5.9093	6.6626	6.4157	7.285	7.9227	7.9784	6.037	6.9255	6.1898	6.2474	8.5106	5.4296	8.3067	6.5633	7.7695	7.1527	5.6282	6.5264	8.5877	5.9628	5.9172	8.3095	6.2296	7.575	6.62	8.1528	5.8701	7.21	6.7637	6.1621	6.4413	4.3111	7.5758	5.8215	6.8732
ENSG00000197444.9	5.2983	2.0111	2.496	3.5584	2.7205	1.9859	1.5709	5.2525	1.4335	3.4007	2.1476	3.1717	-0.1345	4.7533	3.2251	4.2381	3.1829	0.8568	3.5899	2.4465	2.8361	2.233	-1.5951	5.0807	2.0844	-5.0116	-1.6394	1.8524	3.4075	2.7508	-0.5973	1.46	3.866	0.4016	3.2781	2.8301	1.6093	1.4808	2.2723	3.8481	2.2144	3.8187	5.537	-0.3752	3.5923	2.8799	3.9691	4.0884	0.3346
ENSG00000112200.16	3.7507	2.4171	2.5188	2.6556	2.6984	2.6325	3.186	2.8701	2.9319	2.6624	2.7336	2.7205	2.9167	2.2842	0.9935	2.6395	1.2696	2.5561	3.1797	1.8323	2.376	1.8524	3.7804	2.8301	2.8897	2.4386	3.2328	2.4753	3.1717	3.5851	-0.1504	3.6994	3.1442	2.1213	2.5683	3.091	2.3366	3.8857	1.787	2.4359	3.1344	1.6785	2.6255	3.1028	3.906	2.2603	3.1294	1.3735	2.9618
ENSG00000165716.9	3.6451	3.6347	4.4713	-0.2671	0.7493	-0.013	4.7115	3.5086	3.637	2.9148	3.3605	1.3454	-0.7588	-0.8084	0.9268	-0.4521	-1.9942	1.8722	-0.9686	0.8647	0.9419	0.7999	-0.1187	0.9568	1.5415	1.4065	2.6738	1.1577	2.8055	3.4437	-0.394	3.4907	-0.4325	2.3788	2.3308	4.7555	2.5263	0.7146	-0.1665	-0.3566	3.9856	4.4149	2.7161	1.3167	0.4967	-0.5543	5.7485	3.3911	0.4447
ENSG00000226232.8	3.1095	1.8078	1.3679	0.1776	1.9712	1.9264	1.6875	0.8082	0.3796	1.125	0.5955	0.3231	0.8568	0.5666	0.346	1.1447	0.9191	1.8282	0.679	1.3167	-0.5125	1.5758	1.2394	0.03	1.2756	0.6699	1.692	1.8201	-0.5543	2.7889	0.2277	1.3051	2.4518	5.9948	1.5709	0.5069	2.05	0.2277	0.3346	0.8408	0.9493	0.8327	-0.2328	1.692	-0.3566	0.5763	0.5271	-0.0277	3.1228
ENSG00000255284.1	1.7954	2.081	2.2237	-0.6416	1.6466	1.9968	1.3167	1.7097	2.296	1.2516	2.1047	1.0503	3.2677	-0.013	-0.1993	0.7058	-0.5125	1.614	1.2333	-0.1665	0.5763	0.9419	2.004	0.0158	0.6332	3.002	2.2753	0.8805	0.5271	2.2268	-0.1504	3.0181	2.0912	2.3536	2.4465	1.8323	1.1382	0.4657	-1.9942	0.3685	1.9452	1.7403	1.9527	1.6466	1.0363	-1.3548	1.2696	0.4447	3.4061
ENSG00000082515.16	6.1936	6.1357	6.7968	7.5283	6.7132	6.9058	6.3358	7.1408	6.877	6.3056	6.848	5.5868	6.4395	6.0856	6.2604	6.5771	5.8395	6.3333	6.6986	6.4471	5.9948	6.4074	5.5853	6.7912	7.0669	6.0206	5.7626	6.6562	6.6781	5.3335	5.0913	5.6212	7.4254	6.1108	5.4499	5.9277	6.6853	6.9438	6.9174	6.2248	6.7302	5.2563	6.2771	6.1514	6.8254	5.6317	6.8592	6.1916	6.6349
ENSG00000270015.1	2.4544	0.4552	0.7664	1.0915	1.3454	-1.1811	1.2636	0.9419	1.0573	0.5271	0.1124	0.4865	1.0151	0.4233	-1.3548	1.3679	-0.0877	1.2455	0.7321	-0.1504	0.1519	0.6425	1.8119	1.0007	1.2333	0.4125	0.058	0.7916	1.7532	1.2085	-2.4659	1.7912	1.1512	-1.2828	0.537	1.1833	0.8647	1.787	-0.2671	2.0569	1.1577	-0.5125	1.6875	1.1641	1.3679	-0.2671	1.5266	-0.3201	0.7146
ENSG00000175643.8	2.3704	2.9319	5.5546	3.4224	2.0776	3.8471	3.6872	4.4673	4.1078	3.4933	3.9552	1.5216	4.1931	2.753	0.9642	2.5137	1.3735	5.6436	3.6463	4.9519	1.0642	2.5163	1.7617	2.8219	2.9655	4.5355	1.642	1.6234	4.5928	4.1907	-0.0877	5.2567	4.0419	3.9534	2.2421	3.623	2.9765	3.4945	3.0978	4.0233	3.4156	3.741	4.0688	3.1733	4.6832	-0.8863	3.8147	0.517	3.0428
ENSG00000269968.1	-9.9658	7.5385	9.0285	8.3042	9.6661	10.3921	8.1889	7.1035	0.8082	4.8665	9.1842	-9.9658	10.6737	-9.9658	9.6044	3.8289	9.1034	9.6352	0.8246	7.3975	0.7407	8.254	6.3514	6.781	9.2106	9.0062	8.627	9.3805	3.5224	8.9201	9.7719	7.1874	7.9769	9.9665	7.3601	9.2245	8.8247	5.5799	9.2029	8.6654	-9.9658	9.4599	2.1925	8.0837	8.4826	7.5415	6.0112	-0.2845	8.3
ENSG00000251429.1	-0.1993	1.934	-5.0116	-2.4659	1.0915	0.8883	1.3567	-0.9971	-1.1172	2.7465	-5.0116	-1.8836	-9.9658	-2.2447	-1.2481	0.8327	-2.9324	-4.2934	-0.4325	-2.0529	-1.0862	-0.8863	2.6371	0.1388	0.0158	-2.114	-4.035	-0.7834	-1.3921	-1.9942	-1.4699	-1.4305	-0.5756	-9.9658	-1.4305	-2.7274	0.5955	1.9111	-0.5125	-1.1488	1.0711	2.0218	0.7146	-5.5735	-1.1811	0.24	-1.2828	-0.9132	-0.3022
ENSG00000120457.11	-1.2142	-2.5479	4.9113	-2.9324	4.17	-2.7274	1.3397	4.0189	-3.0469	-2.4659	-1.0559	-0.4719	-3.6259	-0.6193	-0.2498	-0.6643	-2.3147	5.0202	-1.1811	-2.4659	3.1393	2.676	5.1831	-2.3147	1.0573	2.296	-0.6416	3.2127	-3.816	-2.8262	-3.816	5.7198	-0.7108	3.7656	0.3231	5.2017	-3.816	-2.4659	-1.3921	-2.3884	6.6781	-3.1714	-5.5735	3.7302	-1.2142	-0.4921	4.8876	-1.5951	4.0541
ENSG00000231234.2	3.6006	0.9038	1.7097	-0.1993	1.1382	-1.0262	0.9115	1.4228	-0.4719	1.1833	0.6699	0.2029	-0.6416	0.7146	-0.5543	1.642	-1.5105	1.3397	0.6608	0.9642	0.9789	0.03	1.3109	1.2516	0.5859	-0.0725	1.0573	0.6332	0.7832	1.9968	-2.9324	0.2762	1.7995	-2.3884	-0.4521	0.7916	-1.5522	1.6045	0.0854	1.8484	1.6187	0.9568	1.3956	1.2147	1.6512	-1.685	0.7999	0.3346	0.4761
ENSG00000214176.9	2.236	1.6281	0.9343	0.2029	1.816	1.8918	2.4465	1.5115	0.9789	1.5216	1.1117	0.7916	2.043	2.0569	-1.0262	1.4547	-0.2159	0.1257	1.6785	0.3907	2.0979	0.9343	3.6714	0.7058	0.2881	0.6699	2.1411	1.2875	0.6608	0.1124	-1.2828	2.4518	1.0007	-2.1779	0.7407	1.0711	2.8137	2.2082	0.517	0.5568	1.334	-0.0725	1.5806	0.5955	0.2277	-0.5543	0.547	1.4228	1.0503
ENSG00000092529.22	1.8242	0.8246	1.816	1.2455	2.4306	1.8404	1.4494	-1.5105	-0.1665	0.346	-1.0262	2.4117	0.1648	1.6785	-0.0277	0.4967	0.4761	1.6604	0.679	0.9343	0.547	2.4198	1.7702	1.5902	2.3394	1.6045	2.0946	2.2603	0.1648	2.3479	0.7579	0.9268	2.4465	1.177	2.0707	2.5163	2.5634	1.7446	-0.7108	1.412	1.6695	1.3397	1.2333	3.1908	2.167	1.4228	-0.013	1.2147	1.3791
ENSG00000085999.11	-0.1345	0.8164	2.0289	-0.1031	0.5859	1.4808	1.2636	0.1257	2.8117	-0.6643	2.6278	-1.0862	4.404	-0.5756	-3.1714	0.044	-0.7588	2.5011	1.0503	1.4281	-1.6394	0.0854	-2.1779	-0.4521	1.7828	3.2127	2.0465	-1.2142	2.5634	1.7702	-1.7809	1.8564	2.8137	1.8201	-0.5756	1.0642	0.6145	-0.5543	0.4657	1.3109	-0.9971	1.9415	0.3346	-0.1187	0.2154	-1.2828	0.7832	-2.9324	0.0718
ENSG00000106809.10	0.9789	-5.0116	0.3346	-6.5064	-9.9658	-5.5735	-1.3921	0.0014	-3.458	-3.3076	0.434	-9.9658	-6.5064	-9.9658	-5.5735	-5.5735	-9.9658	-9.9658	-9.9658	-0.9132	-2.9324	0.1519	1.4547	-5.5735	0.9343	5.3537	-5.5735	0.434	-4.6082	-9.9658	-1.8836	-6.5064	-9.9658	-6.5064	-2.6349	-9.9658	-6.5064	-6.5064	-9.9658	-0.7108	0.7058	-6.5064	-5.0116	-2.5479	-9.9658	-5.0116	-5.0116	-6.5064	1.3109
ENSG00000232573.1	3.8847	5.7978	6.7474	4.7913	6.1649	7.6794	5.3338	5.4539	5.1469	5.8664	5.5775	4.425	7.0932	3.3647	8.1361	3.9956	5.3941	7.5645	6.4323	5.9812	4.1571	6.0738	5.7931	5.2369	6.7101	5.9327	8.0628	7.7116	6.3248	6.8401	8.9372	6.9233	6.3171	9.7703	7.2069	7.8754	5.6215	4.8395	6.854	4.6662	6.3896	8.4993	5.7991	6.3994	4.6508	7.1635	5.0242	3.1475	7.3729
ENSG00000164104.11	4.9892	4.7431	6.7671	5.8435	5.6088	6.2476	6.3894	6.0851	6.492	5.2762	6.36	5.3678	7.6175	6.4691	4.7143	5.9009	4.2593	5.7816	5.3388	5.8682	4.1119	5.7318	4.7453	5.8724	6.3151	7.3432	6.4165	4.4569	5.7795	5.7963	3.2174	6.142	7.5631	6.0783	6.2281	6.2906	6.1997	4.9612	5.8468	5.6077	4.6335	7.4511	6.9324	5.7824	6.225	5.5549	5.7774	4.9146	6.0762
ENSG00000237595.3	-0.5125	1.4962	2.4675	-0.2671	0.9642	1.1184	1.5216	2.6805	0.6425	2.9205	1.8879	-1.5951	-0.1665	0.099	-0.0425	0.2998	0.7493	1.7617	0.4552	2.0147	-0.4521	-1.3183	4.0662	1.3397	-0.5332	1.5013	3.1212	0.9568	0.1257	0.537	-1.9379	4.6451	2.4386	-3.458	-2.4659	2.0673	1.3901	2.496	0.547	0.2642	0.3907	-2.7274	2.0844	-0.1187	0.8805	-1.1811	-0.0725	0.3115	1.9415
ENSG00000165029.15	4.2465	1.8282	3.5596	-1.7809	1.0711	0.8082	2.9618	1.8996	0.6517	2.2842	2.5487	3.5633	3.2541	0.679	1.9034	1.0433	-0.8863	0.537	3.7709	-0.6643	1.949	-0.1993	4.8812	1.1512	0.8082	3.5111	-0.1665	3.2096	-1.685	2.2144	0.9862	2.3536	1.5854	-0.1828	2.118	2.3816	2.6161	3.245	2.1047	1.8564	3.9792	-0.5543	0.9343	0.2277	1.7316	1.3454	2.1638	1.2023	1.6466
ENSG00000153898.12	4.0109	0.6699	-3.6259	0.2029	0.2642	0.2522	-3.0469	1.5013	3.1179	2.5876	-3.816	-3.0469	0.537	2.1147	0.7579	2.6325	-2.5479	-2.6349	2.9224	0.9419	3.7345	0.9935	4.7898	2.0465	-2.5479	-0.6873	1.9073	4.309	0.1519	-3.3076	-1.6394	1.0007	-1.2481	-9.9658	3.795	3.1393	0.4967	0.4125	-9.9658	-6.5064	1.3167	-0.2498	-3.6259	-3.816	-1.9379	0.434	-0.1345	4.0627	2.3704
ENSG00000005421.8	-0.7346	-1.0262	-2.9324	4.2803	-2.8262	-4.035	-3.1714	1.5316	-5.5735	-0.7346	-0.9686	-9.9658	-0.4325	-9.9658	-9.9658	-9.9658	-9.9658	-2.114	-6.5064	-1.9379	-9.9658	3.837	1.1447	-1.7322	-0.6643	-2.4659	-2.7274	4.6916	-2.1779	-9.9658	-9.9658	-2.3884	-9.9658	-3.3076	-9.9658	-6.5064	-9.9658	-2.5479	-2.2447	1.6604	-1.685	-1.4305	-2.6349	-1.0559	-0.5125	-9.9658	-2.7274	-9.9658	-4.2934
ENSG00000281490.1	2.7679	1.9188	1.3511	1.1897	0.3346	1.0007	2.3788	0.7407	1.8282	1.4494	1.3167	0.2154	-0.4921	1.6234	-2.2447	1.4065	-1.0862	-0.3022	0.6239	0.099	1.4704	0.1124	2.8381	0.2154	-0.1187	-0.5973	-2.5479	0.24	1.5064	0.1648	-2.9324	2.5756	0.8488	-4.035	0.2277	0.3907	1.6374	2.1925	0.2642	1.7575	2.0912	0.24	2.1606	0.058	0.3231	1.105	0.9935	0.1519	1.4652
ENSG00000095794.19	5.2009	4.1441	5.3209	3.7741	5.1627	3.7094	5.6739	5.9966	5.9901	4.8585	4.9524	5.3484	5.2472	5.3523	3.4687	4.4868	3.3549	6.033	4.6006	3.8531	4.1531	6.2134	6.6294	5.1942	5.0972	6.0581	4.9833	4.6341	6.7312	5.4715	2.2452	5.986	4.9294	6.893	5.4077	7.0443	3.9983	5.2899	4.6843	4.4951	5.784	3.6669	5.5916	6.2013	5.447	2.8301	6.2161	4.3506	5.1831
ENSG00000107551.20	4.2788	0.3115	1.0642	1.2333	0.8726	2.5996	2.1147	2.0673	1.3454	0.6239	1.8524	2.1957	3.8611	4.7549	1.683	1.9149	0.8883	0.044	1.1641	-0.5125	1.7744	1.9111	0.8408	1.5415	1.5854	5.1518	2.496	2.9375	0.537	1.9073	-0.5756	1.177	1.7097	-0.6873	3.7867	2.2513	4.1595	0.7233	-1.0862	0.2762	1.1641	1.6374	-0.1031	2.0707	1.9527	2.8681	1.9712	2.3366	2.5683
ENSG00000103043.14	4.8753	5.4906	5.5614	5.1764	4.623	6.2026	4.8525	5.6323	4.8565	5.2691	4.842	5.1547	5.434	5.7181	5.5753	5.931	5.5574	5.427	5.1895	5.6088	5.8322	5.174	6.0226	5.3948	5.2277	6.565	5.9151	6.0233	4.7555	5.2747	4.597	5.2335	6.2013	4.6894	5.1384	4.5608	4.6977	4.554	5.1823	5.5531	4.5916	5.9088	4.232	5.1486	4.935	3.9992	5.9428	4.7082	7.3839
ENSG00000165730.14	-3.816	0.0158	-0.3752	1.5902	-1.6394	-2.3884	-0.013	1.7617	1.8036	0.1124	0.2881	0.4967	0.4233	-1.2481	-1.1488	-0.8863	-0.2671	-2.2447	-0.5756	1.6327	-1.9942	-1.3921	0.2881	1.5563	-0.3566	-0.7834	0.2277	-1.5951	0.5069	1.7744	-4.2934	-0.394	0.2881	-2.1779	0.3115	1.9527	-1.2828	1.8957	0.3115	-2.9324	-0.3201	0.7321	1.3511	-2.1779	0.9191	-1.4305	-1.5105	-0.7108	0.547
ENSG00000175745.11	4.0304	3.1112	3.0859	2.3649	4.4706	1.7141	2.874	4.3744	-0.7346	3.7324	2.791	0.547	-0.4521	0.9191	1.9452	4.3695	1.6649	0.0014	3.5498	2.4492	3.091	2.3592	3.9737	2.667	2.6556	3.6714	2.9243	5.8792	2.4359	-0.9971	0.8164	4.3625	3.1717	-0.6416	2.7422	0.3907	4.9547	2.8117	1.125	2.3649	5.6531	0.6608	1.9749	2.004	1.8363	0.7233	2.3222	2.1411	3.9654
ENSG00000074755.14	3.6136	2.7889	2.6161	1.2875	2.1345	0.6332	3.208	2.9618	2.2452	2.4623	2.3077	1.3167	0.605	1.8564	0.1903	2.2051	0.8408	2.876	2.4035	1.7912	1.8918	0.7748	2.8301	2.2842	1.6234	2.5413	1.0573	1.2934	2.0707	0.6425	-1.3183	2.9674	2.2051	1.2147	2.3164	4.0216	2.4035	2.8622	1.0293	2.3164	3.1876	1.334	2.2603	2.1345	2.2051	0.5568	2.6019	1.9302	2.3677
ENSG00000198937.8	3.7699	4.6124	5.1215	4.8924	5.0299	4.9421	5.0553	3.6928	6.276	4.5066	4.9782	5.2702	5.437	4.1236	3.6714	4.9718	3.7324	4.5386	4.7148	4.905	4.2973	3.9865	5.0605	5.213	4.7861	6.0387	4.7312	4.562	5.2574	5.7455	1.9452	4.9796	5.3498	3.8239	4.3597	5.5286	4.2373	4.7269	4.0348	4.5268	4.4142	3.3364	4.4122	3.6566	5.7453	4.834	5.8428	4.2781	4.096
ENSG00000021762.19	2.0979	1.5415	1.595	0.8408	2.2421	1.3225	2.1988	2.2543	1.4859	1.7053	1.0363	1.9302	5.0743	0.688	1.4808	2.328	-0.8599	-0.8084	2.0604	1.0642	1.2333	0.9862	1.7009	2.9262	2.0465	4.7274	3.3535	1.884	1.9564	2.3135	-1.1488	2.7314	2.4934	1.5612	2.5852	2.667	1.105	1.0711	-0.3752	1.884	1.9859	2.1734	1.8564	2.3135	1.7097	1.5902	2.8542	1.5563	0.9038
ENSG00000160867.14	8.0416	4.306	4.2465	7.5497	2.3981	5.7858	3.9478	3.9185	7.4766	3.0305	4.0977	-1.4305	2.167	5.7118	2.2603	2.7029	5.0786	7.2869	4.2373	5.7877	-0.8863	7.0808	0.517	7.558	8.2411	0.4865	6.2095	2.1047	5.6367	6.1559	3.6714	6.2561	6.243	6.6229	7.2779	2.296	-0.4921	4.1652	2.3394	6.9527	3.5779	2.3193	5.9984	2.9893	7.5042	-2.8262	5.2091	-0.1828	3.5237
ENSG00000121060.14	3.7741	3.0074	2.8819	2.6624	3.0876	1.6466	3.0825	3.2826	4.4088	3.5362	2.5511	1.6045	2.6783	3.1669	1.5165	1.7273	1.6281	1.5661	1.9638	3.9691	3.1556	1.2992	4.2327	2.7508	2.1734	3.0287	4.0383	2.1411	3.2944	2.2482	-1.1488	3.1179	3.5187	0.7664	2.7931	3.2944	3.0808	3.773	1.2756	3.3647	3.0619	1.5514	2.6647	2.2513	3.5887	0.4233	2.5036	2.5876	2.0254
ENSG00000172197.10	0.5568	-6.5064	-2.4659	-4.6082	1.5514	0.8726	-2.3147	-1.5105	1.2576	-4.2934	-3.1714	0.7999	-0.9686	-0.1665	-3.6259	0.8883	-4.6082	-9.9658	1.7532	-2.9324	1.4065	-2.3884	1.7097	-0.8863	-0.9132	1.6558	-2.1779	0.1388	-1.685	0.8082	-1.8314	1.3454	1.9034	-4.2934	0.0014	2.4805	0.346	-2.7274	-5.5735	-3.816	-3.816	-3.816	-2.3147	0.1519	-1.0262	0.4233	-3.6259	-2.4659	-1.1172
ENSG00000214485.6	4.3688	4.7719	6.0208	3.3206	5.2099	3.6289	5.3674	4.8048	5.2312	5.3122	4.6588	5.2036	5.6868	5.1161	3.8954	5.1788	3.1717	6.0991	6.4358	6.1252	4.166	3.3661	4.4706	4.1883	5.2869	5.2877	6.139	6.11	5.4621	4.9607	1.8996	5.8982	6.2512	2.2391	5.9686	5.9524	4.1376	4.5644	3.9524	5.0126	7.3396	2.4518	5.3284	3.5274	4.447	3.4984	5.602	4.2126	4.6247
ENSG00000121064.12	7.4594	5.9355	5.6941	6.8679	6.4732	6.6893	6.3227	6.0785	7.1103	6.4211	6.415	5.3824	7.2742	7.0172	6.2221	7.2064	5.8189	5.4858	5.936	5.4738	5.9894	5.7088	8.1208	7.467	6.4922	7.7258	7.8076	6.7518	5.0224	7.1482	4.6077	6.625	6.6578	5.2468	7.6765	6.6019	7.7361	6.3018	5.8133	6.995	3.928	5.3176	5.9446	6.4121	7.0738	5.61	6.005	6.7671	6.1453
ENSG00000270123.3	-9.9658	-9.9658	-9.9658	-9.9658	-9.9658	-9.9658	-9.9658	-9.9658	-9.9658	-9.9658	-9.9658	-9.9658	-9.9658	-9.9658	-9.9658	-9.9658	-9.9658	-9.9658	-9.9658	-9.9658	-9.9658	-9.9658	-9.9658	-9.9658	-9.9658	-9.9658	-9.9658	-9.9658	-9.9658	-9.9658	-9.9658	-9.9658	-9.9658	-9.9658	-9.9658	-9.9658	-9.9658	-9.9658	-9.9658	-9.9658	-9.9658	3.9327	-9.9658	-9.9658	-9.9658	-9.9658	-9.9658	-9.9658	-9.9658
ENSG00000157150.4	1.6558	-1.0862	-1.7322	-3.6259	-2.8262	-5.0116	1.2209	-2.114	1.8957	-0.2498	-1.1811	-4.035	-5.0116	-2.6349	-1.8314	-3.458	-9.9658	-1.6394	-1.7322	0.044	-1.7322	-2.7274	-1.1811	0.1776	-1.5951	6.1865	4.0875	1.1316	-0.8084	-2.8262	-5.5735	-1.3921	-2.4659	-4.2934	0.24	-5.5735	-3.3076	0.1388	-2.5479	-0.7346	-1.0262	-5.0116	-2.4659	-1.9942	0.3115	-4.6082	-0.6193	-2.4659	-0.0277
ENSG00000150593.15	7.8255	4.9284	6.1889	6.6121	4.5796	4.7093	6.7977	6.2493	6.1192	5.6996	5.905	4.49	5.407	8.2105	5.1048	5.2961	5.5457	6.5212	6.2863	5.0687	4.5429	6.2211	6.106	6.7	6.991	5.7189	5.8342	4.6381	4.546	7.9462	4.8645	5.5367	8.1105	5.9667	5.7528	5.9839	5.0317	5.7206	6.7618	6.6227	6.6172	7.1974	7.0729	6.93	6.3418	5.5198	7.6564	3.5982	7.0055
ENSG00000224114.1	-9.9658	-3.1714	-9.9658	-9.9658	-9.9658	-9.9658	-9.9658	-1.685	-1.9942	-2.3147	-0.8339	-9.9658	-1.2142	-0.7834	-1.2828	-9.9658	-3.3076	-1.685	-0.6873	-9.9658	-1.8836	-9.9658	-9.9658	-9.9658	-3.458	-1.3921	-9.9658	-2.7274	-9.9658	-3.458	-9.9658	-9.9658	-1.1172	-3.1714	-9.9658	-9.9658	-9.9658	-9.9658	-9.9658	-9.9658	-9.9658	-1.7809	-1.8836	-2.0529	-3.3076	-9.9658	-2.5479	-9.9658	-0.8339
ENSG00000232187.1	5.1363	3.4034	2.2931	2.3164	3.2944	3.2189	2.7784	4.3751	3.6451	2.1013	3.4264	3.7389	5.3674	4.6798	2.4465	4.6206	2.2019	3.7593	4.3841	4.2526	4.6023	1.6649	6.0095	4.6583	2.982	7.1897	5.8846	4.2048	3.7971	3.002	-1.1172	3.8993	4.1836	0.4552	5.5763	4.0653	3.2617	2.3953	1.6512	3.8847	3.4881	0.8883	2.9432	2.3649	4.8595	3.9031	2.5707	3.981	4.4582
ENSG00000173545.4	4.7762	4.2973	4.9065	5.4964	5.0909	3.4997	4.591	5.0032	4.8095	4.5638	3.8391	4.9686	4.1203	4.8475	3.6827	4.8033	3.728	4.6259	6.044	4.6708	4.8069	3.0619	2.9032	5.2597	5.0717	5.4118	4.6159	4.6089	5.1664	3.7773	1.766	4.4951	5.7388	1.683	4.506	4.728	5.3954	4.2773	4.0497	5.0811	5.3016	2.651	5.5302	2.3898	5.0392	3.0127	5.6753	4.0462	4.7924
ENSG00000162601.9	3.186	1.0573	0.8488	0.9789	1.2147	1.0642	2.5876	0.8327	1.7053	1.3956	1.4911	0.688	2.4831	1.125	0.2277	1.9188	0.7748	2.3981	2.2723	0.3573	1.5563	1.4911	1.0007	0.9935	0.688	0.8568	0.6332	1.2756	2.1925	0.8883	-2.4659	1.5902	1.934	0.3685	0.9115	0.4865	1.0079	1.9149	1.125	1.3956	1.7009	1.3225	1.4652	1.9527	0.7999	0.24	0.9268	0.7321	1.3791
ENSG00000121957.12	2.4035	0.3573	3.4424	0.688	0.8327	1.0293	2.4252	1.6785	0.9419	1.934	2.6302	-0.4131	4.6154	1.3167	-0.4719	0.9935	0.2277	4.597	1.683	1.6964	0.058	2.1894	0.8726	1.3454	1.2815	3.1294	1.3283	0.1257	3.7116	1.1184	-1.4699	3.3492	2.8158	1.6093	1.7954	4.222	0.7493	2.1509	-0.1187	1.1382	3.1344	0.1257	1.2636	4.8905	1.7053	-0.4521	2.3953	-0.5756	2.1313
ENSG00000169246.16	3.9838	3.9883	4.1111	3.6312	4.504	4.6988	4.17	3.3591	3.8013	3.8136	4.6508	4.5669	4.2803	3.2481	2.826	4.1343	3.7094	3.9232	4.1579	2.8442	3.1701	4.3951	5.2269	3.2158	4.1458	4.5072	3.4713	4.8048	3.7028	5.2269	3.7313	5.2142	4.2358	5.2036	3.9515	3.8905	4.1844	3.6006	3.7656	4.6271	3.3563	5.8765	3.0002	4.2736	2.6185	3.5572	3.7127	3.4344	4.4142
ENSG00000155926.13	1.614	-0.9132	-0.1031	0.099	-0.5332	-1.2828	2.1378	0.434	-1.5105	-0.6193	0.5763	3.4894	2.8117	4.4223	1.2815	1.3454	0.5666	-1.9379	0.4967	-0.2159	1.8564	2.2299	-0.0425	1.1512	-0.8339	5.151	2.971	0.6239	0.2998	0.1388	-0.8863	-1.2142	-1.4699	-2.9324	3.8739	-0.3566	-0.0877	0.9568	-1.0559	-1.0262	-0.7834	-0.5332	-1.9942	0.9343	0.5955	1.692	0.3231	0.5271	1.0642
ENSG00000242349.5	1.5612	-0.9406	-0.0574	-2.1779	0.2642	-0.8863	-0.9132	-2.8262	-0.7346	-1.5522	1.0573	-1.8836	-0.394	-0.8863	-2.3884	-3.0469	-1.4699	1.0222	-1.0262	-2.2447	-2.5479	-1.8314	-4.2934	-2.9324	-3.3076	0.0014	1.7912	0.2154	-0.4521	-1.1811	-2.114	0.3346	1.4011	1.4808	-0.2328	-0.9686	0.1124	-1.1172	-2.7274	-2.114	-2.3884	-0.7588	-3.6259	1.0915	-1.3921	-4.6082	-1.5951	-0.013	-1.0262
ENSG00000178297.12	2.1378	-0.5756	2.6067	1.7532	1.3735	0.8883	1.1447	0.3685	3.4088	1.0363	3.2796	-2.5479	-5.5735	1.736	-0.7588	0.058	2.108	2.4753	2.3451	3.5621	-0.8084	2.2421	-2.6349	2.3479	3.0654	-2.3884	2.5852	-0.7834	2.2573	2.5112	0.517	1.8201	4.1244	2.0569	-1.9942	0.517	-2.9324	1.3109	1.0573	2.5213	0.5859	2.7117	3.9883	1.7912	1.5563	-3.1714	2.5036	-2.0529	-0.3022
ENSG00000274808.4	2.036	-0.7108	0.7916	-1.1811	0.5271	1.787	1.2271	-0.5973	-1.4305	-0.1828	0.0014	0.5763	-0.2845	-0.5756	-2.1779	0.058	-1.9379	-0.4325	0.3685	-1.0862	-0.7108	-2.7274	-0.1828	-0.394	0.7748	-0.2328	-2.4659	-0.4131	-0.6643	0.3796	-1.8314	0.547	0.6969	-0.8084	1.2271	-0.3752	1.9188	-0.0725	-0.7588	-0.9132	0.605	1.3623	-1.3921	0.9115	-1.4305	-0.2498	-0.3201	1.0433	-0.5543
ENSG00000167371.16	-0.2845	0.4016	0.1648	-1.6394	1.949	2.2051	1.5709	2.4439	-1.6394	1.1184	1.7575	0.099	-1.4305	-0.6873	-2.4659	0.044	-1.4699	0.1257	-0.0277	-1.0262	1.0503	0.1124	2.2693	-3.0469	-0.5543	2.0742	-0.8863	-0.013	-1.7322	-1.2828	-2.5479	0.8883	0.2522	-0.0574	-1.2142	-2.114	4.7976	0.9568	-1.3183	-0.8863	1.3735	1.5758	0.4233	0.2277	-5.0116	-1.8314	-1.5105	0.1388	-0.2671
ENSG00000110324.9	2.5413	-0.3752	-0.4325	-0.0425	-0.4719	0.6608	1.2636	0.7832	-0.8084	-0.4719	0.7058	2.651	3.0217	3.6905	0.7916	2.5804	0.9343	-2.6349	1.46	-0.5756	3.0056	2.4063	0.4657	1.0573	0.1903	4.848	2.7073	1.7489	-0.013	-0.3752	-0.1665	-0.9971	0.3115	-2.6349	4.4337	-0.4521	-0.3201	0.5859	-2.114	-0.8084	-0.5973	-1.2481	-1.7809	0.9862	0.9343	2.8661	-0.1993	2.0604	1.0779
ENSG00000147378.11	-0.1345	5.6927	6.2036	2.3677	-0.2845	1.5661	8.998	2.8838	10.6689	1.4704	7.6975	-0.6873	-0.7588	-3.3076	-0.1993	-0.6643	-0.1665	8.6387	1.0363	10.3385	-2.4659	5.8025	-2.9324	6.9649	5.4986	1.5465	9.7721	1.334	2.4985	-0.0574	0.0014	0.2522	0.6239	-1.4305	2.3479	5.9846	-0.9686	4.2033	0.9115	9.3032	-1.0559	2.96	2.3649	2.108	7.1964	-2.1779	2.2783	-1.5951	-0.8084
ENSG00000143437.20	4.8177	2.1798	1.8036	1.8918	2.2299	2.081	3.0181	2.6624	3.1876	1.9712	2.2421	3.0358	4.3299	3.5547	1.5661	2.685	0.9935	3.4477	3.5547	1.8957	2.9929	2.0742	5.6162	2.4649	1.9415	4.0091	2.5561	2.6255	4.0506	3.6254	0.4657	3.4143	3.4881	2.0535	4.0073	4.2914	2.3019	2.6624	1.3225	2.1114	3.027	0.8327	2.2513	2.7073	2.2175	1.2934	2.9488	1.3109	3.1195
ENSG00000240342.3	4.5571	6.0101	6.3187	3.5424	5.7924	3.795	5.7672	4.1539	5.5043	5.405	6.0043	5.849	3.1876	4.0892	3.716	5.523	4.588	6.7946	1.8801	6.4383	5.778	4.4575	4.1351	4.7033	4.0171	6.5632	5.8602	5.3151	6.6932	5.684	0.9493	6.1428	6.4689	3.551	3.0671	6.2101	4.841	4.504	4.6854	6.1889	6.6466	3.6289	6.3054	3.5047	4.2721	3.3938	5.5577	4.2503	4.7431
ENSG00000271737.1	2.0289	1.9149	3.5947	-0.0725	3.7237	3.287	1.8078	2.1313	1.1382	2.108	1.1641	1.4962	1.7053	-0.2498	0.7748	0.0718	1.8404	2.2175	2.0111	2.4198	0.044	1.692	1.8363	0.8726	2.8819	1.7532	1.8564	1.8282	2.2513	0.0718	0.7233	1.9786	2.6464	1.3454	1.9564	2.6579	2.4727	2.2901	0.7832	1.2756	1.6234	2.2113	2.4544	1.736	-0.3566	-0.5756	1.9377	2.3222	1.0573
ENSG00000163536.12	1.8524	1.3283	3.4344	4.7735	2.8462	3.5669	1.5415	3.1344	1.9859	3.2929	1.8078	2.8974	1.8282	4.5028	3.865	5.101	2.3394	0.7999	5.4009	3.0056	3.5449	3.8421	2.8055	3.6042	3.9166	4.1587	2.3564	6.6892	4.447	5.0273	4.0892	2.1702	5.3031	-0.3566	3.162	0.7916	3.8993	1.5854	0.8082	3.3966	0.1519	1.3956	2.828	2.2663	3.831	4.8095	3.9022	3.2973	0.3685
ENSG00000183578.5	3.449	0.2998	1.5998	2.3222	2.6624	2.2573	1.6234	1.2516	2.3704	2.8681	0.044	3.5935	3.2796	2.4623	2.8502	4.9256	-2.2447	-2.6349	5.5817	0.6145	0.7832	0.1388	1.8484	3.4778	2.3649	4.7656	4.3793	3.8421	0.8408	-3.0469	-0.7588	2.6043	4.6206	-5.5735	4.4115	-1.3921	2.8641	4.1011	1.5902	-0.4719	-1.2481	0.6239	2.6067	-1.4699	4.4176	0.24	-0.9971	3.7857	-0.2498
ENSG00000162692.10	7.8834	-1.685	0.5271	3.2781	5.3111	5.8965	5.4476	5.257	8.6177	6.3133	6.2077	0.6425	5.0977	6.1969	4.1994	3.9365	6.1479	5.7626	5.6317	6.5806	3.186	6.089	4.402	4.5205	7.3734	4.7608	4.7903	3.8279	1.642	9.0355	3.8239	4.9364	7.6198	6.7385	8.8495	8.1988	1.7575	4.7587	-0.1031	7.3487	-0.4521	4.4829	-0.8084	5.4503	3.2885	0.5859	7.0033	0.2762	6.6869
ENSG00000235961.5	-3.458	1.4808	3.831	0.9268	0.537	1.9377	4.0619	3.9524	4.5142	3.8905	2.7029	2.0147	-1.9379	2.93	0.8726	-0.6643	2.108	2.2113	-4.2934	1.3956	1.2516	-1.1811	0.8568	-2.6349	0.4447	-2.114	-0.2159	1.3397	2.9692	2.3479	-3.458	2.5683	2.9948	1.5661	-1.7809	1.6695	-4.6082	0.5069	1.4441	-1.2481	3.4411	3.034	2.6556	5.2468	-0.2498	-1.6394	5.6191	1.8444	3.4183
ENSG00000186480.12	2.6232	6.5348	6.0896	6.9598	5.359	4.1044	7.3233	7.12	7.6083	5.4132	6.6953	2.5683	2.9948	6.7875	2.578	5.1355	4.6866	8.111	3.1781	3.5249	3.3979	5.0993	4.6566	6.3799	3.5645	4.4621	7.8045	2.578	3.0376	2.824	-0.1345	8.0812	5.0126	3.3605	4.1563	3.9617	3.1475	6.3649	3.7083	6.8377	3.0393	2.1862	7.6026	6.6746	7.6516	2.7508	6.19	5.1736	6.6165
ENSG00000143382.13	4.0515	-0.5332	0.1388	-0.3566	2.3479	2.6208	0.7748	-0.6873	-0.1187	0.0854	-0.394	1.4441	4.5638	-0.3383	0.7321	-0.2498	-0.6643	-2.6349	1.5064	-1.6394	0.6517	0.1388	3.4224	0.6699	-0.0425	3.1062	1.5266	2.8014	0.7146	-0.3022	-0.6193	0.1519	3.4007	1.9601	3.3061	1.6093	3.0585	0.4233	-2.1779	-0.5973	-0.9971	-0.5332	-0.4325	-1.4305	-1.2828	0.605	-1.8314	3.1876	1.5709
ENSG00000154556.17	2.7889	6.7152	4.0515	-0.6643	5.0816	2.3479	7.0948	7.7241	5.1643	5.3975	5.7512	-0.1504	-2.9324	3.866	2.4571	5.5512	0.2762	5.7293	3.5274	5.1461	6.2445	3.8167	8.3463	5.0471	3.3321	2.8158	4.0278	4.3198	4.943	2.9581	-1.0262	4.6804	4.2691	4.3618	1.6875	6.5741	4.0304	7.36	5.1811	4.9732	7.0478	2.753	7.0105	5.2612	6.0029	3.4197	7.4787	3.9089	5.3111
ENSG00000118849.9	-0.8599	3.2766	0.8488	-2.3884	0.517	-3.6259	-2.0529	-0.4325	-0.9686	-1.5522	1.4652	-1.4699	4.6006	-2.0529	-1.9379	-1.0862	-4.035	-3.816	-1.9942	-1.8314	-0.1993	-0.8863	1.6785	-2.8262	-2.4659	0.2029	-1.0262	1.7097	-1.8836	-1.0559	-3.6259	2.0604	-2.114	-5.0116	4.4437	-0.5125	-4.2934	-6.5064	-4.6082	-2.5479	3.1261	-1.7809	-2.4659	1.0007	-3.0469	-3.1714	-1.8836	-1.9379	2.9128
ENSG00000129596.4	0.0158	0.8961	7.1729	5.4793	7.2142	-3.1714	3.644	7.1823	-4.2934	2.5707	-0.1828	-6.5064	-3.1714	0.6517	2.1313	3.8857	3.5608	3.8023	-1.1172	-2.2447	2.4753	5.9766	1.4756	4.8895	4.7777	2.9562	-1.5522	3.9384	-2.9324	3.506	1.5013	5.6159	-0.9971	2.7029	-0.1345	-3.1714	-1.3183	4.8744	3.8847	-3.1714	6.2296	4.3009	6.0244	4.8987	5.4186	3.2096	6.6747	2.1862	0.8961
ENSG00000141505.11	-1.6394	1.0711	2.9875	-0.5125	2.9525	-1.0559	1.5316	2.4649	2.0254	2.1541	3.2707	-0.7346	-0.3566	-1.6394	-1.9379	-1.4699	-2.4659	2.667	-1.5105	-0.1187	-1.9942	-0.4131	-0.0277	-0.3201	0.7493	2.2813	0.7999	-0.4921	-1.0262	0.7999	-2.0529	4.2943	-2.114	1.9931	0.2762	3.6324	1.8918	0.2522	-1.1488	0.5568	3.4543	1.8879	3.6101	1.5064	-0.9971	-0.2671	4.17	2.376	-0.394
ENSG00000026297.15	4.8043	5.5675	5.0492	5.8151	5.275	6.0549	5.7299	4.5318	5.4919	4.9026	5.6736	5.7576	5.9623	7.1528	5.2998	5.4446	5.2122	4.6282	5.9345	4.4457	5.6097	6.2943	5.1035	4.9672	6.0934	6.8328	6.4596	5.8164	5.9693	6.6434	4.846	6.1685	5.3951	3.7269	6.7773	6.1353	5.153	5.4627	5.0286	5.5154	4.9887	6.2003	4.834	6.4783	5.1803	6.4706	5.9819	4.8748	5.5744
ENSG00000197976.10	4.8758	3.9571	4.2064	4.6335	4.8146	4.1978	4.4758	5.1555	3.0637	4.8192	3.2557	4.2041	3.2692	3.7378	2.4465	3.5982	3.4224	3.3925	5.5075	2.8096	3.8611	4.2472	5.0623	4.9407	5.0597	3.8421	3.7182	3.6703	2.982	4.5528	2.1574	5.3824	5.8807	3.0358	3.9765	3.8279	4.5711	5.1831	3.4034	4.7976	4.47	4.5355	5.7347	4.7448	4.2833	3.6312	3.3506	3.1458	3.7182
ENSG00000137507.11	4.8734	3.5262	4.6271	3.0978	3.9874	2.8562	5.2126	4.7555	3.5982	4.4621	5.2373	2.2783	3.2002	2.4063	5.0229	2.4623	1.683	3.2617	2.7763	3.0393	4.0046	4.9691	5.4036	4.1368	5.0922	5.8627	6.8034	5.6651	3.4344	2.1894	4.523	3.9403	2.1766	3.6089	5.6545	2.909	0.4233	3.3478	4.5028	3.573	3.2752	2.5852	3.7193	4.6041	4.2684	3.2841	4.0436	2.8442	6.2153
ENSG00000137496.17	2.7889	2.4279	2.1606	2.004	2.3135	2.5852	2.5087	0.7999	2.3337	1.9149	1.8242	2.7073	3.9175	3.4778	3.1507	2.7161	1.6649	1.196	4.5982	1.7532	3.0181	4.2676	2.1247	2.7805	2.7379	3.4464	2.9984	2.9948	1.8484	2.3788	0.3685	2.651	1.4756	2.1444	4.9672	4.862	1.8524	1.6512	1.2085	2.2813	1.196	1.3283	0.346	1.6327	2.9966	2.8562	2.0183	1.8801	2.4571
ENSG00000266086.1	-1.2142	-0.3022	0.9862	-1.685	2.8158	1.4174	-0.5125	-0.1345	-1.5522	1.0642	-0.4131	-1.685	0.4657	-2.7274	0.0014	-9.9658	-0.2159	-0.1993	-1.1172	-1.2828	-1.1811	-0.7588	-0.0425	0.8164	1.683	2.2299	1.7185	0.4761	-0.7834	-1.2481	-1.4305	0.5666	0.9642	3.5473	1.3051	0.7146	2.4465	0.1903	-0.8084	-1.0862	-0.6873	3.449	0.0854	1.9073	-1.3548	-0.5125	-0.2159	1.3511	-1.2142
ENSG00000074657.13	3.1523	1.8323	1.4704	0.8961	1.4174	1.105	2.8641	2.1147	0.9268	1.642	2.1013	1.0573	2.3536	2.0569	0.2642	2.3019	0.5859	-0.6193	2.6895	-0.4131	1.9111	0.044	-0.5756	0.8726	0.7321	3.1261	1.7786	1.3623	1.3956	-0.7588	0.0014	0.7748	2.2206	-0.7588	2.2082	-2.114	-2.1779	1.7273	0.7233	1.9188	2.7401	1.6327	2.4779	2.7357	1.3225	-0.4325	2.8974	0.8568	0.7233
ENSG00000140937.13	-0.6643	5.7879	5.0871	4.6491	3.9299	-1.2142	5.6268	6.1585	4.3155	3.7815	5.0631	-4.2934	-1.3183	3.5523	-0.0425	1.2875	2.299	-1.1488	2.828	4.6531	1.0642	2.4857	0.1648	2.1574	3.66	5.852	3.2236	0.8961	4.7399	5.623	-2.8262	1.7828	4.1796	2.9747	0.3796	-2.4659	1.177	5.4526	4.2235	6.3669	4.1351	5.7445	5.9472	0.1388	2.3843	-2.9324	4.6571	-0.9132	0.0718
ENSG00000237883.1	-9.9658	-1.8836	-1.3183	-3.1714	-1.3921	-9.9658	-2.6349	-2.6349	-9.9658	-1.6394	-4.6082	-3.458	2.8502	-9.9658	-2.9324	-2.3884	-9.9658	-0.8084	-1.9942	-2.4659	-2.6349	-1.7322	0.4865	-3.3076	-3.1714	0.5955	-3.0469	-2.114	-2.9324	-0.5756	-2.6349	0.5955	-3.3076	0.1519	-1.0862	-3.458	-2.5479	-2.4659	-2.3147	-9.9658	-0.1031	-1.5951	-4.035	-1.9942	0.7058	-2.0529	-2.4659	-2.3147	-1.2142
ENSG00000151498.11	5.0379	3.9147	3.8461	2.791	3.8187	2.4225	3.4291	4.1531	3.8729	3.6018	3.9599	2.4279	3.4622	4.1086	2.4727	4.0278	2.108	3.8944	3.6451	3.66	2.9674	2.4883	3.9524	4.2751	2.9911	3.6543	3.7204	3.4661	3.9346	3.8876	-0.5756	4.2639	4.2165	1.4065	3.7061	2.791	3.2781	3.7356	2.299	3.5694	5.1635	2.3953	3.4958	3.2282	4.2921	2.081	3.4048	2.791	3.5349
ENSG00000234072.1	2.1411	0.2522	0.2642	0.0718	0.8568	1.1641	0.24	-0.6193	1.5709	0.2029	0.4016	0.3796	1.3623	0.7407	-1.5951	0.3573	-0.2671	1.7954	-0.1345	0.3573	-0.0425	-0.8339	1.196	0.1648	0.0718	1.5563	0.1903	-0.2159	1.9111	1.0151	-2.0529	2.299	1.7489	0.9115	0.8726	0.9642	-0.2498	0.8883	-0.7588	-0.1828	0.5271	0.5955	1.0222	1.0151	-0.3022	-0.9686	0.7321	-0.4719	0.1124
ENSG00000117650.12	-1.3183	-0.4921	2.4753	0.1124	-0.5332	1.2394	1.4228	-0.2498	3.8621	-0.7108	3.0619	-0.6643	4.073	0.6699	-3.3076	0.3573	-0.9406	3.1797	1.5366	2.0604	-1.5105	0.1648	-1.5522	-1.685	1.3051	2.4727	1.1117	-2.3884	4.0001	1.177	-3.458	3.1129	2.1047	0.1648	0.0854	1.614	1.2696	-1.1488	-0.3566	1.949	-0.3201	0.8647	1.7995	-1.3548	1.683	-3.3076	0.8805	-1.685	0.688
ENSG00000164932.12	-2.4659	0.03	3.1653	0.6517	4.6662	1.3167	3.6136	4.8753	4.1011	2.6533	2.5112	2.2901	3.5187	1.8036	-0.6416	-0.0574	-1.3548	1.7489	1.7828	0.9716	1.105	1.2023	-0.5125	1.1447	3.2435	7.7099	3.5935	-0.4521	0.9716	2.5924	-1.8314	1.9302	1.3846	1.0915	3.8279	0.5955	-1.0862	1.1117	0.0014	0.679	5.1981	2.1638	4.5224	1.4174	-1.2481	-0.0725	5.4436	-1.6394	1.4281
ENSG00000228643.1	-9.9658	1.674	-1.2828	-0.4921	0.1648	-0.6416	3.6184	0.2277	0.605	0.0718	-0.0425	-0.3383	-9.9658	-0.8084	-5.0116	-2.6349	-4.2934	0.3796	-1.5105	-0.394	-2.9324	-0.8339	2.909	-3.0469	-0.9132	-4.6082	-0.9132	-1.7322	-3.458	-0.9132	-9.9658	2.5363	-3.816	-2.2447	-2.7274	-9.9658	-4.035	1.4011	-0.7834	-1.0862	0.099	-0.013	1.2085	2.7292	-2.4659	-1.5522	1.7141	-5.0116	0.9419
ENSG00000128482.15	-2.8262	-0.8863	-1.8836	-3.3076	-1.5522	-2.3147	-3.3076	-1.5522	-2.3884	-3.816	-3.3076	-2.7274	-6.5064	-6.5064	-3.816	-3.3076	-9.9658	-2.5479	-2.6349	-1.7322	-2.9324	-3.458	-0.9132	-3.6259	-1.8836	1.8722	-2.3884	-0.9132	1.1447	-0.1504	-9.9658	-3.1714	-1.6394	-0.3201	-0.7108	-2.8262	-1.3183	-3.0469	-5.5735	-2.1779	-3.3076	-1.6394	-3.1714	-3.3076	-1.8314	-4.6082	-3.458	-1.8836	-3.3076
ENSG00000132341.11	8.0545	8.6801	9.8151	8.7383	9.874	7.0289	9.795	9.2801	10.2041	9.1507	10.1411	7.4812	9.8701	8.374	7.0701	8.2848	6.9962	10.1796	8.7679	11.0668	8.2533	8.3906	8.0028	9.1155	8.9721	9.4236	8.2556	7.9138	11.1898	7.6906	4.0171	9.1224	8.6895	6.5995	8.0412	8.3689	7.6496	9.4281	8.2281	9.7534	9.5762	8.1142	9.7813	8.2282	9.4551	6.6928	10.1099	6.6652	8.2118
ENSG00000151572.16	-2.2447	4.3449	5.3541	3.7898	6.8911	0.6517	5.888	5.4813	2.8858	5.6439	2.4831	-1.4305	-4.2934	1.7403	-0.4921	1.787	1.0779	4.0427	0.4233	2.8661	4.1844	3.0481	3.6725	4.2921	4.6502	-3.816	1.0079	0.7832	2.3788	3.0842	0.1776	2.9338	2.8681	3.603	-4.2934	4.722	5.7485	5.1942	2.5804	3.245	6.3277	3.6497	4.8842	4.1086	4.061	2.3106	7.1012	-0.3383	3.0145
ENSG00000096093.14	2.1114	-0.5125	1.5465	1.7786	2.7508	1.9302	0.8246	1.0983	-0.0277	2.5087	0.1257	-0.1993	2.05	1.0433	0.9789	1.4756	-0.3383	0.03	2.2113	0.4865	0.4233	0.5763	1.5165	1.3567	1.0293	2.5585	2.5263	1.7229	0.547	1.5316	0.4233	1.5165	1.8282	1.6187	2.4332	1.3397	1.3397	0.6699	-0.2498	0.24	1.125	-0.3752	-0.7588	3.0145	1.2209	0.2998	0.4865	0.6969	1.2147
ENSG00000109920.12	5.1144	3.9147	3.5047	2.6161	3.7846	3.7877	4.4615	3.5994	3.8116	3.5473	3.866	3.4224	4.2601	3.6172	1.7141	3.9156	2.036	4.6399	4.4887	2.4279	3.3979	3.1162	4.8939	2.9432	3.5657	3.8187	3.2065	3.6894	3.5262	4.5832	1.7316	5.0206	4.073	3.868	4.0969	4.8837	3.7877	4.2601	2.9052	3.3192	4.5367	3.7825	4.079	3.7646	2.7508	2.6624	3.8116	2.6556	4.1844
ENSG00000168078.9	-0.0574	1.4441	3.616	1.8119	1.3109	2.561	3.2251	1.5854	4.9933	-0.6643	4.3889	0.03	3.1717	1.6964	-1.4699	2.6579	0.6969	4.6843	3.3717	2.7314	-0.8339	1.5612	-1.2481	-0.4325	3.1685	3.091	2.3193	-1.685	4.4047	1.4652	-2.4659	4.314	5.0122	3.0145	0.2881	3.8827	2.2482	0.1388	1.4335	3.7898	1.5366	2.4144	2.7205	0.1519	3.2737	-1.7322	3.1278	0.2998	1.2992
ENSG00000131781.12	3.9012	-0.9971	-0.7834	0.517	0.7146	0.5568	0.679	-0.013	3.2251	0.2522	-0.3752	0.0718	-0.8084	3.2959	-0.3566	1.7229	-0.1345	1.7617	2.6067	-1.8836	1.4756	0.4016	3.6894	2.5756	0.3796	-0.1665	1.8323	0.8805	-1.2828	2.3451	-1.2142	0.688	2.3048	-1.3548	2.0844	0.8246	2.9802	0.24	-1.1172	-1.685	0.547	-1.9942	0.6608	3.3966	1.0007	-0.5332	0.0854	1.1382	0.2029
ENSG00000124549.14	2.0776	0.7999	0.3231	0.8647	-0.2671	0.605	0.5763	0.4552	2.5036	0.4967	0.1903	-0.2498	0.2881	-0.013	-0.9132	0.7058	-3.0469	1.3623	0.4865	-0.9686	-0.6873	-0.0877	0.8883	-0.3022	0.2522	0.044	-0.8863	0.1519	0.0158	-0.0574	-2.2447	2.3926	-0.7834	-2.3884	0.5859	0.517	-0.5125	1.9149	-0.9132	-0.6873	1.5998	0.8488	0.1124	0.4447	0.346	-1.7809	0.4865	-0.2159	0.8246
ENSG00000276354.1	3.2205	-9.9658	-9.9658	-9.9658	-9.9658	-9.9658	-9.9658	-9.9658	-9.9658	-9.9658	-9.9658	-9.9658	-9.9658	-9.9658	-9.9658	-9.9658	-9.9658	-9.9658	-9.9658	-9.9658	-9.9658	-9.9658	-9.9658	-9.9658	-9.9658	-9.9658	-9.9658	-9.9658	-9.9658	-9.9658	-9.9658	-9.9658	-9.9658	-9.9658	-9.9658	-9.9658	-9.9658	-9.9658	-9.9658	-9.9658	-9.9658	-9.9658	-9.9658	-9.9658	-9.9658	-9.9658	-9.9658	-9.9658	-9.9658
ENSG00000230185.4	-1.3921	-2.6349	-0.9971	-2.3884	-1.3921	-1.8836	-0.7834	-0.4521	-0.9971	-2.5479	-2.3147	-2.6349	-2.1779	-9.9658	-2.4659	0.5666	-1.9379	-0.7834	-1.0262	-4.035	1.1316	-2.7274	1.3225	-2.3147	-1.1172	-1.7809	-9.9658	-0.2328	-3.3076	-1.2481	-2.0529	0.4761	-2.114	-2.7274	1.8323	-0.5973	-1.5522	-2.3147	-3.3076	-3.3076	-1.685	-2.6349	-0.3022	-0.1345	-1.2828	-0.4921	-1.5105	0.24	-1.5105
ENSG00000169684.13	-3.1714	-0.2159	1.4859	1.5465	2.7847	-0.4325	-0.2671	0.6517	0.044	-0.2328	0.1257	-1.8836	3.2205	-0.7834	-0.4921	-0.6193	-2.0529	2.3394	-1.685	-1.3183	-1.5105	0.5069	0.4865	-0.4325	0.9935	2.043	-0.6416	-1.2142	-0.0725	0.1776	-2.3884	3.7356	-0.2498	-0.9406	-2.1779	1.934	-0.5973	1.5806	-2.3884	0.8726	-0.4719	-1.0559	1.177	1.3454	0.517	-1.685	-0.2845	-4.035	-0.8084
ENSG00000124785.8	1.4388	5.8992	2.7679	1.4174	2.1766	0.3573	2.9655	-0.5125	5.779	0.7664	2.4439	1.2934	1.0983	4.4277	0.8961	2.2693	1.8444	5.7743	2.1476	-0.4131	1.884	1.9895	0.1124	1.4911	3.9089	3.0893	3.1179	2.1702	0.4552	6.3875	0.9419	0.3685	0.5069	3.4843	3.29	0.4233	-0.7834	0.044	0.2029	1.4859	0.2642	-1.3183	6.1424	4.696	1.3454	0.3115	5.0357	-0.5756	4.9982
ENSG00000187134.12	5.6448	2.5731	3.2885	4.3198	5.3646	1.5316	4.6888	6.7901	5.1962	4.3198	3.2511	2.6302	7.0771	2.5363	3.1765	1.4756	2.7615	-1.9379	2.0111	2.4623	2.4544	4.3082	2.004	3.2112	6.2411	6.6465	2.8014	8.0029	1.0293	2.9784	-0.4131	0.9115	6.8368	4.0506	7.539	5.5031	5.2219	6.0392	2.5188	3.2205	4.0046	2.3048	2.7444	4.3737	4.0304	4.0304	3.091	4.0091	2.4857
ENSG00000213225.7	-3.816	3.3435	-3.6259	3.5349	3.4752	2.8117	2.9186	-4.2934	4.0816	-6.5064	2.0183	-6.5064	-2.7274	-2.9324	2.77	3.5827	-6.5064	0.1519	-5.5735	-5.5735	-4.2934	-5.0116	3.2841	-3.1714	2.7029	-6.5064	1.3623	-2.9324	-2.5479	4.0909	-9.9658	-2.3147	3.9175	-6.5064	-2.3884	-5.0116	-3.1714	3.5136	-9.9658	1.9859	0.7748	-5.0116	3.6266	-2.2447	1.5266	-3.0469	4.3428	-9.9658	-5.0116
ENSG00000163531.15	0.4967	4.0207	2.5338	2.3536	4.1244	-2.2447	4.0216	4.0162	0.1776	3.9089	2.3536	-2.7274	0.7748	3.1112	1.196	0.099	0.9038	3.0145	0.7664	2.2237	2.8442	2.9167	4.1409	3.449	3.0002	-0.6193	-0.0574	2.1638	0.099	-0.5756	0.099	4.3024	-1.5951	-2.0529	1.7229	3.1797	3.1939	3.741	2.0742	3.4156	4.2404	0.8164	4.9341	1.2333	-0.5332	-1.1172	3.6838	-1.1172	0.3346
ENSG00000274051.1	0.9716	-9.9658	-9.9658	-9.9658	-9.9658	-9.9658	1.949	-9.9658	-9.9658	0.4125	1.6875	0.5666	-9.9658	-9.9658	-9.9658	-9.9658	-9.9658	-9.9658	-9.9658	-9.9658	-9.9658	-9.9658	-9.9658	-9.9658	-9.9658	0.8327	-9.9658	-9.9658	-9.9658	-9.9658	-9.9658	-9.9658	-9.9658	-9.9658	-9.9658	-9.9658	-9.9658	0.9862	-9.9658	-9.9658	0.9862	0.24	0.7999	0.7058	-9.9658	-9.9658	-9.9658	-9.9658	-9.9658
ENSG00000060566.13	2.8542	-1.7322	-6.5064	2.9966	3.6463	1.1512	-5.5735	-6.5064	-5.5735	-0.6873	-3.6259	-1.4305	-4.2934	-1.8314	-0.3566	-2.8262	-1.4305	-9.9658	2.4985	-5.5735	0.3231	0.0158	-1.2142	0.605	-1.3921	-4.2934	1.6234	0.0014	-1.9942	-5.5735	1.8604	-3.458	1.0007	-9.9658	1.2394	-2.2447	-4.035	-5.5735	-3.0469	-2.1779	-9.9658	-0.8863	-3.1714	-6.5064	-4.035	-3.6259	-9.9658	-3.6259	1.2271
ENSG00000130234.10	-0.0277	10.6357	0.044	9.1897	-0.3201	-1.1811	1.0079	2.7931	-4.035	1.0222	-1.5522	-0.5756	-2.0529	1.177	-0.5973	1.8524	2.108	1.595	0.8647	-0.4325	0.3346	0.2154	-0.8084	8.8342	7.8784	-5.0116	-0.9971	0.9716	2.4198	-5.0116	-3.458	0.8568	0.3907	-5.5735	-3.3076	1.3791	0.7832	4.6428	0.4552	9.5974	-2.7274	3.245	3.2496	-2.6349	9.1157	2.4008	-5.5735	-1.8836	-0.9686
ENSG00000224287.2	-9.9658	1.0433	1.7617	2.0076	2.609	0.2998	1.9638	3.2541	3.0842	2.004	1.5661	-3.458	2.6441	0.7493	-0.0877	0.9493	0.7999	1.1184	2.05	2.2237	1.8484	1.5064	3.1311	1.6281	1.9931	-2.114	0.346	1.4281	2.3536	3.1261	-1.0262	1.5563	2.1766	1.4174	-1.7809	0.8568	1.6649	2.118	1.4652	2.3251	1.9601	1.4756	2.7117	1.3901	1.6604	0.9038	2.409	0.6517	1.5266
ENSG00000114812.12	0.1903	-6.5064	-2.3884	-3.458	-5.0116	-4.035	-2.9324	-2.9324	-2.114	-2.0529	-3.0469	-3.1714	-3.3076	-2.7274	-1.8836	-2.2447	-2.114	-5.0116	-3.3076	-5.0116	-3.1714	-2.114	-1.6394	-1.5951	-2.8262	-1.5105	0.688	0.4865	-1.3921	-5.5735	-2.8262	-3.0469	-2.114	-5.5735	-2.114	-2.9324	-4.2934	-1.5105	-2.0529	-5.0116	-2.6349	-2.3884	-3.1714	-1.5105	-1.7809	0.044	-2.114	-3.1714	-1.7322
ENSG00000101265.15	1.1117	-1.2481	0.4125	-0.6873	-0.5756	-0.0574	1.6327	1.1316	-0.0574	-0.7834	0.9493	1.4911	0.1388	2.8858	-0.1031	0.1648	-0.8084	-1.5951	0.2029	-0.6873	0.3796	0.6425	-0.0574	-0.1504	0.547	3.8198	2.3592	0.2154	-0.0277	0.6517	-1.1172	-0.3201	-1.3548	-0.7346	2.3308	-2.3884	-1.9942	0.7664	-1.1172	-0.5332	0.605	-0.4325	-0.8599	0.6145	0.4016	0.4233	0.8647	0.0014	0.8568
ENSG00000134698.10	2.8622	-0.0725	-0.3752	-0.1504	0.6699	0.1257	0.8961	0.7999	0.8726	0.679	0.517	0.24	1.3109	0.7407	-0.9406	0.7407	-1.5951	1.412	1.0222	-0.9686	0.7493	-0.3752	0.3115	0.8726	0.1648	1.2576	0.3231	0.4761	1.5902	0.2998	-2.6349	0.7832	0.4761	-1.2142	1.5563	-0.4131	0.5568	0.7233	-0.7588	-0.0425	1.334	0.9038	0.8246	1.0222	0.3796	0.1903	0.5763	0.1648	0.2154
ENSG00000187474.4	2.4198	-0.9971	0.1388	0.5955	-1.4305	-1.0262	0.8082	0.537	-1.3183	-1.4305	0.7233	2.8955	3.1344	1.7617	-0.0574	0.9862	1.0503	-2.0529	1.4281	0.605	1.9111	1.674	1.8524	-0.6416	0.0014	3.8521	1.7446	0.8164	-0.3022	-0.9406	-0.9132	-1.4305	1.0983	-5.0116	3.7475	-3.816	-0.8339	0.2762	-2.7274	0.1776	-0.7834	-1.9379	-1.9379	0.3115	1.2333	2.1444	-0.9132	0.8246	0.5763
ENSG00000139354.10	-0.8339	1.0363	3.4622	2.9109	3.3119	1.4704	2.9637	2.4225	3.6994	2.4359	3.4739	0.0854	0.7748	3.0002	-0.9686	0.5763	0.2998	4.4115	1.8918	1.3109	1.6558	1.3225	0.3231	1.5316	1.4652	2.1313	0.6425	-0.7834	3.1765	0.8408	-1.8314	2.8076	2.6418	0.9343	-0.2498	2.4571	2.1147	2.5585	0.9191	1.125	3.5274	2.8381	2.5163	1.7912	2.4597	-0.4325	3.1507	-1.0262	0.9191
ENSG00000167434.9	5.2254	-4.035	1.5366	-2.4659	1.8484	-1.6394	0.5069	-2.2447	-0.5125	0.4865	-3.458	-0.9686	-4.2934	0.679	0.9862	0.547	-9.9658	2.3394	1.1117	-0.4131	-0.3201	-2.3884	-0.2845	0.8805	0.24	1.3397	3.2002	1.0503	1.4547	-1.9942	-0.4325	-2.3147	-1.9942	-1.2481	1.0433	-1.5951	-9.9658	0.1903	-2.3884	-0.5756	0.4967	-1.4305	0.6239	-1.7809	1.8242	-0.9686	-3.3076	0.4016	0.8961
ENSG00000182983.14	1.7912	0.2998	0.2998	-2.6349	0.4125	-2.2447	1.1833	-3.3076	0.4552	0.1257	-3.458	-3.1714	-2.114	-2.0529	-1.2142	-2.114	-4.035	-5.0116	0.6239	-5.0116	-1.8836	-0.3752	-2.4659	-1.8836	1.2815	-3.1714	-1.6394	-0.013	-4.035	-3.1714	-1.7809	-4.6082	-2.9324	-1.5951	0.3796	-9.9658	-5.5735	-3.0469	-1.5951	-4.035	2.6395	0.5666	-3.458	-3.3076	-0.9971	-5.0116	1.3283	-0.8339	0.7321
ENSG00000162733.16	6.2443	4.63	0.2998	3.7226	5.2396	3.154	4.3263	5.314	4.2025	3.6771	2.4332	4.5286	-2.1779	5.2702	2.2175	5.2048	3.7171	-0.6193	5.5632	3.9663	5.6029	4.1194	5.2083	4.1852	3.9012	4.5964	3.8621	4.215	3.9663	4.2877	0.3685	5.0339	4.8007	1.9749	6.0738	5.2821	4.5952	4.9955	3.4061	4.8694	4.7356	3.4007	3.9765	-1.9942	4.1277	2.4779	4.2488	3.8033	4.1433
ENSG00000106868.16	2.4063	-1.8836	2.3732	-0.8339	1.4174	0.2154	2.4439	2.167	0.7664	1.683	0.3231	1.4011	3.8973	0.4125	-0.1345	1.6466	-3.0469	2.4279	2.2783	-3.0469	1.6374	-1.2481	0.7748	0.8883	1.2815	1.8683	1.4704	1.3623	0.8327	2.7183	-1.9379	2.5924	0.9115	-0.1031	2.4701	2.0776	0.9716	1.196	-1.8836	-1.5522	1.6649	-0.4131	1.3567	2.609	0.7058	0.058	0.3115	0.1519	1.2875
ENSG00000143515.16	1.3397	1.2209	1.6466	1.4065	1.3397	0.6145	0.9191	2.7657	1.4335	2.2268	0.5271	1.6558	2.5683	1.934	0.8082	1.2085	-0.9132	1.8119	0.7579	-0.5756	1.3051	0.3685	2.1509	2.1047	0.5568	4.6815	1.3567	1.8918	0.7832	4.079	-1.0262	1.642	3.2435	2.1606	3.0074	1.1577	2.5634	0.5763	1.0779	1.412	2.128	2.2082	2.3077	1.8078	2.0707	-0.3201	3.2752	0.9935	2.6984
ENSG00000230724.9	3.402	2.5924	2.6984	1.3846	2.1702	1.7912	3.5224	1.9377	3.1162	1.7617	1.8957	2.2482	3.3163	2.1345	1.1577	2.2082	1.2023	3.1011	2.9224	1.196	2.3843	1.2934	2.2842	2.1925	2.3366	2.1444	1.5514	2.1247	1.5661	3.002	-0.4521	3.6623	2.6533	1.7053	1.9111	0.7664	2.5876	2.9507	1.0433	2.0111	3.1393	2.8994	2.6043	2.8877	1.4441	1.2333	1.7009	1.6234	2.1638
ENSG00000256210.3	3.0305	2.4117	2.167	2.6895	2.9692	0.7233	1.2455	2.8562	2.0844	2.4649	2.4649	1.614	2.9186	3.5473	1.3051	-0.4521	0.688	1.3679	0.4233	2.496	2.7336	1.6964	2.1734	2.7805	2.2842	0.5568	2.7763	1.1897	2.6783	-9.9658	-9.9658	1.1641	3.5387	-9.9658	1.1706	3.3911	1.2756	3.6872	0.3231	3.2826	3.1892	-0.9686	3.0199	-9.9658	3.9251	-9.9658	2.4857	1.934	-0.5973
ENSG00000269981.1	-9.9658	1.2085	1.9073	1.3623	1.8242	-9.9658	1.7185	-9.9658	-9.9658	-9.9658	-9.9658	1.177	1.2147	1.0007	-9.9658	-0.4131	-9.9658	-9.9658	0.099	-9.9658	1.4547	0.688	-0.1504	1.7403	0.1776	1.5415	-9.9658	0.8327	-9.9658	3.0217	-9.9658	-9.9658	-9.9658	-1.0262	2.7139	1.8564	-9.9658	0.4865	-9.9658	-9.9658	1.9111	2.0979	0.5271	1.196	-9.9658	-5.5735	1.614	0.8647	-9.9658
ENSG00000124731.12	-1.5522	5.9991	-1.0862	-0.8084	1.46	0.8082	1.4704	-1.685	-2.2447	1.5709	0.044	0.9568	5.7851	1.7828	-2.8262	-0.9406	-0.0725	-1.1172	1.3567	0.058	3.772	-1.6394	-3.0469	-1.4699	-2.114	6.2261	1.3397	0.4865	5.3205	-1.7322	-4.2934	3.3336	-9.9658	-9.9658	-0.9686	1.4494	1.0433	2.183	0.2522	0.4865	-3.816	-2.0529	-0.4131	-0.4921	-0.3022	-0.3566	-1.4699	-1.2481	-0.7346
ENSG00000133794.17	4.4384	3.0825	2.9128	2.4701	3.1344	0.7748	3.1095	3.7603	2.8402	2.7314	3.6289	0.8327	3.8581	1.7702	0.346	2.296	1.5216	4.1684	1.6512	2.4675	1.5854	2.0776	4.3903	1.7053	1.642	2.7422	3.011	2.6161	1.8036	0.8408	-1.8314	3.7794	2.4144	2.8462	3.4791	4.2158	2.0638	3.245	2.3222	2.609	3.5839	1.9188	3.208	4.3618	3.4517	0.9789	1.7185	0.3685	3.6312
ENSG00000167978.16	7.8566	7.8173	8.233	8.2213	8.2435	7.7999	8.1813	7.7859	7.1568	7.7878	7.8318	7.7245	7.7208	7.997	7.2052	7.6914	6.9579	8.5099	8.229	7.7122	7.3861	7.7643	8.2146	7.5224	8.3925	8.2272	8.0175	7.7959	7.5583	8.6334	6.2329	7.7011	9.0212	8.1914	7.8712	8.2845	7.436	8.3582	7.7003	8.0319	7.5538	7.9348	7.332	8.0761	7.487	6.2538	8.1291	6.9394	7.5603
ENSG00000273000.5	2.4332	0.2277	1.8119	-1.2828	1.2756	1.0779	1.5266	0.7493	0.8082	0.2154	0.0158	0.0854	0.8647	-0.6193	-1.7322	-1.3183	0.2881	0.6969	0.1903	-0.5756	-0.4131	0.0014	-0.1993	-1.0559	-0.5543	-0.1187	3.6793	-0.1504	2.0878	1.4652	-2.3147	2.2693	-0.9686	2.7139	0.7493	0.7146	1.0151	0.0718	0.4447	0.1388	0.2277	1.4388	1.1577	1.692	0.1903	-2.9324	-0.2498	-0.013	2.0004
ENSG00000271787.1	3.1572	2.651	4.1474	2.4117	2.4985	3.0961	3.011	2.5263	3.2466	4.3979	2.7422	2.0465	3.7667	-1.685	2.826	1.674	2.5731	4.5311	3.2158	3.5411	0.9343	2.5731	3.1781	3.4622	3.6589	4.4673	5.4463	3.3535	1.0433	3.8973	0.0158	3.4451	2.9948	3.5187	4.5355	5.176	1.1706	0.8961	3.1228	3.0305	2.872	3.2343	1.9073	3.5035	3.1685	2.2391	3.8279	1.4652	4.0765
ENSG00000106397.11	5.109	7.0661	6.932	6.2099	6.4647	5.3445	7.178	6.7347	6.8432	6.8207	6.978	5.5847	7.156	5.7976	6.1156	5.9883	5.5183	5.9762	4.8172	7.0863	6.1208	6.1791	5.7016	5.9286	5.4957	7.7739	5.6276	4.9065	7.8429	5.7021	3.5718	6.6538	4.5663	4.3541	5.374	5.765	5.4115	6.3688	6.4276	7.5262	5.3417	6.4426	5.5668	5.6496	5.855	4.8704	6.9938	4.6927	6.0108
ENSG00000040933.15	2.4805	1.2815	1.2516	1.0847	1.4808	1.8524	1.9188	1.7617	2.0569	0.9493	1.1447	1.2756	1.9968	3.0323	0.1519	2.1702	0.5763	1.4962	2.0325	0.7321	1.5465	1.3167	2.7314	1.7954	1.2516	2.2452	0.7916	1.1316	1.8242	1.4065	-1.0262	2.2813	3.0568	0.517	1.5216	3.002	1.3511	1.4494	0.4865	2.0638	2.118	0.7579	1.9452	1.8119	2.2543	1.0293	1.9786	0.8408	1.2271
ENSG00000263647.1	1.7141	2.1988	-0.1187	-4.6082	1.2271	2.2082	2.2113	-0.013	1.1184	0.605	-2.7274	1.1577	0.7058	0.9191	-9.9658	-0.4131	-1.9942	-2.8262	-3.816	0.4233	0.0158	-0.8339	2.3164	-0.9971	1.3679	-0.8863	-9.9658	0.1776	0.5763	0.9343	-9.9658	0.3346	-1.1488	-9.9658	-1.4305	-4.2934	3.4143	0.9038	-1.2828	0.547	-0.6643	1.9527	1.3109	0.2881	-3.3076	-0.2671	0.7579	0.7748	-2.7274
ENSG00000148057.15	5.3903	2.7117	3.6759	0.4552	1.2516	2.236	2.5804	0.3685	2.0395	1.8564	1.3167	1.3846	2.9413	1.4174	1.683	1.8918	0.547	1.9034	3.2002	2.0742	1.1833	2.9432	2.909	2.3048	1.3051	1.6875	3.4648	2.8381	1.5013	2.5263	0.2642	2.9765	3.1717	0.9493	3.9346	-1.5951	2.4439	1.0642	0.0014	2.3649	3.5584	0.2029	0.8647	2.0465	1.7141	0.3907	2.1509	1.8996	3.4129
ENSG00000166387.11	4.232	3.6125	1.4011	1.5115	2.5561	2.2901	2.1444	2.6602	1.5165	3.9645	1.105	1.692	0.8164	2.7784	1.2992	1.9712	1.4547	0.8647	2.9013	1.334	1.8404	2.3649	3.7193	1.8801	1.2696	3.3379	2.7572	2.7051	1.105	2.609	-0.8084	-0.5125	2.578	1.2756	4.0118	4.3951	2.6873	2.8034	0.24	2.7227	1.5013	0.4125	3.7389	-0.1504	2.9984	1.8918	1.0983	2.036	2.4035
ENSG00000240291.1	0.044	0.1519	0.5271	-1.6394	1.0983	2.409	1.5563	-0.5973	1.8363	1.2696	1.2023	0.099	-2.6349	-1.7809	-1.0262	-0.0877	-1.1811	1.0079	-0.6416	0.8408	-1.5522	0.4552	1.177	-0.2328	1.683	-1.2142	-0.8084	0.547	1.3225	1.6695	0.1776	0.5666	0.4233	1.8242	-0.9132	-0.013	2.0076	0.9419	0.8164	0.099	1.7786	2.3337	0.3685	1.8722	0.1124	-1.1172	1.736	0.5271	1.0915
ENSG00000119139.16	2.9857	2.1213	2.8321	1.9786	1.9931	0.7058	1.6187	3.4424	4.1203	2.5087	3.1261	2.609	1.9377	2.6464	0.2762	2.1147	1.1897	1.3454	4.314	3.8187	1.9712	0.4657	4.9668	2.1702	1.46	2.036	3.5224	2.036	3.833	1.4911	-1.685	3.6994	2.5363	-1.9379	4.1563	3.345	0.688	4.2289	0.0158	1.0293	1.2516	0.346	1.5266	1.412	1.7185	0.4125	2.0289	0.7058	1.2636
ENSG00000113389.15	5.7674	3.1955	-0.2845	0.1124	2.9469	0.3231	2.4412	2.2872	3.0074	0.8408	0.688	2.5487	1.2455	3.1653	0.0718	5.2972	1.0007	3.3563	5.4526	5.2044	3.5694	1.0847	0.2522	3.2189	0.6969	-0.2328	4.6798	2.5061	3.705	3.1813	-3.3076	0.3346	2.7657	-2.6349	5.8061	1.5366	6.2817	3.5621	3.7888	2.9618	2.7357	1.0293	3.1556	-1.7322	3.9175	1.105	2.108	4.9346	-0.4521
ENSG00000126787.12	-1.7322	0.2522	2.6464	0.3346	-1.3183	0.4016	0.9115	0.0014	3.3407	-1.9379	2.8877	-1.5522	3.7678	-0.6643	-3.816	-0.1993	-0.9132	3.1717	0.3685	2.3019	-2.2447	-1.0559	-3.0469	-2.7274	0.7579	1.7912	0.7233	-2.9324	4.1547	0.5568	-3.0469	2.4985	1.1184	-0.1504	0.4761	2.1638	0.1388	-0.7834	0.6517	1.4065	-0.0425	1.2023	1.7009	-1.9379	1.5115	-2.8262	0.058	-3.0469	0.6969
ENSG00000146950.12	1.1382	2.2901	2.2872	1.5612	2.7161	2.2693	3.0671	2.2723	0.7321	3.4907	-1.0262	1.4547	-0.3383	1.6785	0.8647	1.6785	0.8082	2.6255	3.1426	-0.5756	1.0847	1.2147	2.6302	1.7053	1.642	0.2154	-0.2845	1.9415	-0.9132	2.5388	-2.114	1.4174	2.5413	-2.7274	0.4967	1.6604	1.7532	2.7572	2.7249	2.3592	2.0604	1.2271	2.9394	3.4569	1.7097	-0.3566	1.0642	0.3796	1.7532
ENSG00000122417.15	4.3758	2.1638	1.9895	1.4859	2.7889	2.5388	2.6348	1.9712	2.5924	2.376	3.0252	1.5064	5.8595	2.0465	1.2756	1.9931	1.1833	2.6624	2.9319	2.7422	1.9527	2.5948	1.9188	2.5756	2.578	3.9737	2.8602	3.1409	3.3938	2.5313	1.1316	2.1925	1.642	3.4674	4.2571	-0.3201	2.4883	2.8055	1.9302	1.7575	3.2328	2.036	2.1114	2.7465	2.1114	1.6281	2.3366	1.0222	2.0147
ENSG00000177380.13	3.2826	5.8875	5.9331	4.3807	6.0155	3.3321	6.2445	6.0339	4.6393	5.5996	6.8138	3.5887	1.787	3.837	4.0462	3.8187	4.0858	5.2021	3.7825	5.3027	4.5856	4.49	3.8085	5.4104	4.4054	2.826	4.3306	3.83	4.594	5.0501	1.7617	5.073	3.928	3.4411	3.4224	5.1895	3.6497	4.6662	4.6265	6.5179	4.783	4.5167	6.4603	2.4727	3.1685	2.0254	5.6938	3.3177	3.944
ENSG00000109861.15	7.242	6.5656	6.4933	4.7274	5.1555	5.4559	5.5714	4.8827	7.5567	4.6347	5.4855	9.2942	9.3391	5.9864	6.5133	8.7382	5.0131	7.3124	5.1461	5.3519	7.8041	5.5008	6.8916	5.8485	4.9668	8.4751	7.0661	7.0838	6.5336	7.6836	5.2346	4.7597	5.6634	6.5148	7.4482	1.9859	5.9989	3.309	4.849	5.4327	5.193	4.518	4.4861	5.3882	6.2704	6.8945	3.4224	6.2377	5.8468
ENSG00000167302.9	4.197	3.5633	3.6916	1.9564	3.6101	3.1245	3.8033	3.5424	3.5803	3.1588	3.3897	3.2632	3.7496	2.7636	1.0151	2.2693	1.7273	3.3264	2.5112	2.9469	2.3451	2.8502	3.8719	2.4934	2.9109	3.869	3.1876	2.4701	2.3871	3.8401	-0.8339	3.6428	2.5828	2.2421	3.287	4.0765	3.5262	3.4958	2.1378	2.9205	3.3206	3.5262	3.0808	3.7982	2.3704	1.6604	3.3814	2.5188	3.1245
ENSG00000241404.6	4.359	0.9642	2.5804	1.5902	3.1112	2.7508	2.4649	1.412	1.7185	2.2113	2.3077	2.5852	1.8604	0.9343	2.0183	1.7489	0.4125	1.0847	2.4544	-0.2671	2.93	1.7446	0.1648	1.5902	3.4856	2.496	1.6234	2.5948	0.517	4.149	1.1512	3.3633	3.0825	4.3492	3.8925	3.5682	2.3926	1.0915	2.05	1.1447	2.1147	3.4881	0.9642	3.8954	1.5013	2.2421	2.5288	1.2085	3.2707
ENSG00000070366.13	3.928	3.3633	3.0825	2.5756	3.7571	3.2002	3.7302	4.6468	3.3828	3.9118	3.5547	2.6371	3.1011	2.9525	2.8402	4.2646	2.4649	3.1653	3.9956	2.3981	2.9032	2.727	3.402	3.3163	3.453	5.0824	4.1294	3.7971	3.402	3.6916	1.1316	3.7688	3.9728	3.1637	5.3002	4.7367	4.6474	3.4183	3.6961	3.9965	3.8778	2.5804	3.2826	3.9459	3.7678	2.6873	3.9194	3.6612	4.3335
ENSG00000134684.10	5.1445	5.1473	4.7767	4.4108	4.7539	4.1409	5.275	5.6921	5.9512	5.4094	5.3726	3.9543	5.7624	4.2526	3.832	5.1044	3.9421	6.4514	5.6744	5.5835	5.8684	4.3986	5.4219	4.9869	4.197	6.1171	6.1363	5.516	7.0628	4.0523	2.824	5.3345	5.6471	3.4156	4.6106	5.1494	3.833	5.3118	4.3198	5.1177	4.9317	3.3869	4.6012	4.4263	4.8837	3.6612	4.7608	4.0171	4.6972
ENSG00000161800.12	1.5902	2.0878	4.17	2.4008	2.4985	2.1766	3.47	3.2959	4.7377	1.5115	4.7751	1.9749	4.1523	3.2662	0.2642	2.828	0.9935	4.2646	4.0722	3.87	2.4117	1.46	0.6517	1.1512	2.9432	4.2951	3.5608	0.9115	5.7241	2.7357	-0.9686	4.0019	4.4764	1.7489	1.6785	3.402	2.5288	2.3592	2.4198	3.3979	2.2573	2.8402	3.4411	1.0079	3.6219	0.1388	3.2002	0.9343	1.8918
ENSG00000090971.4	2.6738	4.4542	6.4311	3.2343	6.154	5.0383	5.7027	4.7263	5.2664	4.4443	6.5376	2.7826	5.1355	0.5955	3.5839	2.3788	3.7028	5.9732	3.2018	5.8102	2.376	3.7105	2.6556	2.4753	4.0867	5.0005	4.3709	3.7877	5.2461	5.6619	3.2781	5.5568	3.245	7.2101	4.5249	3.793	6.1336	4.1002	5.1587	4.7809	4.7159	5.2262	3.3278	3.9892	3.1939	3.1212	7.4264	2.5263	5.2392
ENSG00000066739.11	3.2313	2.872	1.9226	1.0847	1.0503	0.4552	2.3164	3.1079	1.3567	1.4756	0.9493	1.2455	0.3231	2.5876	-0.3752	2.3479	-0.0425	2.0147	2.6185	1.3567	1.3623	-0.0425	3.3897	1.2023	0.9115	0.6969	1.0363	0.8082	2.7721	0.8164	-1.1811	2.676	2.2206	-0.394	1.2516	2.0912	1.3454	2.9281	0.0718	2.9525	3.3148	2.0946	2.7422	1.0983	2.9186	-0.2671	1.4441	0.1648	1.1382
ENSG00000213221.4	3.2959	4.2404	6.194	3.907	3.3061	4.3009	4.6341	5.4608	4.437	5.445	5.7803	4.3392	5.5214	2.7805	3.9874	2.8897	2.8402	5.5696	2.9281	5.1643	3.5047	2.6962	3.6312	4.5021	3.9022	5.1603	4.9589	4.0858	3.5374	3.772	2.4597	4.2877	3.0619	2.5683	3.2557	4.5922	5.2415	4.7038	4.7635	3.9755	2.8936	5.6393	2.971	3.3192	3.1442	2.183	3.9892	3.87	4.7005
ENSG00000213058.3	-9.9658	1.0915	-9.9658	-9.9658	-9.9658	-1.7322	-9.9658	1.1706	0.7321	-0.9971	0.547	-9.9658	0.2277	-0.1828	-1.2481	-9.9658	-1.5951	-0.4921	1.6187	-1.8314	-0.7108	-1.0262	-9.9658	-2.8262	-9.9658	0.2154	-9.9658	-9.9658	-9.9658	-9.9658	-9.9658	-9.9658	1.0573	-0.2498	-9.9658	-9.9658	-2.2447	-9.9658	-9.9658	-9.9658	-9.9658	0.2522	0.2762	-0.0277	-2.6349	-9.9658	0.3907	-9.9658	0.8726
ENSG00000187398.11	-9.9658	-3.816	-1.5105	-9.9658	0.6239	-2.6349	-3.6259	-2.3884	-9.9658	-4.6082	0.9038	-9.9658	-5.5735	-4.035	-1.3183	0.0854	-6.5064	-2.0529	4.4169	-2.1779	1.5266	-9.9658	4.1277	-2.8262	-9.9658	-1.8314	-6.5064	-1.2828	0.8961	-0.7834	-9.9658	-0.5125	-0.1345	-2.8262	-9.9658	5.4226	0.517	-9.9658	-9.9658	-5.0116	-4.2934	-5.5735	-5.5735	-9.9658	-5.5735	-9.9658	-0.0725	-2.8262	-2.5479
ENSG00000167157.10	-2.8262	-9.9658	3.3549	-9.9658	2.6278	0.3115	0.6425	1.4547	2.7594	1.5415	1.949	-0.1828	2.9729	-2.6349	-5.0116	-4.6082	-4.6082	-2.7274	-9.9658	-0.6643	-0.8339	-3.6259	-0.2498	-5.5735	-0.4131	2.4701	2.5313	-1.8314	-0.5756	-3.816	-9.9658	4.1194	-5.0116	3.0585	-1.3921	0.9419	-0.8599	-0.1504	-4.035	-5.5735	3.7421	4.5808	0.2029	3.1129	-3.0469	-3.816	2.2603	-3.1714	2.3222
ENSG00000112742.9	1.5366	-0.394	1.8722	-0.3566	-1.1488	1.7097	0.9642	0.2642	3.2112	-1.3183	3.4034	0.1124	2.4035	4.5098	-1.4699	1.1447	-0.9406	3.9147	1.196	1.7097	-1.5105	-0.7588	1.4859	2.7805	1.9675	2.2753	0.1776	-1.8314	3.9487	1.7446	-2.6349	2.7336	1.9931	0.8408	0.099	2.0395	0.8961	-0.013	-0.2159	1.3051	-0.1187	0.8488	0.9716	0.3685	2.5924	0.4233	1.334	-1.9379	0.4233
ENSG00000262879.5	2.9581	2.0218	1.9188	1.6604	1.1641	1.2696	2.4805	1.9638	1.4808	1.4911	1.4174	0.5859	1.6512	2.2268	1.1117	1.9601	-0.2671	0.9268	2.9394	2.0254	2.0638	0.6517	2.5634	1.7097	2.1378	2.1247	0.1776	0.9935	2.0147	2.0147	0.6332	2.6232	3.0217	-1.5522	2.0076	1.4808	1.9749	2.6185	0.434	2.5511	2.9674	0.6425	2.0325	0.2277	2.2573	-0.394	2.2113	2.1047	1.5709
ENSG00000225746.8	2.5561	2.5852	2.8117	2.1047	-4.035	-9.9658	2.5804	1.3791	3.1145	-9.9658	-9.9658	-9.9658	-9.9658	-9.9658	-1.0262	-9.9658	-0.1504	3.8759	-9.9658	3.4726	-9.9658	2.9765	0.6517	-4.035	0.2029	0.6969	0.688	0.6425	-0.2671	2.791	-9.9658	1.9749	3.483	1.0503	1.6374	-9.9658	-1.2828	-9.9658	-9.9658	3.6737	3.6759	3.6125	2.4386	0.8488	3.9552	-9.9658	-3.816	-1.5105	1.7995
ENSG00000102996.4	3.1179	1.1117	3.8896	2.3451	1.3846	1.8879	2.8897	2.7972	2.4701	3.7518	5.0527	2.9911	2.1047	1.2147	2.1509	3.1685	1.6327	5.8888	2.081	2.8779	3.8033	1.2934	2.0776	3.1507	2.1114	1.7053	2.8916	2.0569	2.8137	6.0079	0.2277	3.3105	4.162	3.1588	3.2722	2.59	4.1002	1.4808	0.5763	5.5738	3.5035	4.0287	3.4318	2.0325	3.3842	0.8568	3.4304	2.6418	5.3434
ENSG00000114737.15	5.9423	-1.3548	1.3846	0.9038	1.0847	2.6873	0.2029	1.3956	-1.5951	0.8488	1.0363	1.8879	1.9822	2.9525	4.2951	4.9132	-0.5125	-0.4719	3.869	-1.3548	3.9865	2.2299	4.7608	5.3281	3.8481	3.3235	4.1433	4.0304	1.9931	1.1833	2.685	-1.0862	5.6002	0.2029	7.1367	1.0007	4.2728	1.1316	1.3511	0.8164	-0.9132	0.4016	0.7407	0.1257	3.3647	4.2987	-0.9406	4.1716	0.044
ENSG00000253953.2	-2.1779	3.0995	2.108	0.4967	3.2374	-2.4659	4.7991	5.1668	2.8381	-2.5479	2.3048	3.5312	-4.2934	3.8085	0.4967	3.5022	-1.8836	-1.5105	2.2753	-2.6349	0.5955	1.2394	1.3956	-0.1187	1.9377	2.2452	-3.1714	0.6517	-1.3183	-4.2934	-1.8314	1.8036	-1.9942	-6.5064	-1.8836	0.1124	-1.4305	4.9036	1.9302	2.5137	4.4726	0.3115	3.0671	-0.1665	3.2328	1.105	4.2884	0.5763	1.412
ENSG00000152104.11	2.8661	1.3791	0.1257	-0.1993	0.2277	-0.8863	1.6187	1.5013	1.614	0.7233	1.1184	0.9419	2.6371	1.2209	-1.0559	0.7058	-0.6193	1.4388	1.6327	2.1734	1.3679	0.5666	1.5366	1.3623	0.1388	1.2815	1.7185	0.2762	4.1595	0.6145	-1.5522	1.6281	1.0779	0.6145	1.9073	1.5366	0.4233	1.9749	-0.3022	1.1382	1.934	-0.7834	0.9038	1.5415	0.5763	-0.6193	1.3567	-0.3201	1.2756
ENSG00000215447.7	1.2992	0.346	0.3573	-3.1714	0.1388	-0.4719	1.6374	1.2271	1.8363	-0.2845	0.7233	-1.2828	-0.2671	-1.1811	-3.0469	-2.5479	-2.8262	-0.5973	-2.9324	0.9862	0.679	-1.3548	2.4571	-0.394	-2.5479	-0.2328	-1.0862	-1.9379	1.4756	0.9568	-2.3884	0.8726	-0.7346	-2.8262	-0.6416	-0.1031	1.7185	0.9343	-0.6643	0.3231	1.8604	-0.2328	1.5216	0.3907	-0.3566	-4.6082	1.1897	-0.6193	-0.8339
ENSG00000100918.12	1.5465	2.1702	4.2064	2.5876	3.3689	1.6604	2.5852	1.736	1.4388	1.3511	1.8564	0.5666	2.8936	1.4652	0.0158	0.1776	-0.0425	3.2205	-0.3566	1.1382	-0.0877	2.6067	1.0222	1.5563	2.7029	3.2752	1.5316	1.4174	1.3623	4.4562	-0.013	1.8879	0.2762	1.0642	2.6805	3.5791	3.245	2.3451	1.595	3.4997	1.884	3.5199	1.8762	0.8883	0.8568	1.1577	2.7847	-0.4719	1.1316
ENSG00000271895.2	2.3222	1.3679	3.074	1.1316	2.7444	1.7316	1.4441	0.5069	1.3454	2.0076	1.3051	0.3796	1.9034	-2.3147	0.2642	0.8408	0.434	2.183	1.5806	0.3573	0.2029	0.7233	-1.8314	1.6466	2.1411	2.3788	2.0147	2.4412	1.6695	2.4386	1.0151	0.6969	1.7744	1.595	2.8858	2.8522	1.8643	1.4441	0.4657	1.2455	1.934	2.4518	-0.2159	3.4331	0.9789	1.1512	2.0844	0.9568	1.8119
ENSG00000122756.14	-3.6259	-2.6349	-0.3383	-1.4699	-2.8262	-9.9658	-0.4719	2.2693	-1.5522	-0.5332	-0.2328	-5.5735	-2.6349	-9.9658	-5.5735	-5.5735	-4.6082	-3.458	-9.9658	-2.3147	-5.0116	-5.0116	-3.1714	-1.5951	-0.4325	-0.9406	-3.6259	1.2636	0.3907	-3.458	-9.9658	-4.035	-2.8262	-2.6349	-6.5064	-5.0116	-9.9658	-2.8262	-3.0469	-1.6394	0.4447	3.7688	1.6604	-3.0469	2.5731	-9.9658	0.0854	-5.5735	-0.3566
ENSG00000206341.7	7.9588	6.3466	3.8973	6.7904	4.6949	3.9299	3.3032	3.5337	5.2921	3.3856	2.1925	4.6035	6.4723	6.9467	3.7105	1.8918	5.0184	4.7608	7.1928	2.4597	4.4887	6.5525	6.1131	6.8706	5.6977	5.802	6.1083	2.9013	3.7752	6.3473	2.9319	3.4007	5.8946	0.6969	7.3634	5.442	4.441	4.8758	3.8187	4.3625	2.4597	3.8581	3.8857	3.5022	7.5677	3.6782	3.8935	3.208	5.3205
ENSG00000106333.12	3.3163	10.233	6.14	1.5415	6.7702	10.918	5.7682	4.3931	7.9621	3.3966	4.7421	5.0875	3.345	4.652	3.5224	5.3266	1.8444	4.17	3.0533	3.2049	3.4661	4.7448	8.0918	3.2707	4.0506	10.1736	8.8906	5.0683	4.7181	10.8654	6.412	4.5398	8.2529	10.5896	6.4838	9.7347	5.605	2.9281	3.1829	5.7738	2.8877	5.6991	3.0234	4.3917	2.0638	1.2085	3.1377	3.5803	7.95
ENSG00000255031.5	2.8076	-0.8863	-0.013	-2.1779	-1.0559	2.876	0.3907	-2.4659	0.2154	-0.5125	0.1388	1.9452	2.0111	-0.1828	-0.0277	-0.013	-1.1811	1.5366	0.099	-1.4305	-0.5973	0.4016	2.3677	1.6466	-0.1665	1.4335	4.3506	1.4547	1.2576	1.4174	-9.9658	4.0713	0.24	1.8722	0.537	-1.6394	0.7748	-2.1779	-0.9132	-1.0559	0.6332	1.5709	-1.3183	1.1117	1.0433	-0.5756	-0.1187	0.1648	3.1523
ENSG00000202538.1	4.4706	3.623	5.4562	4.97	-9.9658	-9.9658	6.1206	4.0153	-9.9658	4.5644	6.366	3.1095	5.7107	3.4344	5.7871	-9.9658	-9.9658	-9.9658	-9.9658	7.3036	-9.9658	-9.9658	4.6148	3.3076	6.3133	4.3737	5.641	4.9079	-9.9658	4.0867	6.3134	4.284	4.2503	4.5091	6.2555	5.5601	4.1636	-9.9658	4.1425	-9.9658	4.6422	5.1871	5.4036	6.0779	-9.9658	-9.9658	3.1523	3.907	6.0536
ENSG00000126218.11	7.0148	5.6496	1.0983	5.302	5.4433	-3.816	3.6725	1.2455	-1.1172	6.6166	-0.2328	-4.6082	-3.816	-3.816	4.5699	6.2595	-1.9379	3.8471	-9.9658	-0.4921	4.8934	0.9038	0.8408	0.8726	0.1388	0.0718	4.7285	1.0711	-1.9379	-1.2828	5.528	1.0293	4.2196	-0.6643	4.9265	2.59	-4.6082	0.3115	0.3796	8.0954	3.002	2.4727	0.044	2.2391	3.5362	-1.685	0.8883	2.8641	3.3119
ENSG00000005471.15	1.3735	6.7296	6.711	-0.4521	4.6583	1.0642	5.5107	6.8385	2.8681	7.3407	5.978	-0.8339	-1.1811	-0.3201	0.3907	-1.5105	-1.8314	7.5152	-1.3183	-1.2828	-1.3183	3.7888	6.2087	2.685	3.5124	-0.9971	3.4971	0.6425	-1.7322	-3.3076	-1.9942	3.7453	-0.8084	5.0032	-0.013	1.7489	-1.7809	3.9746	4.6628	3.0002	6.5088	3.0393	2.9071	3.7193	3.5839	-2.5479	4.3569	-2.9324	2.9109
ENSG00000231064.5	0.0718	0.3231	2.1798	-0.4521	2.6278	-0.6416	1.736	3.2096	-0.9686	2.2175	1.9527	-1.6394	1.6466	0.1519	-9.9658	-0.5543	-2.4659	0.2642	-2.3884	1.2209	0.2642	1.1833	0.4233	-0.5332	-0.4921	1.4335	1.0363	-0.9132	-0.7108	-0.4521	-3.458	2.6232	-1.9942	2.2603	-0.2498	-1.1488	0.8961	0.2881	-2.4659	-0.6193	1.6604	0.688	0.1257	1.4547	-2.3147	-1.9942	2.5437	-0.1993	0.4761
ENSG00000165140.9	0.605	4.0756	1.5758	2.4649	-1.3183	-2.2447	1.5165	2.4649	3.5349	3.2662	1.8444	1.0915	2.5087	1.6695	2.0878	1.0079	-0.5756	-0.6193	-0.2671	-0.4325	0.3796	0.605	3.7571	3.5136	-0.2845	2.5238	4.4463	1.9968	-0.3752	2.8897	-2.8262	2.0004	-3.6259	-3.0469	3.162	2.1411	-1.9942	1.8996	-0.6873	-2.3147	3.7614	1.1897	2.7139	1.7702	4.5436	1.6695	-1.3548	0.537	4.7154
ENSG00000235065.1	-0.9406	0.24	-0.1187	0.3907	0.3231	0.4447	-0.4521	0.9493	1.0642	0.1124	-0.0425	0.605	1.6695	-0.5756	0.517	0.5955	-0.4719	0.8408	0.4125	0.0718	-0.4921	-0.7834	0.8327	-0.3201	0.9935	1.6374	0.537	1.2085	-0.0877	1.0363	0.2881	1.2815	0.2881	1.0573	1.4652	1.6695	-0.3201	-0.4325	0.1257	-1.1811	1.7009	0.5763	-0.013	1.3679	0.537	1.3567	0.4125	-0.7588	1.3283
ENSG00000157873.17	4.7893	4.225	3.3814	3.5523	6.0444	6.0177	6.2155	5.406	7.102	4.2877	1.9638	3.0723	6.5564	6.2048	4.8768	3.6994	5.8568	4.9982	5.686	4.8783	4.1954	4.846	7.9735	5.3342	4.3931	5.9225	6.0453	6.949	1.9377	4.222	3.0287	1.1447	4.9303	4.846	6.037	6.744	5.4874	4.6006	4.1994	0.9716	1.1706	4.9547	1.4808	6.8156	4.4189	2.5707	4.0636	1.5806	6.7079
ENSG00000151882.11	0.6239	2.4701	3.6872	3.5274	2.8897	2.9618	0.2029	2.296	3.1829	2.2723	-1.4305	0.4657	2.0569	2.3508	-2.3147	0.9191	0.547	2.167	0.9268	0.4233	2.1766	-0.0425	-0.4921	1.9675	3.1442	-3.0469	-1.8836	1.3791	-5.5735	3.1179	-1.8314	-0.0277	2.9394	-9.9658	1.1184	-0.5543	-4.035	2.4117	-4.6082	1.5465	1.4808	-0.0425	3.6405	0.3573	5.014	3.4007	2.3423	0.9789	1.46
ENSG00000188234.13	3.0723	2.1925	2.2543	1.2085	2.4623	1.9302	3.0825	2.3193	3.1844	2.6693	2.8701	2.1247	2.6984	1.0847	0.2522	2.0325	0.6425	3.7475	1.8643	1.8801	0.7832	2.299	2.9784	1.5165	2.7007	2.0147	1.125	1.7009	2.1213	3.0688	0.517	2.4386	2.667	3.7443	2.0465	3.074	2.8641	3.1908	2.1988	0.434	3.551	3.7083	2.667	2.2513	0.7916	0.7748	3.0876	1.7744	2.7444
ENSG00000277586.1	-6.5064	4.9566	3.4933	4.4324	6.3794	-2.4659	5.4226	5.6206	2.8602	3.5657	3.1892	-5.5735	-2.3884	6.3359	1.0847	2.1862	3.9636	0.434	3.0145	3.5559	0.4761	4.7187	-3.0469	3.4933	3.6838	5.0691	-2.6349	3.2722	-2.3147	-2.8262	0.8327	1.8643	3.7867	-0.0725	-3.458	5.0505	4.8223	3.0376	1.3901	5.206	2.9224	2.685	5.7586	2.4332	3.3464	0.7233	2.2513	4.2548	0.8805
ENSG00000257764.2	-1.3921	-0.0877	0.3685	2.081	0.5666	1.4335	1.6875	1.7097	0.03	-0.5543	1.4962	2.9205	5.7509	-9.9658	3.928	2.5683	2.3366	0.2998	2.3193	2.6302	1.2271	4.322	-1.3183	1.5806	1.6187	4.6462	4.9322	3.9819	0.6969	1.2516	1.5216	-0.6193	-1.0262	0.679	5.5635	0.1903	0.3573	-1.6394	1.7009	0.24	-9.9658	0.9268	-0.013	2.2144	2.5948	4.6787	2.4985	1.7185	3.4726
ENSG00000071967.11	5.9251	1.2209	3.8054	3.0092	4.3227	3.1095	3.5706	4.4647	4.3406	3.0145	3.2405	2.1766	5.2161	3.9346	2.5996	2.6161	-0.1504	0.0014	4.4823	1.0363	3.97	3.2885	6.7439	3.6266	3.1028	6.7871	3.7971	4.9021	2.4359	4.1676	2.1894	4.2434	4.1359	3.4451	5.0981	4.2548	4.3827	3.7464	0.6608	0.8961	4.4919	2.5437	3.9118	3.6905	2.3564	2.7007	3.6771	3.2343	2.9413
ENSG00000139597.16	4.1579	-0.394	0.7146	0.3231	-0.6193	0.6332	0.8568	0.547	2.2019	0.24	0.0854	1.1382	2.3366	2.4306	0.3573	1.8957	-0.5973	0.1519	2.4675	-0.5332	0.9642	1.3511	4.0696	0.4761	1.105	2.5338	2.8361	1.8564	0.7493	3.7017	-1.3921	2.4571	1.7489	0.2881	3.6872	-0.5125	0.6239	0.4865	0.9935	0.8408	0.8246	2.1894	1.614	1.6512	0.9493	0.6969	1.334	0.8805	2.0147
ENSG00000151364.15	1.9377	0.1257	3.2002	-0.2159	4.8555	3.1669	3.834	2.8381	3.834	4.1294	-0.5973	-3.458	4.4496	-4.6082	3.831	-0.0574	-1.2828	2.4623	3.8167	-1.1488	1.0642	2.8877	5.9103	3.8044	3.3966	-0.9132	3.0944	2.1988	0.058	4.6259	-0.5973	4.6018	0.346	-2.114	2.8858	3.2282	1.9264	4.2736	-0.5543	0.9115	5.7162	-0.6193	0.03	4.0506	0.8082	0.5271	-0.3383	-3.3076	3.7116
ENSG00000069011.15	-2.0529	3.9251	2.3816	0.0014	1.1316	-4.035	3.5411	1.5758	4.9199	1.3735	1.4228	-5.0116	4.8324	-0.1504	-9.9658	-0.1345	-2.9324	5.1724	-3.0469	-0.1504	-1.8836	-0.6416	5.2936	-1.6394	1.4065	-2.7274	2.8819	-1.5105	4.6183	2.328	-5.0116	3.1442	-0.7834	0.688	1.6964	4.3848	0.1519	2.5972	0.5955	3.6136	-0.6416	1.4704	2.5948	3.4398	-0.2498	-0.1993	4.8704	2.7721	2.3926
ENSG00000164687.10	2.3592	4.6719	5.6671	4.551	3.7367	2.1147	5.1583	4.5173	4.5466	4.0662	4.5736	4.0782	6.8908	3.0252	2.7594	3.4648	2.2175	3.0252	3.6714	4.3876	3.47	3.4224	2.1862	3.5766	3.402	5.789	6.8533	2.9109	4.9787	5.8625	2.0742	3.728	3.1507	2.6738	5.6531	0.537	3.2587	3.6463	3.2374	3.4048	2.9052	4.7318	4.3463	3.2856	3.5935	3.3221	4.4938	2.3508	3.6042
ENSG00000178038.16	1.9149	0.3346	-1.5951	-4.2934	-2.3147	-2.4659	-2.3147	-0.1665	-0.9971	-1.2828	-2.1779	-1.7809	1.9452	0.7493	-1.685	1.4441	-3.6259	-0.1993	-2.7274	-2.9324	0.0014	-1.1172	1.0711	-1.5105	-0.4521	1.7141	-0.7108	2.8916	-0.5543	-3.0469	-1.685	1.7273	0.7579	-3.816	1.787	3.4622	1.3167	0.058	-4.2934	0.058	1.0711	-0.5125	-2.5479	-0.6873	-1.4699	-2.2447	-0.6416	1.614	0.3573
ENSG00000204084.12	3.1458	0.2881	2.0535	-0.1187	2.1313	-0.4131	2.3106	2.7227	1.3567	1.9377	0.3796	0.2154	1.4859	1.8957	-0.3383	0.517	-2.0529	2.7117	1.9931	0.4657	0.2881	0.7664	0.6608	1.1577	1.5415	2.2421	2.3926	0.7493	1.7403	1.816	-2.0529	2.4332	0.3796	-0.0725	2.8199	2.1894	1.816	0.4967	0.24	2.0946	3.3966	0.7407	0.2522	1.9601	1.7141	-0.3383	2.4332	0.7664	1.4704
ENSG00000153885.14	1.9377	1.1512	0.5955	-0.5543	-0.6643	0.4125	1.0503	3.0252	1.1577	0.5763	1.683	0.8568	2.824	-0.013	-0.6873	-0.2328	-2.114	-0.8599	-0.2328	1.4962	1.0779	-0.3566	-0.5332	-0.2498	0.5568	3.4713	2.1957	0.7233	1.1184	-0.1828	-2.8262	1.2209	0.4967	2.1988	2.296	-2.2447	-0.3752	0.1519	-0.2159	-0.5125	2.7029	3.1212	2.5731	-0.013	-0.1031	0.3231	3.7656	0.346	-0.5125
ENSG00000196990.8	-3.0469	-9.9658	0.3346	-9.9658	-2.3147	-9.9658	1.3623	2.0912	-3.0469	0.9343	0.1257	-9.9658	-0.7834	-9.9658	-1.0262	-4.6082	-9.9658	-9.9658	-9.9658	-4.035	-4.2934	-2.6349	1.8762	-2.9324	-0.6873	-9.9658	-3.458	0.434	-9.9658	-9.9658	-2.5479	-3.816	-2.4659	-9.9658	-3.6259	-9.9658	-9.9658	-5.5735	-9.9658	-5.5735	-1.9379	-3.1714	-1.9942	-5.0116	-3.816	-9.9658	0.2642	-5.0116	-1.0862
ENSG00000185189.15	3.0446	2.7314	2.183	0.5859	1.8282	3.5022	4.2412	2.2051	1.3623	2.7249	1.9226	2.1606	3.6725	2.1047	0.058	2.0878	0.058	2.8936	3.5022	0.688	2.1509	1.6374	2.0218	0.7493	2.0776	1.7489	1.412	2.4144	1.0711	1.2576	-0.4521	2.1638	2.6114	0.5271	1.6604	2.296	1.8444	1.9452	1.0503	2.3423	3.3731	4.4588	2.4332	2.8137	0.2522	0.2154	1.9859	2.4571	2.8321
ENSG00000196436.8	3.1212	2.3953	3.0163	0.9642	0.6517	2.3337	2.6348	1.5612	0.6332	1.2934	0.3231	1.2147	-4.035	-2.3147	0.4865	0.6608	-9.9658	2.5462	1.4808	1.2756	-2.6349	1.4859	-0.6873	1.5165	0.5568	2.5036	-0.9686	-0.3752	-0.7588	-0.2159	0.4552	1.6875	-1.4305	1.3167	-0.7588	0.3907	-0.9971	-1.1811	1.6045	1.2875	1.5064	3.8571	1.1577	-1.2481	-0.4921	-1.9942	1.787	-1.4305	2.0289
ENSG00000163879.10	3.2018	-1.5522	-0.5125	-0.6643	-0.9406	3.162	0.3796	-0.4719	-2.114	3.2662	-1.0862	-2.114	-2.5479	1.949	3.6804	2.9929	3.1781	-0.8599	3.2034	-3.458	3.1749	3.4945	1.6512	3.8611	1.7702	-0.7588	1.9415	3.2435	-0.7834	-2.3884	3.1129	2.3953	3.1749	-1.8836	3.2781	-0.2671	2.1925	2.8076	0.0158	4.3356	3.1876	-4.035	-1.5951	-1.2828	2.9784	0.7748	-1.4699	1.4174	2.3981
ENSG00000275325.4	-0.8863	-9.9658	-2.8262	-9.9658	-2.4659	-9.9658	-9.9658	-9.9658	-3.6259	-9.9658	-5.0116	-9.9658	-1.5522	-9.9658	-9.9658	-0.8599	-9.9658	0.2522	-9.9658	-4.2934	-1.5105	-1.8836	-1.9942	-4.2934	-9.9658	-9.9658	-1.5105	-0.1187	-9.9658	-3.6259	-9.9658	1.2271	-3.1714	-2.2447	-1.9379	-2.114	-9.9658	-0.9132	-2.3884	-9.9658	1.3454	-9.9658	-9.9658	0.2762	-9.9658	-9.9658	-4.2934	-3.1714	0.0158
ENSG00000254860.5	2.9692	0.2029	0.9789	-0.3022	0.2762	-3.1714	0.7233	-2.0529	-0.2328	-0.0277	-1.5105	0.2029	-1.7322	0.8647	-2.7274	2.4675	-2.3884	1.1706	1.2934	1.2516	1.0222	-0.4719	0.8246	2.5413	-2.114	1.4547	0.6699	-1.0559	1.2875	-1.2828	-9.9658	1.7786	3.741	-4.035	2.1606	0.6969	-2.0529	1.2934	-4.6082	0.03	0.7407	-2.2447	1.3623	0.2154	2.2206	-2.7274	1.0293	0.5955	-0.1031
ENSG00000168785.7	1.8078	-0.7108	3.6691	2.2421	3.1507	1.9073	1.5854	2.3843	1.0915	1.8524	1.6604	0.058	-0.8084	1.7702	0.9642	3.0428	-0.9686	0.058	3.3731	0.3346	0.0854	-0.1345	-0.8599	2.3677	-0.8863	4.2921	3.9299	0.688	2.6464	3.3717	0.2881	0.6332	4.0653	-0.013	2.1114	3.2389	0.1519	0.434	0.1388	1.8444	3.6623	0.5666	0.434	0.4016	3.1604	-0.3383	1.7617	0.7058	-1.5105
ENSG00000204271.10	1.8363	0.5568	0.6699	0.1257	0.8327	0.0854	1.9111	2.2872	-0.3022	0.6608	0.1648	0.3115	-0.1665	2.0535	-1.9942	1.0151	-0.8599	0.1903	1.7702	-0.394	1.0151	0.2881	1.4011	-0.0277	0.4865	0.6145	-0.3566	0.9716	0.7407	0.4967	-1.7809	0.6145	0.8327	-3.3076	0.044	0.1648	0.9716	1.2696	0.1776	0.4016	1.3283	0.1648	1.736	0.688	0.4447	-0.8339	0.3796	0.4447	1.0847
ENSG00000198429.9	3.2602	-4.6082	-3.0469	1.8119	0.24	1.642	0.6969	-1.8314	2.2391	1.8119	1.2394	-1.0262	0.0014	1.6374	-0.1031	0.2154	-1.2481	-5.0116	-0.6193	-2.5479	-1.3183	0.5271	-3.458	-2.5479	2.3898	0.1903	-1.5522	0.044	-0.8084	2.8117	-0.5332	-0.3201	0.0854	-0.4521	1.4911	-5.0116	-3.1714	2.7095	0.2154	-1.685	1.3109	1.7575	-3.1714	1.8119	0.4865	-0.6193	-0.8863	0.0158	3.7741
ENSG00000241975.1	1.4281	1.4704	-0.8084	-0.9132	-0.0725	-9.9658	0.434	0.5955	0.03	-0.8863	0.4016	-0.4131	0.6517	0.24	-2.8262	1.334	-9.9658	-0.6416	1.1512	0.4233	-0.5756	-0.0425	-0.4719	-0.1345	-9.9658	-2.3884	0.547	-1.7809	-0.2498	0.0718	-1.7322	-0.0574	-0.1031	1.1706	-0.2845	-0.8084	-0.8339	0.5069	-9.9658	0.03	2.0638	-0.2159	0.1124	-0.013	-0.6416	1.0363	0.2998	0.2029	-1.5951
ENSG00000169116.11	2.7379	3.834	3.0376	1.1447	3.7302	0.537	2.7972	3.4687	1.8957	1.7053	0.9789	0.1903	-0.6873	0.7664	0.7493	0.2029	3.8481	-0.9971	-0.6873	-0.5332	1.7053	1.2696	2.2144	2.6278	1.4859	2.6161	3.335	3.6509	1.6875	-0.2159	-1.8836	0.346	1.2516	0.0854	1.7575	0.9568	3.6242	0.3115	2.108	3.1129	1.2085	-1.9379	2.0218	0.5666	1.0711	4.1852	1.5366	0.7407	2.4753
ENSG00000113119.12	5.3115	1.46	2.8701	1.9302	2.7508	3.3047	3.2127	3.2973	2.0776	1.6558	2.118	2.9469	3.8983	2.9167	2.727	3.1653	1.949	2.8034	3.7593	2.1047	2.5137	2.2206	4.7576	3.7762	3.0791	2.4117	2.8838	3.7794	2.7805	3.8249	1.0433	2.1925	4.2609	1.4911	4.1954	3.9636	2.6464	3.7006	2.167	2.676	3.2944	1.9111	2.9911	3.2915	3.0038	1.4281	2.7314	1.884	3.1062
ENSG00000245017.2	0.7832	0.4967	3.2158	-0.5973	2.1734	2.3135	0.7407	2.5972	0.605	1.8918	1.1447	0.4657	-1.4699	-1.0559	2.362	2.236	0.688	2.9205	0.9419	3.1028	0.058	-0.1504	-1.0559	3.3478	0.517	-2.2447	1.5806	1.2875	0.4967	0.547	0.7058	2.5213	3.7836	-5.0116	-0.0877	0.0854	-0.4921	1.9226	0.1257	2.4306	2.578	1.7828	3.1781	0.7999	3.6428	0.1903	0.5568	0.517	1.0293
ENSG00000116580.18	3.5742	2.7379	2.5238	2.5561	2.8014	2.8199	3.1491	2.128	3.1179	2.2082	2.7931	3.0252	4.309	2.9984	1.736	2.7931	1.2271	4.2072	2.5683	2.9929	2.183	3.1294	2.8178	2.5112	2.8014	3.87	3.5935	2.5288	3.2002	4.0269	0.3346	3.4791	2.7951	2.4908	3.7149	4.1211	2.5585	2.7572	1.6234	2.4985	2.8799	3.1939	2.2603	3.4277	2.4279	1.9895	3.1685	1.4704	3.2511
ENSG00000198074.9	-4.2934	4.3632	-3.458	1.2023	-0.9686	-0.0877	-0.5756	0.7407	-1.7809	-2.1779	-3.0469	-2.8262	2.4008	-0.4521	-1.7809	2.8681	-3.1714	-9.9658	2.2901	-2.7274	0.7579	-0.1665	3.1908	0.2029	1.0222	5.4932	0.5069	0.1124	-1.0559	-5.0116	-2.6349	-0.5756	-2.5479	-9.9658	2.2082	1.949	2.1047	-1.3921	0.688	0.1903	-9.9658	-2.7274	-2.8262	-3.1714	1.0573	1.3846	-5.0116	1.4652	4.5796
ENSG00000155893.11	2.4779	0.5763	3.8167	1.196	5.5435	2.0289	3.6324	4.5243	0.5568	3.6894	2.1925	1.5013	2.7117	0.547	-1.685	2.3019	-0.3022	2.727	1.2576	-0.8863	2.4439	2.3536	2.8199	1.2934	2.6962	3.6861	0.3685	2.108	2.6302	-0.8863	-3.458	4.2929	2.8178	1.3051	1.7954	3.6509	6.1609	1.5902	0.2762	0.688	6.0086	1.0711	4.2165	4.4562	0.5568	1.8282	5.5299	1.4228	1.7273
ENSG00000265690.7	0.3346	0.8408	0.8246	-1.0862	-0.8599	1.1706	2.3251	1.0915	-0.3752	0.6517	0.5859	-0.0725	-0.0725	0.1257	-1.7322	-0.7588	-2.6349	-0.8339	0.3685	-1.3183	-0.4719	-0.0725	2.004	-1.1172	-0.6193	0.0854	-1.9379	0.03	-1.2142	-0.9132	-2.1779	2.5536	0.044	0.434	-0.6416	-1.7809	0.6145	1.7995	-1.685	0.547	1.3109	0.547	0.4865	0.7579	-2.6349	-2.3884	-0.394	-1.1488	1.2696
ENSG00000183092.15	-1.4699	-2.3147	-0.6193	-5.5735	-3.6259	-9.9658	-1.5522	-2.3147	1.1512	-5.0116	-2.4659	1.5415	3.3759	-3.1714	-2.7274	-2.1779	-9.9658	-1.7809	-6.5064	-2.8262	-1.0862	-3.3076	-0.9132	-1.7809	-2.3147	1.412	-2.5479	-1.2828	-1.8314	-4.2934	-4.035	-1.9379	-3.6259	-5.5735	-1.5522	0.3115	-9.9658	-2.2447	-3.816	-1.4699	2.5137	0.3685	0.7233	-2.8262	-1.0862	0.6425	0.3346	-4.6082	-3.6259
ENSG00000273559.4	3.5694	2.4779	2.6918	1.9638	2.7594	1.6964	2.7572	2.9488	1.3167	2.6161	1.766	1.8879	2.9618	2.7205	1.0007	2.5263	1.1577	1.8801	2.8137	2.0638	2.2543	2.1013	4.2899	2.5996	2.3953	3.245	2.8622	2.3788	1.934	3.4674	0.7493	2.9394	3.0252	0.8164	3.027	3.1278	2.7951	2.7487	1.4652	2.6232	3.2557	2.4252	1.8323	2.7292	2.3926	1.595	2.7161	2.6556	2.4412
ENSG00000088387.17	5.1887	2.5437	2.362	2.5213	2.2206	1.642	3.4648	3.9089	3.1987	3.3119	2.945	2.5413	2.93	2.8858	1.177	2.3564	0.24	3.1245	3.0287	1.8683	3.7794	1.5165	3.652	3.0074	1.9415	3.8719	3.5899	2.4492	3.9819	2.1013	-0.3566	3.2481	2.6738	0.1124	4.2676	3.8023	1.5661	3.7783	0.8327	1.8484	4.1211	1.5165	3.0825	2.108	3.3619	1.0222	4.2434	1.7229	2.7183
ENSG00000258659.6	3.074	0.3685	1.5216	0.1903	1.177	1.5514	1.4335	1.4704	2.0004	0.8961	-0.013	0.7748	1.3225	2.5388	0.4865	1.949	-0.9132	2.0183	3.0323	0.0014	1.4228	0.4967	2.5011	2.4831	0.9862	2.3394	2.2813	1.7009	0.346	2.5313	-1.4699	2.2901	1.9931	-1.1811	2.7721	1.9895	1.4441	1.3901	-0.9406	1.0915	2.5487	-1.2142	0.4552	-0.0574	1.6604	-0.4719	1.2023	0.5859	0.8726
ENSG00000173442.11	2.5188	0.5859	1.5758	-0.0425	0.3907	2.7379	2.694	1.595	3.637	0.7664	2.1411	2.2452	4.6611	3.2374	0.605	1.692	-0.9132	1.0847	3.4997	0.0158	2.2082	1.9034	0.7916	1.0573	1.4281	5.1388	3.5237	2.8661	0.5666	2.6805	-0.394	3.868	3.449	0.1124	3.9118	0.8488	3.652	1.1184	0.2154	0.4125	1.2085	1.4652	0.7916	2.3106	1.2147	2.004	1.9149	1.0915	2.2663
ENSG00000114698.14	4.3737	2.3164	2.9562	2.8482	3.0393	3.5349	4.8435	5.3972	3.0808	3.7518	3.8116	-0.1665	4.2033	4.0287	2.6556	4.5211	1.5612	3.9965	5.9043	3.0927	2.9674	2.9109	3.4609	3.1095	2.2842	3.0533	3.1987	3.7825	2.609	4.4304	0.9115	3.6405	5.4121	3.1458	3.335	3.3897	1.9188	3.5994	1.2516	2.6043	6.5668	0.3573	2.8219	3.8857	3.741	2.236	4.2181	3.0092	3.9874
ENSG00000182568.16	4.6445	1.9527	0.4552	0.7916	0.4865	0.5568	1.8363	2.0111	0.3685	1.2696	1.934	2.6533	0.3115	2.5238	0.2998	3.6324	0.8805	-0.1665	1.7995	1.1447	0.434	-0.394	0.9789	2.3592	0.3115	1.9895	1.2209	1.3956	0.9862	1.8444	-1.0262	2.0325	3.3478	-3.3076	3.4958	-1.7809	2.4279	1.8242	0.0014	1.9749	2.6371	1.46	3.002	1.105	2.5363	1.2271	2.081	1.6327	-0.5973
ENSG00000152580.8	-1.3548	-4.6082	-3.1714	-9.9658	2.5288	-6.5064	-2.5479	-3.458	-5.0116	-3.816	-4.6082	-5.0116	-0.0574	-4.035	-4.6082	-1.5951	-9.9658	-5.0116	-5.5735	-6.5064	0.24	-5.5735	4.0679	-3.458	-0.6416	2.3843	1.4547	1.9149	-4.035	-9.9658	-9.9658	-5.5735	-3.816	-5.5735	-1.8314	-2.4659	2.004	-6.5064	-9.9658	-4.2934	1.7403	-6.5064	-6.5064	-1.3548	-4.035	-0.7346	-6.5064	2.96	-3.816
ENSG00000013523.9	3.6983	3.9478	3.8769	2.1988	2.7095	2.0004	3.8054	3.8075	2.362	2.1213	2.9319	2.8522	1.5064	2.8877	1.3397	2.9637	1.4911	2.93	3.1344	2.9281	2.8838	1.196	4.1111	3.1491	1.6512	1.595	2.9984	2.1378	3.5473	2.8542	-0.6873	4.5814	3.3549	0.2522	2.3048	3.2189	1.8363	3.6994	1.8444	2.5011	4.3744	2.118	3.7335	2.5683	4.4628	0.9419	2.2113	1.5758	2.2633
ENSG00000119778.14	1.736	0.4125	0.1903	-0.1504	0.5069	0.044	0.8961	0.0854	1.6964	0.1388	0.688	-0.2328	0.5568	0.346	-1.7809	0.4233	-0.9132	1.7617	0.688	0.517	-0.2328	0.044	1.1512	0.044	0.346	0.5271	0.3573	0.2881	1.8484	0.6608	-1.8836	1.2934	0.8164	0.4657	0.605	0.8164	0.2154	0.8726	-0.394	0.5955	0.9642	-0.0877	0.2522	0.9642	0.24	-0.5125	0.7146	-1.2828	0.4016
ENSG00000168255.18	5.0905	4.9607	4.1145	4.2017	4.7624	3.2885	4.8565	5.0739	4.8939	4.8973	4.1053	4.5324	4.4777	5.0558	3.4984	4.9552	4.3421	3.6474	3.9194	3.8729	5.3803	3.6335	4.3992	4.691	3.6393	4.5173	4.2472	3.5887	4.7571	3.3647	2.7636	4.4926	4.8228	2.167	3.869	3.4817	3.5791	4.9978	3.3993	5.5568	5.1289	3.9166	5.4317	4.4926	4.0765	3.3336	5.1903	2.6556	4.1061
ENSG00000157617.16	4.7544	5.8375	5.8696	3.9108	5.7445	4.8739	6.0387	6.2771	5.9317	5.2308	5.615	0.8327	2.9128	4.1756	5.0597	3.6793	1.7185	6.6259	5.6716	6.0749	3.4687	5.5401	6.2717	4.866	5.0405	2.5263	6.3459	5.5283	4.5473	6.3863	2.753	6.8852	6.56	6.3863	3.7269	5.5928	2.0218	6.8238	4.9093	5.9982	6.9555	4.4108	5.8565	7.3454	6.7064	1.0151	7.0604	2.8502	5.3169
ENSG00000067048.16	-6.5064	-6.5064	-0.3566	4.166	-9.9658	0.0014	-9.9658	-5.5735	-5.5735	-6.5064	-9.9658	3.7453	0.0854	2.0776	-9.9658	0.4657	-1.5522	-0.4719	5.5656	-0.0574	-9.9658	4.4257	-9.9658	-5.5735	4.7138	2.8936	-9.9658	-9.9658	-0.1187	-9.9658	-9.9658	-9.9658	-9.9658	2.6161	-4.6082	-5.5735	4.7458	5.6297	-1.3183	-9.9658	-9.9658	4.2495	-9.9658	4.5423	-6.5064	3.5523	-9.9658	-9.9658	4.4595
ENSG00000265688.1	-0.9971	-0.3383	2.2206	1.1447	3.2096	0.8164	1.1382	1.614	1.9968	1.674	1.2934	0.2642	1.816	0.0158	-1.1811	-0.5973	0.0854	1.1641	-2.5479	1.6045	0.7321	0.1903	0.5271	-1.2828	0.688	3.4713	2.233	-0.4325	2.2723	2.2603	-4.6082	1.5806	0.3115	0.9568	-1.7322	2.9802	3.1701	1.0007	1.0779	-0.2159	1.9712	0.7748	1.9452	-1.1811	-0.4131	-1.9379	2.1957	1.1447	-1.3921
ENSG00000108958.4	3.1475	1.0779	1.4494	-0.1345	1.177	-0.1665	0.9268	1.3846	1.7446	0.2277	1.7097	1.2455	0.1776	2.9729	-0.9686	2.1411	-1.1811	3.0252	2.4985	1.7403	1.1382	0.9191	5.14	1.412	0.9642	1.5465	-1.8314	1.1577	1.1641	1.2756	-9.9658	1.9601	2.3843	-9.9658	0.5069	2.2573	0.7493	1.5165	-1.1488	1.4911	1.9968	-0.9132	1.0293	0.0854	2.4252	-1.3548	0.5763	0.3231	0.3231
ENSG00000214708.4	0.3573	1.3167	0.3907	-0.3383	0.6425	0.058	-0.0277	1.7185	-1.2481	2.4623	1.4174	0.8488	-3.0469	0.688	1.0847	0.2277	0.8246	-1.3921	1.4494	0.4233	-0.1504	0.9642	1.5064	2.4252	0.2522	-6.5064	0.1257	0.1903	0.1776	-1.8836	-0.8084	-0.9971	1.7489	-3.458	-1.5522	1.9786	0.4016	1.0915	-0.0425	-0.4719	1.0363	1.2209	2.0844	0.7579	1.125	-1.3548	-0.3566	1.8683	1.9034
ENSG00000180229.12	2.4701	2.108	3.0056	1.8524	2.0673	1.0222	4.4569	0.9038	2.3953	1.7995	3.793	2.5413	1.2394	2.1213	-1.1488	1.5758	1.8444	2.0638	2.3508	0.9789	2.8341	3.0842	4.2033	1.8242	2.2723	-0.1345	0.3796	1.9712	0.0854	2.7029	-9.9658	4.0858	3.3883	-1.2828	-1.0862	1.8801	3.5035	3.6759	0.1519	3.1228	2.7073	1.884	4.001	2.9243	1.2209	0.7493	2.7615	0.8883	2.3106
ENSG00000147573.16	2.7931	3.5374	3.027	3.6691	4.0383	-1.2828	2.5036	0.9493	-0.3022	1.2271	-0.2845	-1.6394	-5.0116	-2.3147	1.1833	0.24	1.595	-2.4659	4.322	-1.0262	-4.2934	2.727	-2.8262	3.162	5.1273	-3.458	-9.9658	-0.1993	-0.1665	-2.4659	-1.0862	-2.9324	1.9968	-4.6082	-4.6082	3.0568	-0.4921	1.8722	1.2455	5.6705	-2.6349	-0.6873	2.3451	2.9148	5.1371	-1.2828	0.1124	-0.9686	-1.2142
ENSG00000140092.14	4.0001	3.1924	4.0127	1.4065	2.3981	1.7009	4.8983	5.257	3.8511	4.3903	4.9865	3.0393	3.2359	2.2901	3.8541	1.9452	-0.394	1.1641	-0.8863	3.5086	3.8866	3.7635	4.1994	3.2143	4.3772	5.6352	3.6759	5.9837	-0.5332	2.3048	2.3536	5.0854	0.0718	1.3283	2.3704	0.3907	-1.1488	2.9186	2.3871	2.5972	3.2435	2.4597	2.5804	4.9298	2.3394	1.7702	3.2737	0.8805	4.2111
ENSG00000077616.10	3.6393	-1.5105	-1.3548	0.8164	-3.0469	2.5288	2.2573	0.8961	-4.6082	2.4934	-0.4325	1.934	-1.685	0.9716	-0.2159	1.5806	1.6558	-0.5125	2.4171	-1.0262	0.9038	0.0158	5.131	1.7912	2.8858	0.0014	-1.4699	2.2513	-1.4699	5.4809	1.884	0.434	2.0946	2.4279	2.9674	3.7752	1.5115	1.4962	1.4756	0.8805	2.6602	0.9115	-5.0116	0.0014	1.4335	1.6512	-1.1172	0.8805	5.4996
ENSG00000151062.14	1.7097	-2.9324	-0.9406	-1.6394	-2.3884	-1.1172	-0.4521	-0.6873	-0.7108	-1.3183	-0.3566	0.3346	1.674	1.9564	-1.0559	-1.6394	-0.5543	-3.1714	-1.9379	-1.8836	0.058	-0.8084	-0.9132	-1.9942	-1.9379	2.4908	0.2029	-0.3383	-0.5125	-0.8863	-2.2447	-2.2447	-2.4659	-5.5735	1.9226	-1.3548	-4.6082	-0.7346	-1.5951	-1.5522	-2.7274	-3.1714	-3.816	-1.2142	-0.6873	-0.5332	-3.458	-0.7108	-0.6416
ENSG00000101447.13	-0.5332	0.2029	2.7051	1.2333	1.5902	0.6145	1.125	2.5036	3.1261	0.0854	3.1765	0.3573	3.4183	1.7912	-3.458	1.2023	-1.0262	2.2019	2.4779	1.884	0.2029	1.2333	-1.5522	-1.5951	1.4911	2.7763	0.2154	-0.6643	3.867	0.4233	-3.1714	3.2435	3.0411	-1.5951	0.2522	3.1294	1.2271	-0.0725	-0.6193	1.1447	-0.5332	0.1519	2.9375	-3.1714	1.0779	-2.1779	0.8647	-0.7108	1.2636
ENSG00000164761.8	-0.9406	-2.7274	2.0218	-4.035	1.7532	-5.5735	-1.2142	-0.8084	0.2029	-0.0725	0.1776	-4.035	-0.013	0.3796	-0.4131	-2.3147	-3.816	-3.816	-4.6082	-4.035	-0.7834	-1.3183	0.1124	-0.8084	-1.2481	-3.816	-1.0862	1.3167	-2.5479	-4.6082	-5.5735	-2.4659	-9.9658	-3.458	1.1641	-6.5064	-2.8262	-2.1779	-3.1714	-2.8262	-3.1714	-3.816	-5.5735	1.1316	-1.3183	-2.6349	1.7617	-2.114	-3.1714
ENSG00000250588.6	3.6838	0.044	0.2029	-0.2845	0.3231	3.0234	0.9716	2.4306	0.688	1.3051	0.5568	0.5568	3.0463	0.2881	0.605	2.3164	1.0573	0.7493	2.4779	-0.0574	2.7847	-0.4521	1.2085	1.8524	0.537	2.5683	2.6278	1.9749	0.9642	1.8404	-0.4131	-0.2845	1.4228	0.4233	4.6083	-0.2328	4.8871	-0.9971	2.8422	0.9191	-1.4305	0.517	0.2029	0.3346	-0.0725	0.6608	1.4911	1.5514	-1.4305
ENSG00000149292.16	3.2034	2.0395	2.7551	1.5415	2.183	0.517	2.6418	2.6325	1.3846	2.2573	0.9862	0.4447	2.6738	2.4571	1.4335	2.4805	0.8408	1.949	3.3759	1.2333	1.9415	0.2881	3.1162	3.3407	1.5998	0.24	1.934	2.4439	0.6239	1.614	0.5666	2.4386	3.7061	1.2696	1.8762	0.8488	0.5666	2.4727	0.2762	2.0604	3.0323	-0.2845	2.1862	0.9642	3.0498	-0.4131	0.8647	0.605	1.766
ENSG00000139725.7	4.0748	5.082	6.1102	0.0718	2.4857	-0.2671	4.9737	1.7532	6.2795	4.3597	6.3505	1.6466	3.208	4.7919	1.4911	2.2872	3.6759	4.7044	5.7477	5.2204	3.5742	1.4065	3.7496	5.3064	-0.2671	1.4441	3.834	2.128	6.251	3.8925	1.8119	5.7774	5.4637	3.3869	1.6281	6.7798	3.3435	5.3151	1.9638	3.8827	3.8167	2.2421	4.215	3.5875	4.8172	2.3106	5.6183	1.692	4.0064
ENSG00000149231.11	3.7825	2.1345	1.9749	1.2696	1.736	2.0878	2.874	2.0076	3.6804	1.8282	2.128	1.2815	3.7762	2.8341	0.7748	2.0147	0.9268	3.9506	3.0463	1.1316	2.2513	2.3423	3.8954	2.2753	1.4065	2.9148	2.3451	1.949	2.5948	2.5238	-0.4325	2.9674	2.6371	1.1447	3.3731	2.667	2.0076	2.5213	0.8488	2.2543	2.7205	0.8961	1.9859	2.5487	2.3308	0.4657	1.1833	1.1641	2.3564
ENSG00000104979.8	6.9477	7.9873	8.653	8.9102	8.8094	8.2505	8.1808	9.1058	8.5106	8.0291	8.674	7.1293	7.5304	7.919	7.602	7.6674	8.2555	7.9371	7.0341	8.4762	7.7622	8.1485	7.6166	7.5844	8.8411	8.3587	7.8087	7.5625	8.3076	8.2056	7.1084	8.7586	7.8253	8.2882	7.3444	8.2215	8.1611	7.6671	8.1385	8.4259	8.1811	9.0799	7.652	8.3113	7.2692	7.8501	9.0484	7.3152	8.7212
ENSG00000162444.11	3.2267	5.6253	3.9089	6.7386	4.0653	4.7934	4.6713	4.1368	6.6761	5.5043	5.0206	4.7372	3.2174	3.6838	5.8985	4.6809	4.4417	4.1136	4.6747	6.1787	4.1458	4.6668	3.5887	6.1787	5.3667	6.6265	7.8354	4.3126	6.2897	5.554	3.9938	5.6349	5.0339	3.6827	5.0553	2.9637	2.9839	4.6445	5.443	5.645	4.7877	3.8177	4.4842	4.8365	6.5503	5.0086	6.7534	3.0481	5.6823
ENSG00000145592.13	9.5017	11.1735	11.1793	10.9809	10.5905	10.9681	10.9876	9.8448	10.84	10.2984	10.3348	10.5079	12.2677	9.9868	10.4239	10.428	9.7535	11.0477	11.0184	11.774	10.66	10.1276	10.2285	10.0951	11.7506	11.1664	10.6809	11.3052	11.6602	11.1837	9.8328	11.3241	10.8714	10.6072	11.2605	10.5044	11.3674	11.4994	10.6383	10.7394	11.8218	10.2442	11.5818	10.5847	10.1094	11.1249	10.9468	9.6578	11.2595
ENSG00000061273.17	4.9331	5.9839	4.3653	4.8744	5.4353	5.0549	6.2321	5.7377	5.6699	5.6361	4.9919	4.4667	5.1244	4.2987	4.2503	5.2536	3.4596	3.9571	5.6668	6.3228	4.8983	4.8182	5.1433	5.151	5.3924	5.6582	6.9458	4.7624	5.7445	5.9598	2.7401	5.1223	4.7714	4.3463	5.2184	0.1903	4.8405	6.0678	4.8866	5.5008	5.4864	5.061	5.1065	3.7909	4.9407	4.0313	5.2536	3.8611	5.6708
ENSG00000180176.14	-3.3076	0.7493	-0.9971	-9.9658	-1.3548	-9.9658	-2.1779	-4.6082	-9.9658	-2.6349	-4.035	-9.9658	-2.6349	-9.9658	-9.9658	-9.9658	-9.9658	-5.5735	-9.9658	-9.9658	-9.9658	-4.6082	-9.9658	-3.816	-6.5064	-4.6082	-3.458	0.9268	-9.9658	-9.9658	-9.9658	-9.9658	-9.9658	-5.0116	-5.5735	1.5612	-9.9658	-9.9658	-9.9658	-1.9942	-9.9658	-9.9658	-5.0116	-9.9658	-5.5735	-3.1714	-4.035	-6.5064	-3.0469
ENSG00000223959.8	3.6101	3.0446	3.5766	2.4279	2.9128	3.2602	3.2811	2.3871	2.4359	3.1733	3.29	2.2513	4.0127	2.1476	1.8242	2.5137	2.2206	2.753	2.3564	2.5924	2.2543	2.7029	4.0696	2.9562	2.6962	2.7572	2.05	2.9839	1.4911	2.5263	1.4859	3.449	3.1062	2.036	2.6533	1.0847	2.93	3.4687	2.5163	2.7931	3.0074	4.0242	2.2206	3.6983	3.0688	1.0779	2.8301	2.2452	2.3926
ENSG00000116574.5	3.7475	4.7866	5.0427	1.3956	4.8002	1.0007	6.3971	5.4631	5.0255	5.1547	3.8157	2.578	1.7702	4.842	1.6187	3.1829	1.9264	5.8783	0.7664	6.2806	2.2144	2.1541	6.406	4.588	2.0878	3.1095	5.3477	1.9264	6.1981	2.9802	-2.9324	6.1065	0.1257	-0.8863	4.6854	6.8475	5.1506	5.7632	4.9016	5.9545	5.1506	3.1062	4.546	0.8327	4.1103	2.0076	5.0113	0.5069	4.2803
ENSG00000164944.11	4.429	4.0722	5.6946	5.0365	5.2404	4.9631	5.0229	4.5028	4.7997	5.2589	4.8983	4.6702	5.9614	4.4764	5.3281	5.2932	3.9346	5.427	5.5973	4.3399	3.836	5.0313	4.9369	5.0431	5.6174	5.5753	4.842	5.434	4.3583	5.2687	4.0127	5.5862	5.9493	5.8893	5.2983	4.8575	4.1277	4.2965	4.2001	5.3292	5.4654	5.022	4.546	5.1716	4.5602	3.9421	5.9355	4.3335	5.3629
ENSG00000189350.12	-3.816	-4.2934	-2.3884	1.3846	0.0158	-5.0116	-4.035	-4.035	-3.816	-2.8262	-0.4521	-3.1714	-0.4719	-1.8314	-2.9324	-3.3076	-2.1779	-1.6394	-0.4521	-4.035	-6.5064	-0.1504	-9.9658	-2.9324	-1.7809	1.6604	-1.3548	-0.2671	-3.458	-2.3884	-5.5735	-2.114	-3.6259	-3.3076	-0.5543	-4.2934	-9.9658	-1.0262	-2.3884	0.1776	-2.6349	0.099	1.7316	-3.0469	-1.8836	-4.2934	-4.2934	-4.035	-1.9379
ENSG00000279322.1	-9.9658	1.7954	4.5129	6.1029	5.8284	5.2134	3.1079	-2.9324	3.0757	0.2642	3.4778	3.1971	4.391	0.3573	5.9686	2.6441	5.2589	1.0363	-9.9658	3.9412	0.6145	5.6424	2.6873	4.8832	5.8007	5.2884	4.7965	4.9538	-9.9658	6.5835	5.3377	2.685	3.4739	6.397	5.1627	5.1716	4.6571	-9.9658	5.2762	4.284	-9.9658	6.033	1.4962	6.0409	4.197	5.2192	4.0515	2.9488	6.2737
ENSG00000115109.13	2.7422	0.8568	0.2762	0.6425	1.0151	-0.3383	1.5165	2.3193	2.5585	1.125	0.3685	0.3346	0.2762	0.5666	-0.6643	0.8961	-0.4719	1.2516	1.1117	0.7058	0.9862	0.0854	2.5213	1.4335	0.6699	1.4335	0.6425	0.4761	1.1577	2.6255	-3.458	0.6969	1.3511	-0.1345	1.3567	1.8879	0.3907	1.8918	-0.7108	0.4967	1.5064	0.346	1.5758	0.9789	1.1641	0.1124	1.3623	0.1388	1.105
ENSG00000241741.1	1.0847	2.3308	3.3492	0.9568	1.2516	2.2931	2.8661	2.3981	3.0927	2.4883	3.0688	2.0465	3.002	2.081	1.0779	1.6093	1.0915	3.4752	2.1988	3.834	1.6045	0.9935	1.8282	0.9862	2.59	1.5316	3.0757	2.5828	3.2944	3.4264	-0.0277	3.0757	2.4144	1.46	1.8484	2.6693	2.4883	3.0723	2.6302	1.7828	3.2572	2.1766	2.7183	1.7489	1.4388	1.7446	2.7784	1.1316	2.2813
ENSG00000268203.1	3.7464	1.7744	3.6089	4.3104	2.8422	3.9543	3.0145	1.9895	4.6588	3.793	4.842	0.6239	-9.9658	1.4388	2.167	-9.9658	4.4562	4.373	-9.9658	3.2737	-9.9658	2.362	3.6242	4.2389	4.8719	-9.9658	3.3163	2.791	-0.3383	4.7192	3.97	3.055	-0.1031	6.5149	1.4756	1.5758	1.2271	2.9281	3.7571	2.8014	4.2965	5.3162	0.5666	5.4273	2.7551	0.1388	4.9621	3.2841	5.8602
ENSG00000162645.12	7.6559	5.1457	4.0392	5.3302	5.5919	5.3541	2.667	4.1011	4.2699	1.7097	3.242	5.2631	8.2775	4.9996	6.2791	6.5226	5.3512	2.6371	6.6744	2.3816	5.4693	5.2965	5.5503	7.4919	4.8788	5.847	5.0392	7.0666	4.5681	6.7374	5.8851	4.7203	5.43	1.787	7.6824	2.167	5.4532	2.0844	5.14	4.843	1.5806	4.8253	2.1702	3.2973	5.686	6.5929	1.5216	4.891	4.3477
ENSG00000131747.14	0.4447	2.0569	5.0027	3.0074	2.7292	4.8871	2.7572	1.7617	3.9774	0.3346	4.3765	1.0711	6.9777	2.2268	0.7832	2.3048	1.2394	4.3855	3.551	3.8719	0.1257	3.136	-0.394	-0.6416	3.6928	5.3695	3.8431	-0.3752	5.1027	2.6984	-0.3383	3.4331	4.1859	4.861	2.5413	4.7132	4.6352	0.6969	2.7205	3.3689	1.3511	5.2649	2.0878	2.0844	3.1733	1.46	3.0056	-0.5973	2.9167
ENSG00000160404.17	4.4732	4.0875	6.097	3.3633	3.8847	3.3105	5.1575	3.7367	6.5468	4.2119	4.4881	3.3647	4.2609	4.3688	2.6624	3.868	3.6972	5.7263	3.8198	4.7148	2.3164	3.3979	3.5851	5.504	3.9856	4.7291	4.5577	3.3421	5.4446	5.5242	0.6517	4.3917	5.3817	3.2282	3.9561	3.9242	3.9478	4.3378	4.382	4.0127	4.0445	4.1748	4.3992	4.281	5.2056	2.7357	4.4745	2.7594	3.7061
ENSG00000278195.1	5.927	-0.5332	1.2271	4.6742	-0.1031	-3.458	0.9716	1.5806	-1.8836	1.8918	-1.5522	-5.0116	-5.5735	-3.458	2.6693	-0.6416	0.4552	-1.3548	3.5535	-6.5064	2.9148	3.8749	-3.6259	5.5623	-0.6643	-5.5735	-4.035	0.434	-3.816	2.8582	-2.8262	-2.6349	1.5415	-1.7809	1.2023	5.1676	-1.7809	-3.816	0.2881	0.5271	-0.6643	-1.4305	0.3115	-3.816	0.5568	-1.3921	1.1641	-3.458	-3.458
ENSG00000233429.9	1.0915	2.3451	3.5374	1.2576	3.4398	2.3164	3.7877	1.674	2.8994	2.7336	3.2435	1.642	4.0645	2.4779	0.9191	1.4281	2.5731	3.8944	1.2085	1.5465	2.4198	3.3221	3.871	3.002	2.6962	4.8309	2.6114	2.4465	3.1261	1.692	1.2271	3.9829	1.7489	1.5902	3.8798	3.38	2.4198	1.9415	2.236	3.2496	3.074	3.2018	2.6647	3.3897	1.8957	1.8762	2.0183	-0.2159	4.774
ENSG00000232346.1	-0.7834	-1.4699	-1.2142	-0.9971	-0.1504	-9.9658	-1.1488	-0.5125	-0.3022	-1.5522	-0.7834	-3.6259	1.1577	-1.5522	-1.6394	-0.6873	-9.9658	0.605	-1.4699	0.9419	-1.685	-1.5951	-0.7588	-1.685	-0.2671	0.6425	1.8879	1.0222	-0.013	-0.1031	-2.4659	1.0433	-0.1828	-1.3548	1.1447	0.03	-2.6349	-0.2845	-0.6873	0.2881	-0.6873	-1.2481	0.4657	-0.7108	-0.4921	-0.7834	-0.4921	-1.6394	0.3573
ENSG00000277209.1	1.9452	2.118	4.7115	2.4701	3.449	2.6647	4.2586	4.0216	1.8323	3.6125	3.5694	3.3163	3.0859	1.7995	3.4424	2.5756	3.3549	3.3605	1.3397	3.4997	1.6327	3.5399	2.4306	2.6895	3.7762	2.8341	3.38	2.5388	2.5924	4.0019	3.3192	3.4881	1.595	3.6219	3.7356	3.3925	2.0673	1.9895	3.4752	2.3953	3.7561	3.8827	3.637	2.8858	2.9488	3.4088	3.7259	3.1179	3.7982
ENSG00000223802.7	-2.8262	0.7916	3.5009	2.2019	3.245	-0.9406	4.0867	2.5413	-0.6873	0.679	3.6589	-1.2828	-1.9379	1.6875	2.685	-1.685	1.6466	0.3796	-1.2142	1.6512	1.0573	2.3508	-3.1714	0.688	0.679	1.7403	-2.3147	-0.0277	3.245	-1.0262	-5.5735	-0.5332	1.6964	4.9964	-3.3076	0.2277	4.3903	-1.3921	-2.0529	2.3308	3.6861	3.3787	3.907	3.3966	-0.1828	-1.4305	6.1799	2.1957	1.5758
ENSG00000154839.9	0.3573	-0.8863	2.1574	-1.3548	-1.1172	2.4985	0.679	-0.5332	3.3379	-2.0529	3.2988	-2.0529	2.1345	0.2154	-1.5105	0.346	-0.8863	3.3814	1.8404	1.2085	-2.5479	-1.3183	0.4761	-0.394	-0.9132	2.1734	1.1447	-0.7834	2.081	5.9194	-1.685	0.8883	2.0111	1.125	-0.1665	2.4386	0.9716	-1.8314	-0.2159	0.547	-1.2481	0.346	-0.0425	-1.7322	0.9716	-0.9971	-0.4131	-0.6873	-0.6873
ENSG00000175535.6	-9.9658	-4.6082	-9.9658	-4.2934	-9.9658	-9.9658	-5.0116	-9.9658	-9.9658	-9.9658	-6.5064	-9.9658	-9.9658	-1.8836	-9.9658	-1.2481	-5.5735	-2.7274	-9.9658	-9.9658	-3.3076	-9.9658	-9.9658	-9.9658	-9.9658	-3.816	-9.9658	-2.5479	-9.9658	-9.9658	-5.0116	-9.9658	-9.9658	-2.3884	-9.9658	-9.9658	-9.9658	-9.9658	-9.9658	-9.9658	-9.9658	-9.9658	-9.9658	-9.9658	-9.9658	-3.1714	-9.9658	-4.2934	-6.5064
ENSG00000153291.15	3.9524	1.7097	3.4264	2.4439	3.9127	4.5657	3.0791	2.4279	3.1733	2.9581	1.5902	2.3394	2.1541	2.5413	1.0293	2.0673	2.0218	2.0776	2.5924	0.1519	2.0569	2.6302	2.5585	2.6441	4.1318	-0.0574	0.9191	3.7699	-1.4305	4.8846	2.0147	4.3744	3.4958	3.1765	2.5996	3.0358	4.3111	3.5682	1.5998	2.108	2.7161	3.864	2.9052	2.8858	1.7954	3.1955	2.3564	2.7889	1.7828
ENSG00000241020.1	2.1476	1.6187	0.2277	-9.9658	1.1512	-9.9658	-1.9379	2.0183	2.1509	1.0151	0.2642	0.8726	-0.5756	2.1345	-9.9658	1.3791	-0.8863	-0.4921	1.5465	1.2271	0.044	-9.9658	2.4597	0.537	-1.4699	-1.8836	-9.9658	-9.9658	2.081	-9.9658	-9.9658	2.5112	0.7832	-9.9658	-0.5543	1.2023	-9.9658	1.6558	-9.9658	-2.3884	1.7995	-9.9658	1.0151	-9.9658	1.6374	-0.5973	-1.1172	-0.394	-9.9658
ENSG00000215030.5	1.3956	4.2503	3.38	1.5806	3.0358	3.3421	2.4225	3.1765	3.8621	3.0568	4.905	2.6715	4.3031	1.9638	3.4102	2.59	1.8643	3.5682	2.9469	4.232	2.2842	3.9654	2.3337	2.7357	5.2854	3.6691	3.5559	4.0348	4.3876	3.0706	2.6895	3.2929	3.1426	2.4883	3.9079	2.6302	2.5061	4.0653	3.8818	4.9189	4.5778	4.855	2.9562	2.7784	2.753	2.6783	3.1311	0.9568	3.309
ENSG00000241288.7	-0.9686	0.5955	0.346	-0.2328	1.3225	0.7233	0.3796	0.547	1.2815	-0.3752	0.2881	0.2154	-0.7588	-0.013	-1.6394	-0.3566	-2.5479	0.346	-2.0529	-1.1172	-0.9132	-0.1504	0.8726	-0.0574	0.6145	0.6608	1.3735	-0.9132	-0.1665	2.9893	-2.1779	1.9749	0.4865	0.7233	-0.7346	0.9716	0.6145	0.8082	-0.9132	-0.9406	1.0915	-0.1031	1.4281	-1.1488	-1.8314	-0.4719	-0.9686	0.4657	0.7493
ENSG00000121152.9	-0.6416	-0.0877	2.004	0.3346	-0.3566	1.3051	1.0847	-0.3383	4.0162	-0.8863	3.3148	-1.1811	3.5486	0.3231	-1.685	0.3231	-0.3201	3.5694	0.6239	1.6604	-0.6643	-1.0559	1.2271	-0.7834	1.5514	3.3938	1.2209	-1.5522	3.9645	1.4808	-3.1714	2.4985	1.9452	1.0222	1.2085	2.5924	1.2147	-0.4325	0.3231	1.5854	0.4016	1.1447	-0.1031	0.688	1.177	-0.1828	2.0325	-0.7834	1.2271
ENSG00000172974.11	3.2389	3.6393	2.8381	3.5657	3.3745	1.5013	3.837	4.4196	4.6854	3.5098	3.5498	3.8461	3.3293	3.4661	1.2756	3.5827	0.9935	3.5009	3.1475	3.5237	3.869	2.7401	4.01	2.8542	3.5098	2.8994	3.2841	2.8442	5.1867	2.3981	-1.9942	3.29	3.1145	-0.6416	3.4007	3.5959	3.0825	4.7603	2.5238	3.3379	4.2943	0.8488	4.3841	2.753	3.2944	0.8164	3.6827	3.5312	2.8542
ENSG00000196262.13	10.1962	11.2611	11.3281	10.9815	10.1901	10.0548	11.5221	11.2769	11.8006	11.0396	11.5416	10.1454	11.8833	10.0927	10.295	10.4913	9.8361	11.2741	9.7769	11.0457	10.0458	10.346	10.4346	10.6838	10.438	11.4562	10.9658	9.6678	11.25	9.8352	7.9341	11.2089	10.261	10.2969	10.6864	10.3552	9.2252	10.6852	10.2125	11.4555	11.1351	10.1313	10.8398	10.8458	11.0782	9.6265	11.28	9.7946	11.2559
ENSG00000274615.1	0.1257	-0.6873	-0.1031	0.2881	1.9034	1.0847	1.7744	-1.2142	1.3397	0.5271	-0.1665	0.1903	1.2147	-9.9658	-0.8084	-0.7834	0.7579	-0.7346	-9.9658	0.044	-0.9132	-0.7588	1.692	0.6425	0.679	1.6964	1.0433	1.8119	-2.4659	1.4065	-1.0262	1.8363	-1.5105	0.058	2.2206	2.0004	2.7679	-0.8863	-0.1665	-1.2828	1.0779	1.3225	-9.9658	2.5413	-0.5543	0.9642	-9.9658	1.7995	0.9115
ENSG00000263620.1	-3.3076	-9.9658	-9.9658	3.6669	-9.9658	3.9992	-9.9658	3.6771	2.2543	-9.9658	-9.9658	2.3704	2.1247	1.0847	-9.9658	-9.9658	2.7594	-9.9658	-9.9658	-9.9658	2.9394	0.1124	4.0807	-9.9658	2.3564	-9.9658	-9.9658	2.7763	-9.9658	-9.9658	1.6558	-9.9658	-9.9658	-9.9658	-9.9658	-9.9658	2.9071	-2.2447	4.1111	2.6114	-9.9658	3.5971	0.24	2.3536	2.2482	0.2642	0.5271	-9.9658	2.5338
ENSG00000176049.15	-0.3201	2.081	3.1797	4.17	4.2571	1.7912	2.945	5.1684	4.0824	3.6804	4.5442	0.4761	-3.816	4.3155	1.2934	2.0569	2.8361	4.3555	2.4623	4.3583	-2.6349	2.609	-2.0529	3.5161	3.5621	0.2642	3.5362	0.0718	5.1132	3.7496	-0.0277	-2.3884	4.2235	-9.9658	-2.4659	-2.5479	2.2543	3.8847	3.4765	4.4223	3.2466	-0.5756	2.7657	3.4398	3.4739	-0.3383	4.447	-0.5756	0.9268
ENSG00000101004.14	3.3364	-0.3383	3.034	2.4675	3.1162	2.93	2.5924	2.2019	3.2374	3.0376	0.1388	-0.8339	1.5316	2.362	2.4753	2.8799	2.3222	2.4492	2.7572	0.547	2.1702	2.5213	2.578	2.0111	2.667	-0.1504	2.0979	2.8661	-1.4699	4.1294	-0.1031	1.8404	2.328	1.5806	2.8321	0.2029	1.8564	3.2737	1.7273	1.595	1.8282	1.1706	1.0151	4.0019	1.1577	0.6239	2.7183	1.6875	2.1047
ENSG00000169291.9	3.002	-0.7108	-0.7108	-0.3022	-1.4699	-0.5543	1.2271	-0.1031	0.1124	0.547	-0.2328	0.6517	-0.7108	0.0158	1.0779	0.3231	-2.3147	-1.1488	0.8082	-0.5332	0.7748	0.4657	3.0791	1.949	0.7916	1.4441	2.3135	1.6785	-0.3383	0.0718	-1.4305	-0.6873	0.9862	-2.114	2.7465	-2.1779	-4.035	0.517	-1.3548	-0.6193	-0.1504	-1.3548	-1.2481	-0.1031	0.9038	0.1903	0.9115	-0.7834	1.7532
ENSG00000182636.5	8.432	7.9785	7.9568	7.5477	6.9067	0.346	7.8283	7.3103	0.058	0.6425	6.5027	-0.2671	0.2277	0.5955	1.6045	-0.0277	-1.9942	8.6093	-1.4305	8.2412	0.6425	7.2493	5.1855	0.688	7.3544	1.4228	7.0194	3.5923	5.3604	7.5758	-1.1172	7.0596	-0.1187	5.7165	6.892	5.5678	2.4386	8.5445	-0.0574	6.9739	7.1153	-1.3921	5.7247	6.1534	7.3197	-0.0877	7.7463	5.95	6.3167
ENSG00000134056.11	5.3608	5.6685	6.1777	7.1795	6.042	5.8392	5.9203	7.0822	6.465	5.6574	6.1398	5.1073	5.85	6.0027	5.0579	6.0104	5.9407	5.897	4.2095	5.9217	5.5094	5.4479	6.3409	6.5471	6.7185	4.4283	5.4132	5.4973	5.9088	5.3875	3.4881	6.3873	6.2672	4.1676	4.9514	5.6002	5.6854	6.6414	6.299	6.3065	5.8714	4.849	5.7837	5.0807	6.5965	4.5072	6.062	5.8316	5.7049
ENSG00000116711.9	0.2277	-3.1714	-1.3921	-3.1714	-1.8314	-2.9324	0.5666	0.4125	-4.035	-1.5105	-0.8863	-1.2481	2.9674	1.4652	-0.4521	-0.0877	-1.9379	-2.4659	-1.5951	0.7832	-0.5973	-0.7588	-0.7834	-0.9971	-1.8836	2.8799	-0.394	1.9377	-1.5951	-3.816	-4.2934	-2.8262	-2.114	-4.2934	-0.1187	-5.5735	1.8036	-0.9406	-3.458	-1.9379	-1.9379	-4.2934	-2.1779	-1.685	-1.7809	-0.2845	-1.5951	-0.3201	-0.013
ENSG00000085514.15	1.2636	1.4011	1.9264	0.9642	0.6145	0.6425	2.2051	2.2019	1.5998	0.0854	2.1147	3.0181	2.6828	4.0144	1.4335	1.8722	1.5902	0.3346	0.8327	1.9073	2.409	2.8877	0.7748	1.3225	1.5563	4.4634	3.5584	1.9111	2.2753	2.2663	0.0158	1.5064	2.081	1.5366	4.0278	0.8883	1.4859	1.7912	-0.5756	1.8801	0.8082	3.8208	1.0007	2.909	1.6093	3.1939	0.5666	1.5013	2.3564
ENSG00000101751.10	3.5337	3.0092	2.7292	2.2633	2.7292	2.7805	3.2065	3.4116	2.496	2.9032	3.1011	2.1988	1.7185	2.2783	1.46	2.4883	1.6875	2.5011	3.4411	1.9377	2.2268	1.8119	3.6939	2.0912	1.7141	2.7401	2.4753	2.6918	2.7183	3.551	0.434	2.694	3.4437	3.1892	2.7029	3.0234	3.0671	3.3938	2.3135	3.2002	3.6393	3.1458	3.2313	3.9524	2.3536	1.4011	3.4156	1.3225	2.3222
ENSG00000167565.12	4.5976	4.9538	5.1202	6.0034	6.0512	5.842	5.2273	5.723	5.8271	5.4273	5.302	3.7773	5.6798	4.1269	4.2404	4.3046	4.7856	4.0198	4.4647	3.8064	4.5411	5.4826	4.1277	4.854	6.1165	5.382	4.1153	4.6154	4.4457	6.2466	3.5022	4.5104	5.206	6.2612	5.1211	4.9146	5.4323	5.5423	5.623	4.0073	4.4803	6.5928	4.9012	6.4879	4.3068	4.6065	5.7772	4.0584	5.5763
ENSG00000127184.10	10.0789	10.1047	10.2636	11.51	10.2821	10.215	10.0496	10.9833	10.3109	9.9968	10.0517	9.8745	9.9009	10.7208	10.1805	10.9472	10.4235	10.4441	9.3105	10.8479	10.402	9.7171	10.3521	11.251	10.9831	9.2485	9.9877	10.5342	10.396	10.1517	7.9917	8.9891	11.1086	8.2228	10.1149	9.8075	9.7335	10.7038	10.218	10.4189	10.9758	9.855	10.4151	9.4596	11.4764	10.3016	10.2534	10.8321	10.5252
ENSG00000004139.13	1.8996	1.5709	1.884	0.6332	3.3619	0.3796	3.1653	3.3407	0.9419	0.1388	3.9299	-0.1504	-1.3183	2.3019	-1.7322	1.1382	0.03	1.3454	3.3911	3.0498	2.6533	0.5069	2.7051	2.2175	-1.1488	3.0481	4.1482	0.605	-0.3022	3.5199	-0.8339	2.8076	1.9264	-1.7322	2.3019	1.9712	1.6785	0.3685	-1.0559	2.3788	2.945	0.3231	2.0395	1.9034	1.7828	-0.1187	3.6266	1.3567	1.0642
ENSG00000269910.1	1.2085	1.8119	1.0642	0.6699	0.044	-0.3752	2.2019	0.9419	0.5763	0.7664	0.3573	0.7579	-0.2498	0.7579	-9.9658	-0.1993	-2.6349	0.8568	0.7321	1.3956	1.3397	-9.9658	0.5069	-9.9658	-3.0469	0.517	-9.9658	0.1124	1.2636	-5.5735	-9.9658	2.4701	0.2762	-3.6259	0.2998	-0.2671	-0.1031	2.4439	-1.5951	0.7146	2.05	-0.9971	1.3167	-0.4131	1.9675	-1.2828	-0.2498	-0.4521	0.099
ENSG00000243156.7	3.6474	1.3735	2.7679	-0.5332	1.8801	0.1257	3.4411	2.0535	0.8568	1.4441	1.8363	1.9749	1.125	2.0946	-0.1031	2.3019	1.2636	1.934	2.9692	1.5165	2.5804	1.0573	2.8622	1.8801	0.1776	-0.3201	0.7146	0.8726	3.4237	0.1124	-0.8339	4.0251	4.0278	-0.2845	1.6234	3.0893	1.816	2.3508	0.2522	2.2268	2.3106	1.6785	2.7636	2.5948	1.0915	0.5666	1.1447	1.1512	1.4281
ENSG00000117472.9	1.0573	1.7912	0.9642	1.7316	2.5511	1.2394	1.4388	1.5854	1.7097	0.4447	-0.7834	0.346	3.5887	2.081	2.3222	3.66	0.517	-1.6394	6.2338	1.1641	2.667	1.0711	-0.3022	3.1228	0.9568	1.4808	2.8542	3.2766	2.6533	3.2049	0.6517	2.0111	4.5571	-1.5105	0.9343	3.0791	1.3735	0.6608	0.4447	1.5612	1.6466	-1.0559	0.8488	1.2394	3.3675	2.0878	-2.9324	2.2813	2.7826
ENSG00000198003.11	2.2513	3.6335	4.2833	2.362	2.1114	1.0711	4.8279	3.8289	-0.0877	3.9874	2.0183	-0.4719	-1.9379	2.9729	0.6969	0.1124	0.8961	5.278	0.2522	0.537	0.4233	1.2576	1.5165	1.9822	1.3735	0.6425	4.7809	0.7233	1.6512	-0.9686	3.3549	4.2142	1.5563	-1.8836	0.2881	1.2209	0.8883	3.0323	1.766	3.5498	2.004	1.4962	1.884	-0.5973	0.4125	0.5763	2.2513	0.6699	3.5362
ENSG00000267815.1	1.2023	-0.4521	-3.1714	3.6691	-0.0425	3.3163	0.6239	1.766	2.8482	1.2992	2.694	-0.2328	2.872	-9.9658	1.8683	0.1776	2.2082	-9.9658	-1.8836	1.177	1.9111	1.5709	-9.9658	2.2391	3.2826	-9.9658	-9.9658	4.3278	1.4388	-1.8314	3.4868	3.1311	1.9302	1.934	3.2251	-3.458	1.1184	-9.9658	0.9115	3.9746	-1.2142	4.2624	2.5996	-1.3183	3.1701	3.8177	2.828	2.7205	-9.9658
ENSG00000163596.16	-0.1187	0.1519	0.688	0.1776	1.3567	0.4016	1.5266	0.2881	1.5013	0.6425	-0.4521	0.0718	-0.5543	0.8726	-0.9971	0.7146	0.2642	-1.0862	0.6608	0.8408	1.3567	0.058	1.4281	0.4967	-0.0877	-0.5973	-0.8339	0.7321	0.346	1.5013	-1.8314	0.3685	1.1382	0.2029	-0.9971	1.2271	0.4967	0.8883	-0.0277	0.7321	0.7058	0.5666	1.9895	0.2762	-0.6416	-0.013	0.7999	-0.3566	-1.1172
ENSG00000167613.15	2.8341	0.5568	0.9493	1.3109	0.2998	1.0007	1.8363	1.8484	-0.0574	0.4552	2.9929	3.9838	4.7767	4.9937	2.3394	2.7889	1.7532	-0.7834	2.5011	1.642	3.5694	3.3105	0.8647	1.6234	1.2576	6.2661	3.4907	2.9469	1.7575	0.6699	1.4228	-0.1187	0.6517	-1.3921	4.8279	0.3685	1.1447	1.9264	-0.1504	0.6517	0.3115	0.5763	-0.9406	2.2113	1.6281	3.9883	0.2998	2.6647	2.8994
ENSG00000258484.3	2.9281	-3.458	-2.3147	5.2013	-3.1714	-1.4699	-2.8262	2.7139	0.6332	3.9185	-3.3076	3.186	-3.1714	-1.3548	2.3981	-2.2447	3.4102	4.4634	-5.0116	-2.5479	-2.4659	4.0046	3.1228	3.9682	3.6312	-1.4305	-0.5125	-0.5756	5.2913	2.7972	-1.9942	-2.8262	-9.9658	-2.6349	-0.7588	-5.5735	3.1245	3.1179	-1.7322	-2.6349	-2.4659	-3.816	-2.3147	3.2282	-0.9686	3.1475	-1.8314	-2.5479	3.9654
ENSG00000257386.1	2.2206	-9.9658	-9.9658	-9.9658	-9.9658	-9.9658	1.8201	-9.9658	-1.7322	-9.9658	-9.9658	-9.9658	-9.9658	3.8033	-9.9658	2.7784	-9.9658	-9.9658	1.5013	-9.9658	3.2297	-9.9658	-9.9658	-9.9658	-9.9658	-9.9658	-9.9658	-9.9658	2.7972	-9.9658	-9.9658	-9.9658	-9.9658	-9.9658	-9.9658	-9.9658	-9.9658	1.46	-9.9658	-9.9658	3.2929	-9.9658	1.5902	-9.9658	-9.9658	-9.9658	-1.8836	-9.9658	-9.9658
ENSG00000159167.11	3.2158	5.7068	3.1604	4.859	4.664	2.971	5.2672	1.0151	1.787	2.1509	2.6348	3.5362	5.0717	4.6218	1.0573	2.5658	3.6748	2.8055	4.2818	2.6918	2.2513	2.7615	2.1114	3.1908	2.2693	3.492	2.753	0.6332	5.0431	4.4874	1.4174	3.868	3.9709	-0.9686	0.0854	2.6647	1.5316	3.1701	0.4761	4.4575	-0.9132	0.4657	2.6138	1.9377	3.2236	2.8158	4.6966	1.2636	2.0289
ENSG00000230953.2	-9.9658	-9.9658	-9.9658	-9.9658	-9.9658	-9.9658	-9.9658	-9.9658	-9.9658	-9.9658	-9.9658	-9.9658	1.0503	-9.9658	-9.9658	-9.9658	-9.9658	-9.9658	-9.9658	-9.9658	0.547	-9.9658	-9.9658	-9.9658	-9.9658	-9.9658	-9.9658	-9.9658	-9.9658	-9.9658	-9.9658	-9.9658	-9.9658	-9.9658	-9.9658	-9.9658	-9.9658	1.2934	-9.9658	-9.9658	-9.9658	-9.9658	-9.9658	-9.9658	-9.9658	-9.9658	-9.9658	-9.9658	-9.9658
ENSG00000236778.7	2.0254	-0.1031	1.5266	-1.1488	-1.0559	-1.9379	1.4228	-0.1665	-2.2447	-0.3022	-0.9971	-0.4719	0.547	-0.9971	0.1124	-0.2159	-1.8836	1.2992	0.9268	0.3115	-0.9132	-1.0559	0.7579	0.6699	-1.2142	0.3796	1.4174	0.434	0.1124	1.5998	-0.9132	0.7058	1.6187	-0.6416	1.4911	-0.1504	0.688	0.3346	0.2154	0.7832	1.5115	1.1184	1.0293	2.6418	1.6374	-1.685	0.0718	1.0151	1.2455
ENSG00000143499.13	3.9617	4.7022	5.8684	3.795	5.067	2.7508	5.6999	5.0618	3.9232	5.0357	4.8375	2.9413	5.44	4.2327	2.0465	2.7951	1.8564	6.2145	3.868	5.9203	2.4252	3.6195	3.0074	3.4517	3.8905	4.443	4.2803	2.8301	4.9892	5.0405	0.3115	5.7735	3.4464	4.5398	3.8818	3.5287	3.8391	5.4545	3.7248	5.1006	5.7905	4.3198	5.2969	5.1343	3.3535	2.3898	5.8844	1.9073	3.3221
ENSG00000162994.15	2.4008	1.2271	1.1706	1.5165	1.2023	1.7489	2.7139	0.2998	1.8119	0.517	0.2277	1.0779	1.4962	1.3283	-0.1031	1.1447	-0.1031	1.3283	0.8488	0.7579	0.03	1.3567	1.7489	1.8323	1.2756	1.3567	0.099	1.1706	1.8119	1.8762	-1.3921	1.642	1.4441	1.7403	1.9931	1.4494	1.2875	0.9115	0.6145	0.7748	1.6558	0.3685	1.2023	2.2693	1.4962	-0.3383	1.5661	-0.394	0.4233
ENSG00000115163.14	-0.9406	0.6239	2.4701	1.2636	-0.8863	1.2815	0.4447	0.2277	4.4516	-0.9686	3.1955	-0.9406	4.0901	-0.0574	-3.0469	0.6332	-0.0425	3.0876	0.8488	1.8524	-2.0529	-0.6873	-0.9132	-1.5522	1.125	3.2856	1.5806	-2.6349	4.38	0.058	-9.9658	2.7636	1.614	1.6649	0.24	2.2753	0.6145	-1.3183	0.5666	1.934	-0.6873	1.7097	1.7617	-1.2828	1.7273	-2.4659	0.1648	-1.8836	0.24
ENSG00000149554.12	0.7321	0.3346	2.6348	1.3956	1.2815	1.3511	1.1447	1.4174	3.9938	0.7407	2.6302	0.7233	4.0994	1.6695	-0.1504	1.4174	-0.3022	3.0808	1.7995	1.0847	0.1776	0.5568	0.605	0.7579	1.5514	2.876	1.4228	0.2642	3.2065	2.7847	-1.2142	3.1261	2.59	2.2299	1.5758	0.8726	1.0222	1.2333	0.2522	1.5709	1.412	1.0007	2.8858	1.0222	1.2023	0.058	0.9935	-0.5543	0.6239
ENSG00000177042.14	4.1482	3.0619	2.4623	2.5462	1.9226	2.8199	2.5061	3.6612	3.3435	2.8681	3.7898	1.4065	3.6184	2.0604	2.4883	1.7617	1.3901	4.2281	3.2496	2.7379	2.9394	2.1114	4.4263	3.5875	3.1212	3.4635	3.6849	3.034	2.1766	2.5087	1.0151	3.8491	4.2289	3.2781	4.5778	2.96	2.4198	3.0859	2.0946	2.8137	4.3031	2.578	2.3423	3.453	3.1765	1.3511	2.4439	2.9071	4.3772
ENSG00000225313.5	0.8488	1.2455	0.5763	-1.685	0.24	-0.5332	0.7579	-0.0574	0.605	1.2333	0.2522	0.3115	1.5514	0.537	-0.6873	-0.7108	-1.2481	0.2881	-0.8084	-1.6394	-0.4921	-1.0559	1.3397	-0.7108	-0.1504	1.8036	-0.6416	0.517	-0.394	-0.6416	-4.035	1.2455	0.4552	-3.0469	-0.1187	0.1124	0.044	2.0638	0.0158	-0.7588	1.2636	-1.3183	-1.1172	-0.3752	-1.1811	-1.0862	-0.4921	-1.1811	-0.1504
ENSG00000130669.17	5.4506	5.5799	6.1869	5.3565	4.8455	3.5633	6.2961	5.4647	5.8684	5.6227	6.4335	4.3177	5.0339	5.2806	3.2297	4.8744	4.5964	5.6789	4.2624	5.6846	4.854	4.433	4.1002	4.7651	4.9322	4.2025	4.1351	3.7138	5.5091	5.5333	2.1541	5.3009	5.7533	4.6809	4.3009	5.443	4.848	5.2281	5.1478	5.005	5.3844	5.0036	4.7099	5.1318	4.5491	3.4843	6.2704	3.5098	4.9584
ENSG00000061938.16	3.6089	2.4412	2.7594	2.128	3.6324	2.3871	2.9432	3.6393	2.7784	2.2693	2.0147	4.0419	2.9375	3.1844	2.0946	3.0234	1.6045	1.5612	3.011	1.2576	3.2617	2.6715	3.1377	2.2391	2.6138	4.1019	3.5224	3.1733	1.8201	3.0585	1.4859	3.8105	3.1129	2.0979	3.9617	3.0533	3.5803	2.1541	0.8408	1.3735	3.2267	2.9911	3.0481	2.1378	1.9073	3.2572	3.2617	2.96	3.1733
ENSG00000182168.14	-1.1811	-5.5735	-3.6259	-3.816	-4.035	0.9268	0.0158	-1.6394	-1.3183	-0.8599	-2.5479	-3.458	-6.5064	-1.9942	-1.4699	2.4649	-1.5522	-5.5735	1.1641	-2.2447	0.9935	-3.0469	3.136	-5.0116	-1.8314	0.2762	-1.2142	0.8726	-1.0559	-5.0116	-2.7274	1.4911	-0.9132	-4.2934	-3.1714	1.683	1.2147	-3.0469	-0.3383	-3.0469	0.7748	-3.458	-3.458	1.0847	-1.2142	-3.816	0.7493	-2.6349	-4.035
ENSG00000160072.19	3.2158	2.8819	3.8964	2.2543	2.3135	2.0535	3.8481	2.1444	2.9729	2.8779	3.3061	1.614	5.085	1.6327	0.7233	-1.2481	1.8722	4.9203	2.2482	3.4791	1.5709	2.4035	3.5149	2.6278	2.1862	4.0994	2.9507	2.6019	2.9655	3.1491	-0.1828	3.0234	3.5337	2.8442	2.676	3.4384	1.6785	2.9224	1.7532	2.8219	2.0604	2.9784	2.1606	3.8501	2.5561	0.6239	2.6208	0.7748	2.945
ENSG00000100055.20	1.5758	1.8242	0.2642	-0.013	-0.4921	0.5069	0.8164	1.2696	-0.1993	1.2576	1.5165	1.9226	3.1717	2.8199	1.2934	1.3846	0.434	0.9268	1.8604	2.4492	2.2421	1.9302	0.1903	1.674	0.8488	4.437	3.9041	2.3732	-1.7809	0.1257	-0.1665	1.1117	0.6517	-1.5105	3.6101	0.2277	0.5069	1.4228	-0.5125	-0.1993	-1.1172	-0.6643	-1.7322	0.8647	1.3623	2.118	-0.8084	1.3956	2.2482
ENSG00000019485.12	2.6783	-0.3022	-0.3383	-1.5951	-0.3752	0.4552	0.058	0.8408	0.537	-0.3201	0.0158	1.6327	1.0779	0.3796	-1.2481	1.4494	-1.6394	0.537	1.6234	-0.1828	1.4441	-1.2142	-0.2671	-0.0277	-0.1828	0.679	0.8408	0.8568	-0.1665	0.537	-2.6349	1.1447	2.5213	0.7058	1.4065	1.3283	-0.0425	0.3346	-1.1172	0.3796	1.6187	-0.1031	0.8408	0.7233	0.4865	-0.6873	1.46	-0.0725	0.7832
ENSG00000095564.13	3.1458	1.8201	2.0254	0.8726	2.2175	1.6604	3.3435	2.2633	2.791	1.816	2.081	1.4388	2.118	2.0742	-0.7108	1.8242	-0.1345	1.642	2.6185	0.6517	1.787	1.3679	4.1111	0.9419	1.4065	1.3791	0.5763	1.4388	2.5263	1.5758	-1.0862	3.0688	2.1114	0.8961	1.0293	3.3675	2.5338	3.4583	1.5854	1.0293	2.7139	2.1798	2.694	1.4228	1.1641	1.2934	1.9415	1.7141	2.6487
ENSG00000135407.10	3.0234	1.8762	2.6984	1.1316	3.4596	2.9802	1.1706	0.8082	2.5996	2.3366	2.8158	0.9493	-1.0559	0.9419	0.3685	1.1184	1.3283	2.1313	3.4183	1.412	1.5563	0.8488	0.8246	2.7551	2.6067	2.651	3.7804	2.6278	1.4441	1.5709	2.2573	1.4065	3.6474	1.1897	2.7826	0.7058	1.177	2.1114	1.3623	1.7617	2.1378	5.1211	1.5316	-0.7346	1.5514	1.4547	1.642	0.8164	0.8327
ENSG00000154655.14	0.7916	-4.035	-1.0559	-2.5479	-0.2328	-0.5332	-0.0725	0.1388	1.2333	-0.6643	-3.458	0.1257	-0.7108	0.8805	-0.5973	0.6699	-1.7322	-4.6082	0.5271	-2.6349	0.6239	-0.1504	1.5758	-0.1031	-2.1779	-1.2142	-2.9324	0.0014	0.5955	-4.035	-2.9324	-0.1665	0.6332	-2.3884	-0.9406	-1.0262	-0.2498	0.4447	-2.3884	-3.816	-0.8599	-1.3183	-1.0262	0.8726	0.1388	-0.3022	-0.013	0.3231	0.2762
ENSG00000226781.1	2.2452	2.2082	3.2959	3.6347	3.6277	2.7117	3.1876	3.6324	3.0056	2.496	2.6067	2.5634	3.1765	2.4225	1.2875	2.8381	1.5854	3.1749	2.3564	3.0305	1.8363	2.7847	2.6962	3.2662	3.2359	1.8604	2.5756	2.8542	3.0127	3.1028	-0.7346	3.0358	4.6662	1.5758	1.1117	2.876	2.9911	3.3235	3.2662	3.8471	3.5399	1.8323	3.7909	1.8564	3.5657	1.8683	2.9674	2.0004	2.6019
ENSG00000132274.15	4.4483	0.5666	3.1442	2.1702	1.6045	3.3731	1.9931	1.8078	0.2277	1.0847	1.4756	2.5487	4.8079	5.1875	2.4857	2.7336	1.9149	0.4657	5.2851	0.605	3.87	3.6905	2.824	2.7401	1.7532	4.4919	2.7051	3.4596	2.7444	-0.1665	1.4704	0.24	2.2421	-0.6416	4.8329	4.5466	4.5589	2.0183	0.0158	1.2576	0.5955	0.8726	0.3685	1.0983	1.8484	1.949	1.3846	1.9638	2.0218
ENSG00000196932.11	0.6145	-0.1665	1.0915	1.1447	1.9302	2.7444	1.1833	0.24	1.9452	1.6558	-0.2159	-0.2845	-0.5756	1.1382	-0.7588	2.4439	1.3956	-0.5332	3.011	-2.9324	2.9948	1.7273	3.3364	1.6466	1.9452	1.334	-2.2447	2.5388	-2.8262	1.6649	0.1124	1.2023	4.0515	1.3283	-1.0559	-4.2934	2.7401	0.9115	0.8568	-3.0469	2.6208	-0.5332	-4.2934	-4.035	1.8323	-0.3383	-1.1172	0.8246	1.9415
ENSG00000172893.15	4.9045	8.276	7.1164	7.6571	6.4148	5.3618	7.8881	8.6229	9.3866	7.2984	8.6271	3.309	3.4398	7.4182	5.3989	6.1946	5.6508	9.6148	4.1466	5.858	5.3424	6.2302	6.7648	7.8032	6.5483	1.0779	8.7971	5.1289	6.8213	6.6121	2.5707	8.2937	7.2102	7.3008	3.7193	5.8112	4.1119	8.0447	6.1467	7.901	5.6955	5.3924	8.3253	7.7037	8.6744	4.1962	7.9326	4.3576	7.9102
ENSG00000105649.9	2.828	5.2453	4.9607	5.0644	5.1656	3.4437	5.8038	6.2083	4.5994	4.8151	4.8679	3.2841	0.5069	5.4552	2.7572	4.4647	5.6491	3.9232	2.6895	4.2017	4.2773	3.1212	4.9132	4.5479	3.9346	1.3225	2.9729	3.3061	4.8299	3.9829	1.1897	5.2107	5.6332	4.5186	2.0604	5.5702	4.5429	3.5287	4.2646	5.4861	3.9185	3.449	5.774	3.47	3.9384	2.3536	5.8963	4.551	3.5473
ENSG00000269906.1	-0.1031	1.2934	0.9789	2.8137	1.0007	1.3283	1.5366	0.2154	-0.0725	0.7916	0.3231	0.8408	0.4125	1.9675	1.2756	1.595	1.1316	2.5852	1.0079	0.9789	-0.0425	0.0854	2.1798	0.6608	1.5709	2.676	1.4228	0.3573	0.4125	2.7292	-0.4131	1.6234	3.1556	1.1897	0.3907	2.4171	1.3167	1.0915	2.081	0.8327	1.692	1.3511	1.3623	1.4859	1.1577	0.6332	2.6208	-0.6643	3.0287
ENSG00000103168.16	4.6439	4.7071	5.0553	4.245	4.4887	4.3463	5.1052	4.0782	4.0807	4.565	5.1627	3.4543	4.0401	4.178	2.167	4.0773	3.7061	4.7704	3.9534	4.0322	3.5449	3.9965	4.585	2.8799	4.1986	3.9728	4.1604	3.9929	4.1111	4.8074	2.0147	4.7955	4.6399	3.5887	3.6335	3.8085	4.0401	4.8334	3.981	5.0661	5.2828	5.1855	4.1153	4.2048	3.0323	2.1734	4.6195	2.4544	2.9013
ENSG00000258399.6	2.2573	0.0718	1.692	2.561	-9.9658	-9.9658	1.6512	1.7786	2.6255	-4.2934	-9.9658	-9.9658	-9.9658	-5.5735	-4.6082	-9.9658	-1.3548	3.0602	-9.9658	2.3019	-5.5735	2.7679	0.9038	-9.9658	0.7579	1.4547	1.2516	1.0151	0.1519	2.1345	-9.9658	2.0076	2.7551	1.6604	1.1117	-9.9658	-2.9324	-3.6259	-9.9658	2.3451	3.2049	3.7421	2.4198	0.1648	2.2573	-9.9658	-9.9658	-4.035	2.0912
ENSG00000119900.7	1.1833	-0.013	0.1648	0.2881	1.1382	-0.6193	0.8568	1.614	-0.2328	-0.4521	0.6332	1.3051	1.2815	3.4868	0.2762	1.3511	-0.2671	-2.0529	1.1316	-0.7108	1.6045	0.0854	1.177	0.3346	0.044	2.4985	0.9268	0.7579	0.6969	-1.3183	-1.1488	1.2455	1.0222	-0.9686	1.5064	3.7443	1.0079	1.0983	-1.4305	0.3231	-0.0574	-0.6416	-0.1828	0.6425	1.2934	1.8404	1.0222	1.2815	0.3231
ENSG00000124257.6	2.0147	-1.4305	1.9564	1.2696	1.5902	1.9034	1.7489	1.9111	0.4447	1.3167	0.4865	0.8961	1.1184	2.4831	1.46	4.1812	2.5948	0.5955	4.0427	0.044	1.1512	-0.0877	0.6969	2.1862	0.4967	4.2457	1.1641	3.7072	0.8082	0.4865	0.346	0.3907	3.8954	-1.3183	3.5124	-0.1828	-0.9132	-0.5973	0.8246	1.3167	1.2636	-0.9132	1.0222	-0.3752	0.9789	0.5955	1.0983	2.4779	2.05
ENSG00000114771.13	4.4243	1.5661	-4.035	-4.6082	0.2762	-2.4659	-0.0574	-2.4659	-1.5522	0.3231	1.4388	0.8568	-3.6259	-3.0469	-0.6416	1.1184	-2.9324	-4.2934	0.3685	5.1712	7.2186	-3.3076	6.9226	-2.4659	-0.3752	-9.9658	5.9414	5.0527	4.7814	-0.3201	-3.816	-1.9942	-3.458	-3.3076	-1.2828	3.2959	0.7579	1.46	2.9765	1.5612	-3.458	1.1512	-2.7274	-9.9658	-1.1811	-2.5479	-9.9658	-0.6643	-0.9971
ENSG00000135604.9	2.3251	-2.3884	-1.3921	-0.2498	-2.3884	-0.4719	-0.1665	-0.8863	-2.114	-2.8262	-1.0559	0.2522	1.683	3.0002	-1.9379	-0.9406	-1.8314	-2.2447	-0.0277	-1.7809	-0.0425	0.4967	3.8719	-1.2142	-1.2481	2.3019	1.0711	0.1776	-1.0262	0.4233	-3.0469	-1.3548	-1.0559	-3.0469	1.4388	1.766	-4.2934	-1.2828	-3.3076	-1.2481	-2.9324	-4.2934	-2.8262	-0.3201	0.5666	-0.8339	-1.7322	-1.3183	0.2029
ENSG00000102003.10	0.6608	6.6385	4.958	7.6869	5.374	5.0734	6.7983	7.2127	6.4613	5.033	6.6801	5.9835	-0.2845	8.5837	5.7412	2.7993	5.4634	6.9451	2.3337	7.0783	3.2143	4.49	5.5632	9.3518	7.6549	0.2522	7.0923	2.2573	4.1931	7.2687	5.0717	7.3084	3.6804	-1.5522	0.5568	5.8647	1.4174	4.5898	6.2192	7.7426	5.9533	5.8525	8.7823	2.8117	7.4966	2.651	2.6805	2.3222	5.8115
ENSG00000123636.17	4.4861	2.3704	1.8524	2.0183	1.7097	2.1862	3.0446	2.77	2.9857	2.05	2.2144	1.7786	1.7053	2.971	0.2029	3.027	0.6332	3.6393	3.3105	1.8242	2.971	0.8883	4.4013	2.2175	1.4547	2.05	1.9564	2.1798	2.3592	3.2632	-0.6643	3.1507	3.0074	1.9111	2.6738	2.7951	2.0844	2.9413	1.0847	1.9895	3.9496	0.7832	2.7742	2.1606	2.9243	1.0915	3.644	1.2023	2.5363
ENSG00000143632.14	-2.8262	-3.458	-3.816	-4.035	-2.1779	-2.8262	-3.816	-4.2934	-2.9324	-4.2934	-2.114	-4.6082	0.517	-5.5735	-4.2934	-4.2934	-5.5735	-1.9942	-9.9658	-4.035	-9.9658	-1.8314	-3.0469	0.3907	-4.6082	-4.2934	-9.9658	-9.9658	-3.3076	-2.8262	-9.9658	-4.2934	-5.0116	-1.4305	-3.6259	-2.2447	-3.1714	-4.2934	-9.9658	-2.8262	-4.2934	-2.0529	-4.6082	-3.6259	-5.0116	-5.0116	-2.7274	-5.0116	-0.394
ENSG00000256525.6	3.6961	2.081	2.5487	1.5854	3.5262	2.043	2.7465	2.7227	2.791	1.7273	2.3677	1.4011	2.9186	2.7594	0.5955	2.2082	1.412	2.0254	2.8076	2.0569	1.7185	1.642	2.8955	2.8158	1.3791	2.8014	4.1498	2.0004	2.1894	3.222	-1.685	3.6872	3.5657	1.9034	2.7357	3.2205	2.3337	2.2783	1.595	1.9786	2.3677	1.4065	2.6805	1.9601	2.3649	0.2642	2.296	2.0183	1.2333
ENSG00000196812.4	0.7664	-3.3076	-2.0529	0.7748	-0.3022	-0.1504	-0.6643	0.24	1.0503	0.7664	-1.3921	0.2642	1.7273	0.03	-1.8314	-1.0559	-0.7588	0.8883	-0.5973	-2.1779	0.5859	-0.4719	1.9149	0.4865	0.0718	0.4657	0.044	0.9038	0.6332	-2.3884	-2.1779	1.2756	-0.4325	-3.1714	0.547	0.605	-0.3752	0.8883	-0.5332	-2.1779	0.5666	-1.7322	-0.0877	0.7832	1.0433	0.1124	-1.5105	-0.2498	1.884
ENSG00000183049.12	-0.394	2.753	2.5238	2.4144	2.4492	1.3901	2.233	3.8249	-1.3183	1.5465	2.3135	3.0825	0.2154	1.9073	0.6969	2.6232	0.6425	-0.9406	2.4063	2.4198	2.685	2.4934	0.9789	1.2875	2.4779	2.667	0.605	1.4962	3.6771	-1.5522	-1.7322	0.6608	1.46	1.412	0.6425	1.3225	1.5064	3.6994	1.8201	1.2455	3.3979	2.0673	4.2204	1.7489	2.2268	0.7999	2.5036	0.9935	-1.5951
ENSG00000234743.1	2.5313	2.7951	2.4883	1.7316	2.4883	0.7146	2.2299	2.8779	2.2931	2.05	3.7259	1.6045	2.8199	2.0844	0.8805	2.2237	-0.1345	2.609	2.3479	2.6533	1.8484	1.46	2.362	1.1184	2.9432	3.1829	2.4063	2.2753	2.8178	1.736	-9.9658	3.3003	2.9507	-9.9658	2.6783	2.8877	2.9281	2.7487	0.6332	2.3106	2.7117	0.7233	1.7273	1.8879	2.8641	0.9716	2.9966	1.8363	1.9601
ENSG00000214021.15	3.9337	2.9562	2.5924	1.8722	3.8044	4.7965	4.2548	2.3048	2.7551	3.1228	2.3164	3.1311	0.8082	3.7762	2.3222	3.9261	1.766	3.0688	4.073	1.6281	3.1426	3.1653	3.5779	1.9377	3.3619	3.1507	3.2002	3.7815	1.3846	4.89	1.7009	4.6742	4.5796	4.5958	3.4856	3.3148	4.6966	2.8034	1.2696	2.183	4.1764	4.2343	2.9013	4.9635	0.6425	3.1765	3.136	3.2112	4.2427
ENSG00000106268.15	3.1426	3.453	5.2396	4.3814	4.3562	4.5167	4.7587	4.2427	5.3583	3.8249	5.5236	3.5982	5.9493	4.3793	4.5015	4.6083	3.3407	4.8043	3.6916	5.5012	4.4647	4.2142	3.3336	4.1644	4.4529	7.0714	4.546	3.7094	4.8329	4.6352	2.4225	4.3299	4.4054	3.793	4.656	4.2684	4.0901	3.832	4.2958	4.4951	3.4129	4.2676	3.0217	4.4803	4.5015	4.7159	3.837	4.3068	4.435
ENSG00000241489.7	2.4008	0.4552	0.2277	-0.6643	1.0433	1.3167	1.6875	0.24	0.9716	0.2154	0.5271	1.7097	-0.9971	2.3508	-1.4305	-0.1665	0.058	0.605	1.8722	0.044	1.4859	0.1124	2.5163	0.03	0.1648	-1.0862	-1.2828	1.2271	0.5666	0.9493	-0.8599	1.934	-0.5543	2.1444	-1.5522	1.2992	3.1685	1.8683	-0.5973	-0.1187	0.7664	3.0619	0.8883	1.2636	-3.0469	-0.0277	0.7999	0.5859	-3.3076
ENSG00000140563.14	-1.5522	-3.1714	-2.3147	-0.4921	1.0293	-0.6416	-1.1172	-1.9942	-0.5332	-3.458	-4.6082	-2.3147	4.6047	-0.9406	-1.2828	0.8961	-4.6082	-5.0116	1.8564	-5.0116	0.1648	-3.0469	-0.3022	1.2934	-1.3921	2.2901	-1.3921	0.1388	-6.5064	-1.4699	-2.3884	1.4335	1.7912	-5.0116	-0.5332	2.4753	-9.9658	-3.816	-4.035	-2.6349	-2.3884	-5.5735	-2.3884	2.3732	1.3901	-2.114	-0.8599	-4.2934	-2.1779
ENSG00000274012.1	8.9418	9.2238	9.4926	9.917	9.0641	8.8797	10.4223	10.4682	8.9659	9.6577	9.7741	7.7734	8.4832	8.5172	8.0808	8.5591	8.49	9.4972	9.367	8.9609	8.1074	8.8537	9.7669	11.1074	8.8126	9.7417	8.205	8.8026	8.3303	8.8872	7.1725	10.0906	9.8819	7.3888	9.2704	10.5354	8.8956	10.041	8.6169	9.5809	10.3595	8.5322	9.42	10.178	10.1475	7.4704	10.359	8.4758	10.306
ENSG00000215041.9	4.0037	3.2856	3.2267	2.7594	2.7487	2.6579	3.4102	2.8117	3.0358	2.8799	3.6382	2.8199	2.5731	2.8897	1.736	3.0533	2.9032	3.4129	2.3732	2.7422	2.5731	2.5087	3.2541	3.2158	2.7422	4.3477	2.1013	2.8096	2.971	2.7336	-0.0425	3.87	3.5523	2.0912	3.4674	3.7867	4.0225	3.1045	2.9674	2.6602	3.2752	3.7678	3.1179	3.871	2.5462	1.3397	3.3148	3.3745	4.0558
ENSG00000094804.9	-0.6873	1.2085	2.1638	-0.1031	0.9115	0.4552	1.1641	0.7748	2.1345	1.0007	1.8722	-1.7809	3.4687	0.3796	-0.8863	0.8164	0.058	2.2633	2.1476	2.108	0.7748	-0.2845	1.5709	0.0718	0.5271	2.7249	0.605	-0.8599	3.3206	0.4233	-2.0529	3.8095	2.0395	0.4447	0.0014	1.9638	1.6649	0.8408	0.8647	1.6093	0.7407	0.6239	0.8327	-0.1665	0.9038	-1.7809	1.6604	-0.2159	-0.9686
ENSG00000072210.18	5.656	6.5481	6.3408	6.1463	5.8664	5.5302	6.5392	6.2728	6.4316	6.7576	6.751	4.9041	5.9923	5.7041	4.6999	6.1067	4.735	5.8751	6.1813	6.3091	5.8738	5.4047	8.0344	5.8625	6.119	4.2274	5.3639	6.1322	6.4743	6.0726	2.4171	7.2698	5.6775	5.4135	5.4826	7.282	6.4943	7.3436	5.5317	7.1319	6.634	5.4383	6.4234	8.7923	7.6658	3.867	6.2234	6.0516	6.8752
ENSG00000138688.15	4.1748	2.8661	2.8301	3.034	3.8391	2.3677	4.4189	3.8551	2.5756	3.6172	2.8055	2.5238	1.8801	3.7603	2.0465	4.2111	1.6649	2.2421	4.0082	1.7316	2.8582	2.7721	4.17	4.2958	2.7095	2.5011	2.1734	2.7993	2.5585	3.1045	0.0718	3.2359	4.2419	0.6425	3.3134	3.325	3.7061	4.2833	2.8838	3.5959	3.7961	3.1245	4.2892	3.3492	3.8116	2.9032	3.7248	3.2856	2.3394
ENSG00000000938.12	1.4808	0.4552	0.2642	0.517	-1.1811	-0.013	2.5658	0.346	-0.2328	-0.7588	0.9191	-0.0425	1.949	3.5098	0.2642	0.8164	-0.1665	-1.0862	0.5955	0.4865	0.517	1.6649	-0.4325	-0.2671	1.2455	2.7139	1.9073	1.3901	-0.7834	-0.3201	0.0014	-0.6416	1.5854	-1.4305	2.4518	-0.0277	-0.5125	0.0854	-0.6873	0.4967	-1.4699	0.5271	-2.3884	0.8408	0.7579	0.3573	1.5465	-0.6193	1.642
ENSG00000222020.2	-0.7834	-0.4719	-0.1345	-9.9658	0.24	1.6045	-0.5973	-0.3752	-0.8863	1.3167	-0.1031	-0.3022	0.1903	-0.4719	0.2154	-0.2498	-0.013	0.679	0.3907	-1.1488	-1.4305	-0.0877	0.044	-1.3183	0.2881	0.3115	0.9191	0.3115	0.6517	0.7579	-1.3548	0.6332	0.0718	0.7748	1.2333	-0.5125	-0.1665	-1.9379	-9.9658	-2.3884	0.6699	-0.4131	-0.7834	3.9459	-0.3201	-2.114	-0.6193	1.125	0.4967
ENSG00000179271.2	4.9327	6.1475	6.7099	6.9034	6.5133	7.0537	6.2371	6.7748	6.3203	6.0547	6.7211	4.9805	5.7469	5.2165	5.9711	5.3555	6.3376	6.5126	5.7052	6.8771	5.4996	6.5316	5.7396	5.407	7.0755	6.3286	6.1993	5.9461	5.8578	6.5107	6.0957	6.0553	6.6231	8.6487	5.5793	6.7518	6.1314	5.8667	6.5995	6.6452	6.4583	6.5717	5.6834	7.0967	5.5135	5.4709	7.4945	5.295	7.0384
ENSG00000110799.13	4.0304	5.404	4.9184	4.4337	5.3555	3.8471	6.0917	4.7517	6.1805	6.1152	5.3785	6.2911	2.6161	5.5503	5.3555	5.0414	4.1053	6.493	5.4793	5.6699	5.2958	4.4443	2.7868	6.1334	4.5928	6.7992	9.1782	4.5608	6.9697	6.2631	1.334	4.6983	3.6714	2.1862	6.4114	4.4223	3.7061	6.0352	4.5293	4.9449	2.7117	1.949	5.7714	5.0295	6.5878	4.9416	5.8897	4.327	5.1559
ENSG00000225828.1	2.2573	1.5661	1.0151	-0.7108	0.4125	0.044	1.2992	-0.3566	1.2696	1.1382	2.2452	0.1388	0.517	-1.1811	-1.8314	-0.9971	-1.685	1.2576	-0.9971	1.125	-0.394	-0.6193	-0.2328	-0.0725	1.6187	1.2085	0.1648	-0.2671	3.2707	0.3115	-2.8262	0.8647	0.4865	2.7679	1.9931	1.8722	0.6239	1.0779	-0.9406	0.03	0.7407	2.0254	0.8883	1.5902	-1.1172	-0.2159	2.2783	-0.5756	0.5568
ENSG00000120049.18	-0.7588	-1.685	-4.035	-2.3884	-3.0469	-1.5105	0.4967	-1.7322	-1.2481	-2.114	-2.7274	-1.7322	-1.9942	-2.5479	-3.1714	-1.8836	-4.2934	-1.1811	-2.114	-4.6082	-2.3884	-1.8314	0.9493	-1.2481	-1.685	-1.9942	-0.9406	-0.7588	-1.9942	0.2762	-5.5735	-0.9686	-2.3884	-1.5951	-0.8599	-0.0425	-2.7274	-0.9686	-2.9324	-2.8262	-1.4305	-1.8314	-1.0262	-0.0877	-2.6349	-2.9324	-3.6259	-2.114	-0.1993
ENSG00000134444.13	3.8521	3.1604	2.6161	1.8683	2.3649	2.0076	3.2313	3.5994	3.1637	2.7465	2.7422	1.6964	1.6512	3.7367	0.5955	2.8199	1.0433	3.1245	3.2481	2.4306	2.7249	1.7403	3.1829	2.5658	0.8647	2.4306	1.9111	2.2842	2.77	2.5163	-0.6873	2.7615	3.1393	1.3901	2.5924	2.5561	1.9564	3.3717	1.4859	3.0252	3.6543	2.118	2.5731	2.2842	2.5263	0.9568	2.9674	1.5661	1.9859
ENSG00000243679.1	4.034	3.3407	3.6417	3.0723	3.3105	4.6606	4.3213	2.5585	3.9496	3.7182	2.6556	3.8289	3.2647	3.1062	2.609	4.2661	2.6348	2.6185	3.1079	2.3704	3.506	2.1013	4.1563	3.5399	3.0305	3.6089	2.8877	3.0842	2.5338	4.3428	1.2085	4.4855	3.421	3.8491	3.0127	3.2034	3.8541	3.3336	2.6579	2.8381	3.1327	2.8361	3.7699	3.1908	2.6067	3.3379	3.3264	2.4649	4.717
ENSG00000236540.7	1.2516	0.7999	1.3567	-1.1488	0.7493	-1.7809	1.7786	1.5366	1.3623	0.03	-0.4521	0.8805	-0.3022	1.4859	-2.6349	-0.4921	0.3907	1.1833	0.5271	1.595	0.8164	0.4447	1.1641	1.1577	-1.4699	0.679	0.8883	0.2642	2.2543	0.6699	-2.7274	1.6512	2.2543	-0.1665	0.5271	1.683	-0.2845	0.7916	-1.3921	1.105	0.4447	-1.1488	1.2696	-0.8863	0.9789	-0.9406	-0.0277	0.0718	-0.394
ENSG00000242086.8	5.2638	3.9459	4.0541	2.609	3.8808	3.8954	5.1611	3.6148	4.0833	2.5338	3.8925	4.5374	4.0028	3.5436	2.0569	4.773	2.9052	2.5338	3.9543	2.4171	2.9319	2.3366	4.722	3.417	3.867	4.3583	3.6983	2.5462	2.233	4.7176	1.1382	4.8866	4.3506	4.7485	3.8601	3.5559	3.9496	4.6329	2.4675	3.0602	5.0246	3.9874	3.4034	3.3675	2.3366	3.9412	3.3206	3.97	4.811
ENSG00000165171.10	-2.0529	3.0181	0.7748	1.0915	-0.4719	0.7748	3.4264	2.0878	1.1641	0.1903	-0.7588	1.1706	3.7313	0.9789	2.7993	2.6715	2.4518	-3.458	2.7636	1.7575	1.1897	-0.0277	1.4388	4.8465	-1.6394	3.1604	2.578	-0.1187	2.7931	0.5568	-1.8314	3.4674	-0.1345	-3.816	0.044	2.108	2.2051	0.517	-0.1828	2.3048	2.7422	-1.5105	3.7539	-1.5522	2.694	-0.4921	0.9493	1.0642	1.8036
ENSG00000136040.8	4.079	1.334	4.4183	2.6579	4.0833	2.7029	2.9929	5.1297	1.7097	3.4881	2.9243	2.9637	0.6239	5.5699	1.196	3.97	2.2901	2.3423	4.511	1.9188	3.5706	2.4779	1.9073	3.7006	3.1572	3.864	0.8647	2.4439	1.8722	4.3031	0.2029	1.9968	5.1942	1.9968	2.4008	1.1316	2.727	2.9562	1.4388	2.4985	6.2436	2.4117	4.8699	2.3871	3.9118	1.5165	5.195	2.118	0.547
ENSG00000277531.1	-3.816	1.7954	2.1638	3.8769	1.8484	4.1571	2.8877	0.5955	-9.9658	2.8422	1.9264	-4.2934	-9.9658	-0.9406	3.7171	-0.1665	-0.0425	3.772	-0.2671	0.8961	2.2543	1.736	2.3732	2.7227	0.2522	-9.9658	-9.9658	1.4335	-9.9658	3.5237	1.6785	2.8014	0.4016	-9.9658	-2.1779	2.1734	-9.9658	1.9895	2.1638	3.4277	1.3956	0.2881	1.2875	0.6517	0.7579	0.6608	-0.0277	0.3796	2.7029
ENSG00000173535.13	2.2082	3.3264	0.5859	0.7664	4.2266	2.651	2.4252	-1.7809	-0.2328	2.59	-1.2481	1.3791	1.0915	3.6804	3.3993	4.3555	1.177	1.5709	4.3313	-0.4325	-0.1031	2.876	0.2998	3.1261	0.8961	2.9948	1.0293	-0.1031	-0.4921	-0.1828	-1.9942	-0.1345	4.0867	-0.5543	0.8246	3.8729	1.0151	-0.2328	2.3677	2.874	0.7664	1.3901	-0.7108	-0.013	2.3704	2.2113	1.5266	2.5658	0.7748
ENSG00000129467.13	2.4805	-0.4521	-0.3383	0.099	-0.6873	1.2147	0.3907	0.6425	1.2875	0.6699	0.3573	1.2934	-0.5332	0.5666	0.1519	0.537	-1.9379	0.4657	0.3685	0.3796	1.8879	0.5763	-0.1504	0.7233	1.2085	1.7446	2.909	1.5266	0.346	1.1706	-1.2142	0.8568	0.5568	0.6608	2.9839	-1.685	-0.6193	0.8488	-0.2845	-0.3566	0.1776	0.4657	-0.7588	1.0293	0.688	0.3685	1.5366	0.3685	0.3796
ENSG00000120837.7	5.1314	3.7345	3.8896	3.8621	3.9384	2.9507	4.0225	4.4913	3.8054	3.3897	3.3221	2.9875	3.8749	3.8208	2.2633	3.9654	2.1378	3.7324	4.8289	3.1261	3.6148	3.0791	4.4602	4.1931	2.9839	3.9765	3.573	3.6359	4.0064	3.7773	0.7146	4.0748	4.6514	1.7744	6.6238	4.9016	3.3952	3.8541	2.2421	4.0601	3.8808	3.29	3.3938	3.8208	4.0601	2.2421	3.6289	3.4517	3.9883
ENSG00000234289.5	2.0742	3.4183	3.6136	2.791	-0.0574	-0.5543	2.0111	4.4437	1.6234	1.4962	3.3703	0.9716	5.2388	0.9789	1.2085	-0.2845	-0.2159	1.6695	1.5316	3.66	0.8883	1.3567	3.1212	1.4065	-0.7346	3.958	2.7805	1.4911	2.5585	1.0363	-2.3147	4.4108	2.3451	0.8246	2.4883	1.0983	-1.2142	2.7205	0.7579	4.1318	0.9716	2.2872	4.6566	4.3364	4.3541	-0.7346	0.5568	0.3115	2.183
ENSG00000276547.1	1.0151	1.1897	3.162	1.7403	2.0979	-0.9132	-1.2142	5.3541	2.1925	4.0055	2.0638	-2.3884	0.537	3.8719	-1.5105	4.0366	-0.6643	-0.8599	3.1556	3.8491	3.1781	-0.3201	3.2267	0.3573	1.692	-3.3076	1.0573	-0.3383	4.5528	0.3573	-2.8262	-2.6349	3.8886	-5.5735	-0.7588	1.8564	-3.0469	-0.4719	2.1574	0.3796	3.6725	-1.8314	2.9432	-1.2142	2.2872	0.6517	3.8421	-0.0425	1.7912
ENSG00000172935.8	0.5069	-0.8863	-0.3383	-5.0116	-1.7809	-9.9658	-1.0262	-0.1828	-1.9942	-0.1828	-1.8314	-1.685	-1.6394	-4.6082	-0.4921	-5.0116	-2.7274	-3.816	-4.035	-4.035	-0.3566	-0.1345	0.24	-1.0262	0.6699	2.2237	2.3048	0.7058	-1.9379	-5.5735	-2.9324	-1.5105	-4.035	-5.0116	-0.7834	-2.2447	-4.035	-2.4659	-1.6394	-0.5973	-1.2828	-4.2934	-1.1811	-2.3147	-2.2447	-4.035	-5.0116	-5.0116	0.5271
ENSG00000100285.9	0.2522	2.9929	3.1045	1.0983	1.6785	0.03	4.3335	2.4386	3.2282	2.0844	3.3119	-2.9324	-2.8262	2.108	1.0847	2.6647	2.7227	4.2158	4.4713	2.1862	4.0926	2.9356	2.2842	4.8846	2.1541	-1.4305	3.6242	3.3703	3.9496	1.2696	0.6239	-4.2934	-0.6416	-6.5064	2.3564	-0.7346	0.1124	-3.6259	1.412	4.1724	4.4067	1.1316	4.1094	-2.3884	3.2002	-2.4659	2.4985	-1.1811	1.9302
ENSG00000214944.9	4.8758	2.1894	2.2842	2.0535	1.6374	2.0912	2.0878	4.162	3.345	2.7379	0.4233	3.5149	1.595	5.1343	2.4908	3.7475	2.1013	3.0038	3.4674	-0.0725	4.2936	2.2082	4.8365	4.7431	2.4306	-1.3921	0.7664	2.8178	-0.7834	3.4424	2.2391	1.7446	2.8301	1.5115	4.0454	2.3164	1.125	3.8481	0.7748	2.3308	4.1086	-0.0425	0.9789	2.0742	3.1442	3.0978	1.4652	3.2511	2.7763
ENSG00000167549.18	-0.3201	2.5462	0.1124	-2.5479	-1.2142	1.0503	1.4547	1.3225	-0.2845	1.105	-0.9132	-1.685	0.4657	0.7748	-3.816	-3.6259	-3.816	-1.9379	-3.0469	-3.6259	-2.4659	-1.0559	2.7051	-0.0877	-1.4305	0.1903	-0.0725	-1.1172	-2.7274	-1.4305	-3.6259	2.7336	-5.0116	-1.5522	0.6239	-1.4305	-2.6349	1.4441	-2.1779	-2.6349	0.5271	2.667	0.5859	1.3956	-1.3921	-3.0469	-0.9406	-0.6416	-1.2481
ENSG00000139343.10	4.1652	5.2358	6.0663	6.5815	5.2346	5.8033	4.9755	5.2173	5.4903	5.2169	5.6843	3.9599	6.5032	4.7143	4.6628	5.026	4.784	4.9486	4.9969	5.6639	4.4423	5.2865	4.314	5.2851	5.9045	5.8775	4.6753	5.2994	5.4165	5.4598	4.6124	5.1538	5.9423	6.1749	4.7523	4.6854	5.0246	4.9298	5.1993	5.3512	4.7302	6.1893	4.9714	4.8689	5.7269	4.7528	5.8627	4.1136	5.4568
ENSG00000079462.7	4.2064	4.844	6.0332	5.9946	5.5407	5.1595	6.2979	5.1478	7.0519	5.2028	6.6218	5.4363	5.5537	4.6288	4.5274	5.1326	5.174	6.3183	5.0387	4.9607	4.7619	5.3615	2.6232	5.1351	5.9926	4.5386	4.6358	4.6972	6.1025	5.3413	4.0462	5.2777	5.8525	6.0538	5.2292	5.9165	5.0273	4.2495	5.8268	4.1211	4.9084	6.1639	6.0919	5.5386	4.3751	4.7318	6.2203	3.9459	4.9393
ENSG00000055732.12	4.6259	-1.4699	4.6966	1.5612	4.3256	5.3639	4.1571	6.0523	4.2684	5.8035	1.9264	-6.5064	-0.1031	3.4331	1.3956	3.9118	1.4547	3.4856	6.5546	-2.5479	5.6662	3.5299	4.9837	0.7664	3.7919	-0.3383	-1.7809	7.1268	0.8961	-5.0116	0.8568	4.1644	4.9026	3.7794	3.3979	-4.035	5.2958	2.3106	-0.8339	-4.035	6.3627	2.167	2.7249	5.3151	2.1444	1.2992	6.8296	4.4476	5.0505
ENSG00000168026.16	1.4652	1.2455	1.3735	-0.8084	1.1577	1.0642	0.7916	0.679	1.1641	0.5666	0.7493	0.9716	0.044	1.4911	-0.2671	1.0222	0.4125	0.8726	-0.3201	0.1124	-0.2498	0.5666	2.0673	0.7493	-0.1187	1.6604	1.2636	0.4967	0.2522	1.1577	-0.3752	0.8246	1.4388	1.6785	1.3846	2.6348	2.2931	0.605	0.5271	0.7916	0.8726	1.5758	0.6699	1.6374	-0.9132	0.9268	0.5069	0.3685	1.2756
ENSG00000276529.1	1.0983	3.9673	4.4203	3.1876	4.0198	1.4228	3.4726	2.9525	1.7316	2.6371	3.5959	0.537	4.1244	1.0363	2.128	0.7579	-0.1665	3.4907	0.4125	3.5535	0.24	4.0225	1.4065	1.1447	2.3222	3.6994	3.3492	0.9115	2.2299	3.9194	0.547	2.8381	1.3901	4.0037	1.3397	3.836	-0.3752	2.9032	1.9822	2.4225	2.0465	2.8096	1.692	2.2842	2.3135	1.0151	4.1044	0.688	2.5363
ENSG00000121769.7	9.999	4.0867	6.7985	9.3326	1.3567	8.3154	7.9156	6.8857	1.595	0.3796	8.334	10.115	1.614	10.6382	8.1478	10.4365	9.9953	6.7826	9.8403	7.871	9.0446	5.6279	8.0783	8.9552	7.7017	6.0599	10.0019	9.8424	4.5742	6.8896	7.4197	1.3567	10.3872	5.7937	7.5892	6.1498	8.8421	1.4228	5.796	8.4334	2.0004	1.7954	7.3304	6.0191	8.6733	10.962	6.7163	9.1431	6.8956
ENSG00000104972.14	0.6699	-1.2481	-1.3548	-1.6394	-2.0529	0.3115	-0.1031	-0.3201	-1.4305	-1.9942	0.605	0.4657	2.0183	2.5388	-1.5105	0.0158	-0.3566	-3.458	-0.0277	-0.9132	1.0363	1.5758	-1.4305	-0.9971	-0.8084	3.5815	1.0983	0.1903	-0.9971	-0.0877	-1.3921	-2.114	0.7407	-1.685	2.4908	-3.6259	-1.5105	0.2642	-3.1714	-1.9942	-1.0262	-1.3921	-0.6416	0.434	-0.7346	1.0573	0.0854	-0.5125	0.3231
ENSG00000178531.5	-2.3884	4.8048	5.701	4.47	3.7656	2.4985	6.9306	5.9782	1.7786	6.5883	6.8047	-0.5332	1.3051	3.4007	4.2009	4.3855	3.1685	3.208	3.5887	4.9787	3.1685	3.3003	1.4065	3.5349	4.0064	0.7664	3.9983	3.1637	4.0375	2.5263	2.9013	3.1955	3.1195	2.7249	-0.4131	2.9224	6.0262	4.8987	6.3372	4.5705	3.3869	5.5132	2.7508	4.7448	0.517	1.6964	5.5726	3.186	4.585
ENSG00000110921.11	3.8064	7.0822	5.7466	7.4219	5.5805	5.1926	6.4273	7.1584	8.6303	5.6876	8.004	3.1717	3.0961	5.3306	4.1359	5.8965	5.3937	7.8124	4.9769	4.3667	3.831	5.8792	3.7291	6.2167	6.2348	3.7083	7.2933	4.1555	4.2266	4.2691	2.5011	6.562	6.0115	5.7498	3.8521	4.4417	4.6065	5.9862	5.36	7.3694	3.6148	3.4583	5.3388	6.261	6.957	2.7951	6.484	3.9589	6.6707
ENSG00000146192.14	0.9789	-0.7108	-1.5105	-0.2159	-0.8599	-1.0862	0.7321	-0.4521	-1.5522	-0.8599	0.3231	1.2934	1.5998	3.7061	-0.7834	0.2277	-0.5973	-3.0469	0.434	-0.9971	1.6785	1.7786	0.044	-0.2328	-0.013	3.3717	1.595	0.9642	-2.5479	-2.2447	-0.8863	-1.3921	-0.9686	-3.1714	2.5972	-1.9379	0.2642	0.547	-1.9942	-0.7588	-1.1811	-0.394	-2.7274	0.605	0.2642	1.2636	-1.5951	0.3573	1.3679
ENSG00000120915.13	4.4887	3.5237	3.906	4.1579	4.6468	3.4583	4.9379	4.1269	2.0569	2.96	2.7444	2.4908	1.9377	4.5766	4.4726	4.0985	2.5683	3.7688	5.5417	4.8258	3.8759	4.1804	5.5759	4.2943	4.0497	-0.2498	5.3965	4.14	0.9115	4.251	2.9655	3.2572	5.0837	2.3564	4.5167	5.4595	4.3249	3.8788	4.2743	4.499	5.6244	2.328	3.5237	3.3307	4.4417	1.1512	4.1044	4.597	4.0748
ENSG00000011347.9	3.5473	6.7028	4.1986	4.3227	4.2995	-0.8084	2.7679	1.614	-0.0877	1.0503	0.2762	1.196	-1.1172	2.8422	-1.9942	1.3679	0.8647	4.5711	-0.3752	0.4447	-2.2447	2.6984	1.614	3.6184	3.5161	4.5448	-1.4305	0.24	2.9525	1.2992	0.8246	1.8444	4.0198	-0.5756	-1.9942	3.2944	-6.5064	-0.3566	3.091	5.2457	-0.8863	3.8259	5.5423	-2.5479	4.6439	-1.8836	1.0433	-0.5332	-0.0574
ENSG00000173193.13	3.5212	1.5709	1.6558	2.0395	2.5437	1.4652	2.05	2.9013	2.6395	1.1833	0.3573	2.1509	4.7143	3.0825	0.8164	2.4035	0.7058	1.4704	2.6255	0.8327	2.8361	2.2813	3.0234	2.8936	1.9749	3.2662	2.5263	2.2391	2.3592	2.5238	-0.5332	2.7227	2.685	0.5763	3.2018	1.766	3.0376	2.2299	0.4447	2.4144	2.2051	0.2642	1.1577	2.1147	2.2175	1.5366	1.4756	1.5758	1.3167
ENSG00000251474.6	1.8363	0.547	0.3685	-0.1665	0.3685	0.2642	1.6374	2.0673	2.2603	0.4233	0.5763	1.6374	0.688	1.5514	-0.6873	1.196	-0.9686	0.5763	1.0847	-0.1665	0.9343	0.3907	2.0569	-0.6193	0.2522	1.8762	-0.2328	0.5859	1.4808	1.9675	-0.3752	2.2421	1.4962	1.1382	1.0503	1.2992	1.2756	1.8036	-0.6643	0.1519	2.2813	0.8726	1.0433	-0.1187	-1.0559	0.5271	1.2576	0.2881	1.4704
ENSG00000205181.5	-0.4131	0.044	-0.9132	-1.0559	0.3685	-0.7346	1.2147	1.2516	0.0718	2.1702	-0.6643	-0.8339	-4.2934	1.334	-1.8314	-1.8836	-2.114	-1.2142	2.0844	-1.8314	0.2762	-0.9686	2.3394	0.3231	-0.8084	-2.0529	0.1388	-0.5756	-3.816	1.0363	-4.035	1.5514	-0.6873	-9.9658	-1.0862	-9.9658	-2.3147	-3.816	-0.7108	-5.5735	0.9343	-1.6394	-5.0116	-2.6349	0.346	-5.0116	1.1382	-0.3201	-0.0877
ENSG00000119535.17	1.0711	-0.8084	-1.2481	-0.3201	-1.1172	0.2522	2.2206	1.1382	-1.3183	0.7146	1.9527	2.004	3.2781	3.9185	0.3115	1.642	0.5666	-1.9379	0.0718	0.346	1.6045	2.0569	0.0854	-0.0725	0.3796	3.4765	2.2723	1.2516	-0.4921	-0.9406	-0.4521	-1.1811	-0.3201	-1.1488	2.7139	-1.5951	-0.7588	1.6695	-1.7809	-1.5105	-1.8314	-0.1665	-1.9379	1.5612	0.2642	2.3592	-0.2159	1.3397	1.4962
ENSG00000162482.4	0.0014	-0.7108	0.2762	-1.4305	0.346	-0.7834	0.2881	-1.3548	2.9674	0.03	0.4016	-3.1714	-1.4305	-2.5479	-3.816	-1.7322	-2.114	2.0183	-1.5105	-1.3183	0.3685	-1.1488	-0.9971	-1.2828	-0.5973	-1.5105	1.3225	-0.5756	0.4552	0.5568	-2.3147	-1.5105	-0.9406	0.3796	-0.2328	0.3115	-0.6193	-0.6416	-1.2481	-1.3548	-1.1172	0.6145	-0.5332	-0.013	-2.3147	-1.8836	-1.4305	-0.4131	-0.7346
ENSG00000174233.11	5.0117	4.2258	3.5073	3.136	4.7361	2.8994	0.6425	3.8905	2.2513	2.7117	2.9929	1.816	2.6487	3.034	0.8726	4.2304	1.4911	2.8219	3.573	0.688	3.5086	1.949	3.6219	3.8289	2.9525	3.4752	3.3278	2.8442	2.7572	1.4756	-1.7809	4.3213	4.582	1.334	3.7453	3.6359	4.5398	3.1011	-1.9942	1.8484	4.1994	3.83	3.637	3.616	3.7313	2.8381	3.9608	4.1236	2.5948
ENSG00000117425.13	-1.5105	-0.9406	0.24	-2.3884	-0.6416	-2.8262	1.2815	0.4552	0.2522	-0.7834	0.9038	-3.816	-1.5522	-3.3076	-3.0469	-1.3183	-3.1714	-0.9406	-3.458	0.1257	-1.8836	-0.013	-0.8339	-2.6349	-0.1187	1.6234	-1.5105	-0.5332	0.4016	0.1903	-2.3884	-0.9132	-1.3183	3.011	-0.9686	-2.3884	-0.0877	-0.5125	-2.114	-0.1345	-0.4131	2.1925	-0.3566	0.8805	-2.7274	-2.5479	-1.0262	-1.7322	0.3231
ENSG00000188215.9	3.8279	2.3019	1.2209	2.0183	3.0145	1.4011	2.727	2.5437	-0.0877	1.6093	1.0573	1.3051	1.934	1.766	1.7489	2.108	0.5859	0.6239	2.7721	1.5115	2.5112	1.3846	2.1345	0.8883	1.125	3.2205	0.9493	2.1798	2.0979	1.0007	-0.4325	2.4492	1.9452	0.8246	2.7139	2.7763	2.0218	3.1604	2.1345	2.6805	1.3109	0.9115	0.3231	0.9642	0.7664	-0.2498	1.46	0.6425	1.3397
ENSG00000172915.18	1.7744	0.9343	1.1382	0.2881	0.3796	-0.9132	1.7009	0.7233	0.1519	0.7493	0.3115	0.6517	-0.394	1.3623	-0.4921	1.3846	-0.6416	0.4125	0.346	-1.2828	2.1766	-0.6193	1.6695	1.642	-0.4521	-0.5332	2.236	0.679	0.9789	2.6783	-1.7809	1.2696	2.3926	-1.0262	0.1519	-2.9324	1.196	0.9789	-0.1187	0.9568	2.6161	-0.2159	1.3623	0.9191	2.3898	-1.8314	1.8722	0.4657	0.0014
ENSG00000267532.3	1.1382	3.3952	3.091	-2.0529	3.5959	-5.0116	2.1988	1.5366	-0.3566	0.537	1.196	-1.5522	-0.013	-2.1779	0.6332	-1.8314	-2.6349	-1.8314	-2.9324	2.6624	0.0718	2.8838	1.2333	-0.1187	2.7931	0.0718	2.694	2.4805	-0.0877	-2.1779	0.8568	-0.3201	-0.1345	-0.9971	1.1512	3.1892	-2.6349	-1.685	0.099	3.1892	3.8054	2.1509	2.9432	0.9789	2.5036	-0.6416	-0.3022	2.5036	1.2455
ENSG00000184584.12	2.7868	1.816	2.4518	1.614	1.5316	1.8404	2.6395	3.2481	2.9544	1.9264	2.8076	2.9071	4.6674	3.8167	2.0638	2.7615	0.537	0.9935	2.3019	2.1541	3.506	2.3732	1.8201	2.5363	2.3394	5.6476	3.9175	2.8916	2.7657	1.3225	0.346	1.9564	6.9563	-0.5125	4.6514	1.736	0.547	2.5011	0.9642	1.9415	1.6785	-0.0425	1.736	1.7575	2.5087	2.4198	2.4465	2.3981	2.4035
ENSG00000280077.1	1.3956	0.0014	1.4011	-0.4131	-0.4921	1.5216	1.4065	0.9789	0.6239	1.0915	1.0503	1.2875	1.3167	0.24	-1.1811	-0.4131	-0.4719	1.412	0.5955	1.1117	-0.8599	-0.1031	1.6649	0.9038	-0.1187	0.9038	0.7407	1.0079	-0.3201	2.409	-1.5951	1.334	0.7664	-0.394	1.2023	1.5661	0.9115	0.7233	0.5955	-0.0725	1.2147	1.2756	0.517	2.8482	-0.6643	-0.6643	0.1903	0.3573	1.9749
ENSG00000234684.6	1.5661	-2.9324	0.2522	-1.4305	0.24	-0.3022	0.346	0.7321	-0.1504	0.3573	0.2522	-1.5522	0.9716	0.7493	-0.8339	0.6239	-1.2828	1.5366	0.4865	0.1124	-0.2845	-0.8863	2.3926	1.4962	-1.4305	0.4233	2.1313	0.7999	-0.2159	0.5859	-1.1811	0.0014	1.0293	-1.2481	1.3846	-0.7346	-0.4521	0.8408	-0.6643	0.24	0.9493	-2.6349	0.6608	0.1519	1.3454	-2.5479	0.6969	1.46	-0.4131
ENSG00000272645.2	2.7292	1.7744	2.5924	1.1641	2.409	2.5804	2.7029	1.3846	1.5465	2.128	1.334	2.1313	1.7702	1.736	1.5902	1.8722	1.5366	2.4035	2.0742	1.9149	0.7146	2.108	3.4556	2.4623	2.376	2.2513	1.9264	2.4306	-0.0574	3.0145	1.0642	3.7752	3.0002	2.2268	2.2206	0.8961	2.5313	2.3308	1.4756	1.9226	2.3019	2.7422	2.409	1.6327	1.3283	1.4388	1.5415	0.6517	3.1797
ENSG00000182544.8	5.342	5.4822	5.632	6.2238	6.2604	5.4064	5.6017	6.6199	6.7787	6.2261	6.4048	4.4874	4.573	5.9887	5.1445	5.899	5.0126	5.1157	5.6227	5.5895	5.9414	5.5183	5.3035	6.0345	5.5717	6.1373	6.6343	5.742	5.8768	5.17	3.4971	5.8508	6.4671	4.3632	5.1086	6.5077	4.9905	5.5723	4.9824	6.2081	5.8588	4.9486	5.9923	4.7814	6.1859	4.1962	6.2315	4.9649	6.0343
ENSG00000088325.15	0.099	1.3735	4.9644	3.0199	2.6624	3.5645	2.6348	3.6184	4.7323	3.0893	4.9594	1.4911	5.295	3.5584	-0.2671	3.0376	1.7617	4.7608	4.3449	3.9459	1.4859	2.5163	2.376	0.9115	3.1228	4.6888	2.9128	1.2085	5.9103	3.4277	-0.6643	4.8763	4.8309	2.8199	1.5854	3.7127	3.3134	3.4102	2.4117	2.8522	1.1512	2.3871	2.8096	1.2394	3.027	1.0503	3.2034	0.2029	2.7205
ENSG00000065029.14	4.859	3.8886	4.0488	3.5803	3.5535	4.0739	4.585	3.9147	4.4706	3.8964	4.0532	4.0918	3.8239	4.0304	2.2813	3.9847	2.8096	4.5417	4.4243	3.5706	2.8482	3.5779	5.1437	3.9673	4.2556	3.9041	3.1409	3.8837	4.0523	4.166	1.6093	5.0816	4.9681	4.041	3.8198	4.6634	4.1844	5.342	3.0791	3.5851	4.2995	3.4596	3.7656	3.5212	4.8763	3.2557	4.2936	3.1604	4.7082
ENSG00000137462.6	1.4388	1.683	-0.8339	0.9716	3.6207	0.9716	1.5514	1.2023	1.9859	0.5955	0.3346	2.3898	3.4451	4.1086	0.1388	1.614	0.0158	-3.3076	0.6969	-0.5756	2.1114	2.1766	-1.1811	1.7575	1.7097	3.8095	1.3679	2.376	-2.5479	0.1648	-1.4305	-0.7346	1.614	-2.1779	1.884	2.5561	-0.6873	0.4657	-2.3147	-1.5105	0.3685	1.4011	0.0718	2.3451	-0.3022	2.3366	-0.2498	1.7185	0.6517
ENSG00000079277.19	4.5952	2.9692	2.9747	2.6161	3.6125	2.8117	3.5299	3.1245	3.4907	2.8321	3.6509	3.2766	5.0041	4.3751	2.1766	3.3235	2.1313	4.6183	3.3883	2.8994	3.0145	2.8582	2.3898	3.3549	2.8622	4.8365	3.3235	3.3979	4.347	3.7094	1.674	2.7007	4.641	2.1798	4.0064	3.6872	2.8055	3.1924	2.2753	2.8055	2.6533	2.8034	2.8562	3.616	3.3675	2.7379	3.1955	2.7551	2.7572
ENSG00000150672.16	-1.1488	-1.1172	-1.2481	-0.9971	0.5666	0.9568	-0.6873	-0.3566	0.7748	-0.8863	-1.7809	0.03	-5.5735	-1.2828	-0.1187	2.6278	1.1577	-0.7346	3.5399	-1.1811	3.3966	-1.685	-0.2328	0.1257	-2.4659	-3.458	-0.3752	1.7229	-0.3201	1.4756	-0.9971	0.1519	2.0979	-1.1811	-1.8836	1.2085	2.5338	-0.4921	-2.5479	-0.3201	1.2455	-2.7274	-0.7108	-0.0277	-0.8084	-0.9971	-2.7274	-0.7346	-1.5951
ENSG00000198692.9	-3.3076	-4.2934	-0.013	4.8992	-9.9658	3.8993	-9.9658	-5.0116	-9.9658	-3.816	-9.9658	5.4624	1.3397	1.177	-9.9658	0.3796	-1.0262	0.1776	5.5568	0.1388	-9.9658	0.8488	-3.458	-9.9658	5.4172	2.7357	-9.9658	-9.9658	0.6608	-4.6082	-9.9658	-9.9658	-9.9658	1.6512	-9.9658	-4.2934	5.5183	5.4676	-1.0262	-9.9658	-9.9658	3.5935	-9.9658	4.0977	-9.9658	4.2563	-9.9658	-9.9658	4.6736
ENSG00000205702.10	-1.5951	-1.2828	0.3573	-2.6349	-1.3183	-0.0277	0.1903	-2.5479	-0.1031	-2.114	0.0718	-0.5125	0.4552	-0.3752	-3.6259	-2.9324	-1.7809	1.4281	-2.9324	-4.035	-1.4305	-1.5105	-0.6416	-1.2142	-1.1488	0.7999	-0.5332	-1.0559	-0.8863	0.5271	-3.816	0.3796	0.3907	1.3567	-0.4325	-1.1172	-1.9942	-1.8314	-1.0862	-1.9379	0.099	1.196	0.8883	-0.3022	-1.5522	-1.6394	-1.5105	-1.9942	0.6239
ENSG00000268191.1	-0.0277	2.1509	3.6347	4.073	2.8562	3.2374	1.8801	1.4065	4.1119	3.573	4.1708	-0.1665	-1.9379	-9.9658	2.9581	-9.9658	3.7302	4.6668	-2.3884	1.9712	-1.8314	2.791	1.3956	4.1343	5.149	-3.3076	3.8461	2.4412	-0.2498	5.5031	3.3605	2.3536	-0.8863	5.7463	0.8327	3.1195	0.6332	2.2082	2.7029	2.5804	0.2522	4.8105	1.177	5.7339	2.6962	0.6332	4.7965	2.9356	5.8205
ENSG00000136997.14	2.9692	2.6487	4.7071	2.2237	3.2511	0.3907	4.327	4.2973	3.9487	4.1772	4.1978	2.9948	6.3209	2.0707	0.3346	2.4279	-0.2159	3.8471	2.609	4.1844	2.5996	2.7465	4.6611	2.6805	3.0568	6.6007	5.2157	2.0776	5.1281	1.9675	-2.114	4.6747	3.0092	-0.1828	5.5555	5.8999	2.4306	3.1507	0.679	3.2662	5.7088	1.9302	2.8838	2.7636	2.6715	0.6332	4.8022	2.376	2.8661
ENSG00000198089.14	3.4102	3.0654	4.7159	2.1247	3.8451	3.0463	4.0943	3.1179	2.8402	3.2018	3.1813	3.2002	3.7127	2.3479	1.8564	2.2603	3.0002	4.3986	3.8925	2.9205	3.034	3.4726	4.0064	3.6207	2.4649	2.9929	3.9801	3.4237	4.3779	3.4752	1.6695	4.837	4.3779	3.3675	2.6873	5.206	4.1002	3.5399	2.8219	3.0411	3.7539	2.8897	3.3993	3.7039	2.3337	2.5363	2.2663	1.9675	2.9618
ENSG00000273117.1	0.2154	1.3735	2.9784	0.9115	0.9419	-0.7588	2.6232	3.9956	2.9948	2.5036	2.9356	-1.8836	-0.4325	0.5859	-2.1779	0.4761	-0.9686	4.0091	-1.2142	0.3231	-1.7322	0.3685	0.6517	1.949	-1.3183	0.7321	3.2572	-2.4659	-0.4325	-1.6394	-4.2934	3.6018	1.0573	-1.5105	0.044	-0.7588	-1.8314	1.816	0.1257	1.4441	-1.1172	-1.3921	3.8964	2.5413	3.3293	-1.9942	1.7912	0.3115	0.547
ENSG00000277283.1	1.4441	2.3077	3.6737	1.4859	2.2206	2.3926	2.4753	2.1957	1.9712	3.1195	2.1798	1.0847	1.1316	1.7786	0.2881	1.5115	1.4174	2.2901	1.4228	2.9394	0.679	1.1706	1.2992	1.1117	2.1734	2.6371	1.1833	1.5415	2.2543	0.4967	-1.4305	2.2603	2.9984	0.2277	1.5998	2.496	1.5661	2.9413	0.9343	1.7828	1.3567	1.6466	1.8879	3.2811	1.4441	-0.2328	3.3535	1.5661	0.2029
ENSG00000147647.12	4.5349	2.7139	2.2175	2.8799	2.4908	3.1781	-0.1031	1.3791	-3.6259	1.5266	0.1124	-6.5064	-5.5735	1.7617	3.6759	2.77	0.5859	2.043	3.2267	-1.4305	2.0979	4.3406	1.105	2.5585	2.6114	1.6327	-1.5522	3.4048	-1.0559	0.5271	1.0363	-0.9406	1.2147	0.1388	2.1313	0.8568	-0.1031	0.4865	-4.6082	2.9469	-2.3147	1.8242	1.5216	-2.9324	2.876	1.5563	1.3735	-2.2447	-2.2447
ENSG00000187800.13	2.1378	-0.6643	-0.3566	-1.2142	-0.7346	-0.5973	1.1512	0.517	0.6699	-0.3383	0.3796	0.434	-1.0262	0.6239	-0.7834	0.3346	-3.1714	-0.7346	0.8805	-0.7834	1.4911	-0.7108	0.058	-0.1993	0.044	1.0779	2.0465	0.7058	1.7575	-0.5973	-2.5479	-0.7834	-0.5756	-2.2447	1.2209	-1.8836	-2.114	0.7999	-1.2828	-0.3752	-0.2328	-0.2159	0.4967	-0.6873	0.3573	-1.5522	1.4228	-0.3383	-0.3752
ENSG00000166819.11	-1.6394	-3.816	-1.5105	-4.6082	-0.8863	-1.8836	1.4547	-3.458	-3.6259	-2.4659	-2.4659	-5.0116	-3.0469	-5.5735	-4.6082	-3.0469	-2.8262	0.7999	-9.9658	-1.0559	-3.458	-4.2934	-2.7274	-4.6082	-3.0469	-3.458	-0.1504	1.816	0.1124	-0.1031	-6.5064	-4.035	-5.5735	-6.5064	-1.5522	-3.0469	-2.0529	-2.3147	-3.816	-2.0529	-0.7834	-0.9132	-3.0469	-2.8262	-5.0116	-5.0116	-4.6082	-2.9324	-2.7274
ENSG00000105835.11	3.9242	6.0781	5.2122	4.8684	4.2781	3.3003	5.8525	5.4466	4.6623	4.01	4.38	4.0251	6.3521	6.6379	3.2359	4.9227	4.4476	4.9626	5.0401	4.6195	5.3205	3.449	5.1453	6.2093	2.8199	6.0749	5.0436	3.1195	6.816	4.4951	1.1706	5.3266	5.3016	1.8282	4.8992	4.3807	2.8916	5.6077	3.7561	5.9191	5.1473	1.5465	4.7592	4.0278	6.0319	3.3759	4.0366	3.603	4.1994
ENSG00000138380.17	2.0912	0.099	0.2522	-0.2328	-0.2671	0.7748	1.3846	0.3685	0.4233	-0.2671	-0.1665	-0.4921	-1.0559	1.3791	-1.6394	1.0573	-0.7588	0.346	1.4547	0.2762	0.6425	-1.0559	1.6374	0.1257	-0.6643	-0.5756	-0.5332	0.044	1.6695	1.1512	-3.0469	0.5568	1.177	-0.9406	0.0854	0.5955	0.6699	0.8408	-1.1811	0.1648	1.4704	-1.4699	1.3225	0.2154	0.5859	-1.1488	0.6332	-0.0425	0.058
ENSG00000122176.10	0.4552	-0.4131	2.0147	-1.6394	0.6699	-3.816	3.1765	3.2737	-1.1172	1.1512	3.0002	-1.7322	0.044	-0.2498	0.7493	-2.7274	-2.114	-0.9971	-3.0469	1.5758	0.3231	1.3735	1.8762	0.6699	1.7446	3.3993	3.3492	2.0638	-1.5951	-4.035	-1.0559	-0.4521	-5.5735	-2.2447	1.9638	-2.4659	-2.6349	-0.4719	0.6517	0.688	0.6699	-2.7274	1.3454	-0.0277	-2.3884	-2.2447	-0.7834	-3.3076	3.1844
ENSG00000162433.14	-0.9971	5.2877	3.5682	4.2064	4.3876	1.0363	3.9308	1.9712	-1.3548	-0.5756	2.6556	-2.2447	4.6018	0.1257	-0.2159	0.5666	2.4492	1.949	4.9388	-1.5522	0.4657	-1.9942	-1.8314	0.6969	2.1574	3.6066	-0.2328	1.683	4.5497	1.125	-3.1714	2.0465	1.4808	-1.4305	-0.3566	1.7141	3.6089	2.9109	-1.9942	4.4894	1.884	1.4704	4.0383	2.409	0.517	0.1257	0.3907	0.058	-0.5332
ENSG00000129993.14	0.4967	3.5022	1.5709	0.7058	1.4547	1.4335	3.1245	2.1378	1.642	-0.394	0.2762	4.2518	-2.114	1.5366	-0.3752	4.497	-2.7274	1.4808	4.4183	-0.394	3.2662	-1.685	-0.3022	0.9191	-1.4699	0.4967	3.1588	1.9749	4.4569	-0.8863	1.4228	2.4412	5.3747	1.6187	0.5568	-2.114	2.0638	0.4125	0.1388	1.8683	2.7805	2.7183	0.8883	0.9038	0.044	0.5955	0.688	1.5998	-0.4325
ENSG00000161281.10	8.4494	4.975	6.6431	6.8722	4.504	9.3192	7.2398	6.4234	4.1732	7.8421	8.9558	9.312	4.4549	9.5398	8.6793	8.5573	9.1976	7.4188	7.2193	6.9049	10.0093	8.6114	9.2869	5.6398	5.2676	5.288	7.6836	6.3309	4.5796	7.7374	7.1256	8.5957	3.5199	7.9959	8.7358	3.1212	8.7017	6.5077	6.4136	6.3207	8.3757	5.7007	3.7464	10.7835	8.5559	8.3528	9.6825	9.3309	9.3049
ENSG00000272742.1	2.4465	3.1588	4.6047	5.0631	5.8136	5.0794	3.5742	4.3737	3.3003	3.4881	4.2088	3.0893	4.4304	2.6873	4.7613	2.6371	4.0867	4.7613	2.5876	4.0046	1.5366	5.1538	3.2662	5.1223	5.3824	3.3633	5.3331	4.8445	2.5462	5.4728	3.6393	2.7007	4.4686	5.149	4.0901	4.6118	4.298	2.7095	6.2739	4.3206	3.1145	5.6032	3.5498	5.0892	4.579	4.0028	4.9663	3.287	5.3519
ENSG00000140416.19	6.0674	5.3502	4.8485	5.1384	5.7546	3.6054	6.3268	5.9134	5.6508	5.0453	5.0653	4.4602	4.6798	5.8714	4.3737	5.2122	4.4457	6.3829	5.9984	4.6306	5.9973	5.2068	6.0871	5.4084	5.381	6.1813	5.8261	5.6323	5.732	3.5994	3.0252	5.7714	5.7589	3.7127	6.4544	5.8827	5.8473	6.1745	4.5844	6.2134	5.2939	2.6371	5.2373	4.2381	5.7801	3.9645	4.01	4.5085	5.0479
ENSG00000146242.8	0.058	2.2663	4.3597	-2.5479	5.2616	2.4144	3.0092	4.6282	0.044	0.7999	2.7721	-0.7834	4.2781	-0.8599	-0.3022	2.874	-3.6259	1.2394	2.7826	0.8082	3.832	-1.6394	0.8327	-0.0877	1.6875	5.7198	1.1706	1.9859	4.5796	-4.035	-4.2934	3.8218	1.3051	-3.3076	1.614	-1.8314	4.1539	1.7403	-0.1993	-0.1665	-1.2142	1.2209	-0.9406	3.091	1.8119	1.8564	2.9413	0.5763	-0.2328
ENSG00000276691.1	-2.9324	-0.5125	-2.4659	-2.5479	-3.3076	-9.9658	0.5955	-1.7322	-1.5522	-2.4659	-1.2481	-1.2142	-4.035	-0.4921	-2.114	-1.2828	-1.8836	-1.7322	-0.9686	0.099	-2.8262	-2.2447	-0.8084	-3.0469	-2.4659	-9.9658	-1.3921	-1.1811	-2.3147	-0.9132	-9.9658	-1.9942	-2.3147	-9.9658	-2.8262	-9.9658	-0.1828	1.0363	-2.2447	-0.7108	-1.3548	-4.2934	-2.114	-9.9658	-2.3147	-3.6259	-4.035	-3.0469	-4.2934
ENSG00000168970.20	1.6327	1.0711	-0.013	-0.9971	1.1897	-0.6873	1.0503	-1.2142	0.679	0.1388	-0.3022	-0.2671	0.6608	-0.1665	-2.114	-0.3201	-1.3548	0.8961	-0.3752	-0.3022	0.346	1.0079	1.692	-1.4699	0.4125	-0.394	0.0854	0.1124	1.3623	1.0711	-2.6349	1.0222	0.1519	-3.458	-0.3752	1.3567	1.7053	0.9268	-0.2671	0.6699	0.9568	0.8805	0.4761	0.2642	-1.6394	-0.1187	-0.6643	-1.1172	1.3956
ENSG00000134201.10	-0.0425	-1.8314	-0.3022	-9.9658	-2.114	-3.3076	-0.8863	0.1388	-3.816	-1.3183	0.0014	-5.5735	-2.1779	-2.114	-2.3147	-3.816	-1.685	-1.9942	-2.9324	-1.7322	-1.7322	-1.3183	0.1124	-0.2159	-0.2498	-0.9971	0.8883	1.7744	-1.6394	-2.5479	-3.6259	-2.5479	-1.9379	-4.035	0.5859	-4.2934	-3.0469	-3.816	-4.2934	-1.6394	-1.5105	-9.9658	0.24	-1.3921	-3.816	-3.6259	0.2029	-3.458	1.2023
ENSG00000263563.5	-3.816	0.6969	1.0293	0.1648	0.4125	0.4657	1.105	1.8957	1.674	1.6558	1.2085	0.2029	-0.3201	0.537	0.4125	1.4704	-0.8599	0.8164	1.7617	1.5563	-0.2328	-0.4921	1.8036	0.8726	0.7146	0.8568	0.8246	0.547	1.0779	1.1382	-1.9379	2.0218	1.2576	-1.0559	-0.6873	0.434	1.0293	1.1641	0.3346	1.177	1.5806	-0.4921	0.1124	0.9935	1.3225	-1.3183	2.1894	0.7058	1.1184
ENSG00000163660.11	5.5494	4.6645	4.5148	3.8964	5.0157	5.1264	4.8763	5.0989	5.4532	4.8958	4.7329	4.7356	5.9367	4.4156	2.5756	4.2847	3.3235	4.1169	4.5361	3.728	3.958	4.1376	6.213	4.2616	4.8079	4.8866	4.429	4.3133	3.6793	5.0063	2.4934	5.7277	4.641	3.0358	5.4611	4.0705	5.1547	4.9782	3.9403	4.1812	5.6329	5.392	4.6035	4.9327	3.6894	4.3653	4.8131	3.7006	5.2091
ENSG00000279118.1	2.0183	-1.4305	-0.4719	-1.685	-1.0262	-2.8262	0.0158	-1.0862	-2.1779	-0.5756	-1.2481	-1.9379	-2.2447	-1.685	-1.1172	-2.7274	-1.8314	-2.8262	-0.6643	-2.6349	-1.4305	-0.5756	3.0252	-1.8836	-1.3548	0.547	0.1776	0.1388	-3.816	-3.3076	-3.3076	-1.0862	-2.6349	-1.9942	2.8341	-4.035	-1.1488	0.7493	-1.8836	-1.5951	-0.4521	-3.0469	-1.7809	0.03	-1.1172	-1.7809	-0.6193	-3.458	-0.5125
ENSG00000000971.15	2.5658	2.6138	3.0842	1.8036	2.7029	1.2934	4.1145	4.1392	0.4447	2.8178	3.3661	2.9637	6.1789	1.642	3.0808	1.595	0.537	0.6517	1.9638	3.2143	3.7507	3.4622	4.215	3.091	2.2783	5.4618	5.8912	4.6554	2.3451	-1.5951	0.7321	2.8301	-0.1828	-0.8084	3.9468	-0.3201	-0.5543	2.1013	1.7489	2.5561	2.2019	-1.2142	2.0776	1.2333	1.949	0.679	1.125	0.03	3.7389
ENSG00000165810.16	3.3379	1.2576	2.6208	1.6695	-0.394	1.4547	3.0252	2.3564	3.7992	2.4857	2.727	0.537	-1.685	1.2636	1.0433	1.7053	-0.7108	1.6093	0.3115	2.8034	1.6093	1.595	2.2237	2.8799	2.7742	2.5061	4.048	1.7273	1.8201	0.8082	-0.2159	2.4985	0.7321	0.6969	1.7995	-0.013	0.1776	3.1701	0.9716	2.3164	1.9527	1.4335	1.9712	3.2158	3.6497	1.7185	3.9765	1.0503	2.2543
ENSG00000275023.4	4.7165	4.2556	4.0207	2.7993	3.8002	2.7805	4.8949	4.6977	4.2601	3.1701	3.0619	2.7889	3.7094	4.041	3.2002	3.1829	2.1638	3.1844	3.4933	2.8779	3.2856	3.795	5.5729	3.5742	3.4437	4.0392	3.6748	3.1212	3.8818	5.4239	2.5163	4.5717	4.1002	3.623	4.2721	5.3681	5.2052	4.6317	2.9674	3.3563	4.8017	3.7635	3.7529	4.5015	2.8602	2.8562	4.4732	3.1145	3.7919
ENSG00000277701.4	1.0573	1.2023	-2.8262	2.5756	3.8228	2.1606	-2.3147	0.2998	-0.6416	1.9111	-1.6394	0.8568	1.2023	1.2271	-1.1811	0.8488	1.683	2.3337	1.2756	1.3623	0.1388	0.2277	1.3901	0.7579	-2.4659	0.9038	0.1903	1.7185	1.4808	-9.9658	-0.2159	1.7954	1.4911	-0.2498	-2.9324	1.9452	1.4065	0.5763	1.0007	-4.035	1.0222	-2.114	2.2723	-1.4305	-1.5522	-9.9658	1.9073	2.409	0.058
ENSG00000185513.14	1.8078	1.1577	0.6239	0.3573	0.7321	2.6441	3.3235	1.8404	-0.2671	0.7579	0.4967	2.3564	0.547	1.9601	-1.5522	2.0395	0.1903	0.3685	2.7972	-0.2328	1.4547	0.1257	2.1476	0.2762	0.7321	-1.685	-0.1187	1.3735	1.3511	1.683	-1.1488	2.5948	2.409	-1.9942	-0.1993	1.2085	2.3193	1.7141	0.24	-1.0559	1.412	1.4704	1.8801	1.4335	-1.3548	0.4125	0.8082	1.1447	1.4011
ENSG00000150275.17	-4.6082	0.2881	-2.1779	-6.5064	-5.5735	-9.9658	-0.9686	-4.035	-9.9658	-0.7108	-1.0559	-9.9658	-9.9658	-5.5735	-6.5064	-6.5064	-3.458	-9.9658	-9.9658	-3.3076	0.8488	-0.4131	-0.8599	-1.9942	-9.9658	-3.0469	-9.9658	-1.5522	-3.3076	-9.9658	-4.035	-9.9658	-3.458	-2.4659	-9.9658	0.8883	-0.1031	-3.458	-2.114	-1.7809	-3.3076	-1.4699	-9.9658	-4.035	-0.8863	-3.458	-6.5064	-5.0116	-9.9658
ENSG00000172878.13	1.0711	0.537	0.9419	-0.1993	0.6699	0.9789	1.5115	0.3573	1.5709	0.7321	0.605	-0.3383	0.7146	1.3679	0.1519	1.1184	-0.3566	1.2576	1.0433	1.9034	0.4016	0.4125	2.77	0.8408	0.9862	2.3788	1.6045	1.2209	1.5563	2.2693	-0.9686	1.0779	2.7249	1.1833	1.7403	2.0979	1.0293	1.4652	-0.1665	1.2209	1.6281	-0.0277	0.2998	1.7403	0.7748	-0.7346	1.3623	0.2277	1.0363
ENSG00000112695.11	8.7357	8.0724	8.6996	8.1497	8.1823	8.8783	8.2509	8.3155	9.1287	8.2134	8.8239	8.5061	7.9851	8.7577	8.1459	8.7584	8.5502	9.6617	8.1936	8.7332	8.2669	7.8056	9.2249	9.0817	9.1238	8.8872	9.403	8.4818	9.5383	8.7386	6.1769	9.1412	9.2103	7.8926	8.2373	9.451	7.9726	9.0435	7.9115	8.383	8.3298	7.94	7.9942	9.0183	10.2766	8.4222	8.8263	8.7145	9.2718
ENSG00000173641.17	4.5952	5.1871	1.9149	2.1476	7.2008	3.8541	5.392	-1.2481	-2.2447	1.2209	-2.2447	5.594	-1.6394	6.0575	5.1173	7.9018	4.0304	4.5021	8.1909	-2.0529	7.8434	3.3134	5.1363	5.009	4.6776	-3.1714	4.2624	6.0564	-2.2447	4.4357	3.5899	2.3164	7.2259	4.6018	5.7474	5.444	5.1871	-1.0262	-0.0574	5.7509	2.826	1.2696	-0.1993	4.9887	4.5268	6.9518	2.6693	5.2895	4.7619
ENSG00000197182.12	1.3051	-0.1345	0.7058	0.099	1.1897	-0.8863	2.1411	0.2522	-0.8339	1.4652	2.0776	-0.3201	0.5763	-0.5756	-0.7346	-1.685	-0.2845	-0.9132	-0.0574	-0.3752	0.688	0.1776	-1.5105	0.4552	1.3283	-1.9942	0.4967	0.3907	-3.816	1.8078	-1.685	1.1316	-0.7834	-0.8599	0.346	-1.7322	2.6395	0.1648	-0.9686	1.5013	1.0915	1.7097	-1.4305	-0.5756	0.9568	1.46	0.7321	0.547	1.0293
ENSG00000171401.14	-9.9658	-3.816	-9.9658	-9.9658	-9.9658	-9.9658	-9.9658	-9.9658	-9.9658	-9.9658	-9.9658	-9.9658	-4.2934	-9.9658	-9.9658	-9.9658	-9.9658	-9.9658	-9.9658	-9.9658	-9.9658	-9.9658	-9.9658	-1.5105	-9.9658	-9.9658	-4.2934	-3.0469	-9.9658	-9.9658	-9.9658	-5.5735	-9.9658	-9.9658	-9.9658	-9.9658	-5.0116	-9.9658	-9.9658	-9.9658	-4.035	-9.9658	-9.9658	-9.9658	-9.9658	-9.9658	-9.9658	-9.9658	-1.7322
ENSG00000134339.8	-9.9658	-0.3383	-5.0116	-9.9658	-2.6349	-9.9658	2.9581	-1.0862	-9.9658	-9.9658	-9.9658	-9.9658	5.3716	-5.0116	-9.9658	-2.6349	-1.7322	-9.9658	-2.3884	-1.8836	-5.5735	-2.5479	0.0718	-2.3884	-2.8262	-0.4325	-2.6349	2.2872	-4.035	-9.9658	-9.9658	-4.035	-9.9658	-9.9658	-9.9658	3.2018	-9.9658	-3.0469	-4.035	-9.9658	-1.9379	-3.3076	-9.9658	-9.9658	-9.9658	-9.9658	-3.816	-3.6259	-3.6259
ENSG00000243964.1	1.8957	2.3423	2.2513	0.9716	1.9527	1.5013	2.0465	1.3846	2.2633	1.2333	3.2602	3.2018	2.9052	2.667	1.334	1.7995	-0.3022	2.4779	3.1924	3.9682	1.9188	0.9343	3.2328	0.8961	2.233	3.3047	3.1572	2.5011	3.4424	2.3508	-9.9658	2.6371	2.5996	-0.5973	2.8014	3.5547	2.5972	2.362	0.2154	1.5514	4.0019	0.4016	2.9562	3.1393	2.0395	1.1641	2.299	1.614	2.3843
ENSG00000148154.9	2.4465	5.1014	8.0845	3.573	6.4885	3.867	6.829	7.5491	6.6431	7.5069	6.8653	1.9302	4.8939	3.5982	1.2333	2.5876	2.9525	6.4851	2.6371	2.8681	3.5374	5.3259	6.4594	3.2796	5.5214	3.8857	2.409	3.335	3.3492	4.6894	0.8164	7.4975	2.9262	5.9867	2.8381	6.2619	4.085	5.7485	5.2211	4.1804	8.1105	3.9543	6.4496	6.3361	2.9637	1.3397	7.375	2.4779	6.0777
ENSG00000213853.9	1.6512	4.6854	5.3302	5.6927	4.8053	3.309	3.7335	4.2691	4.174	4.1812	4.5442	2.5437	5.643	2.1114	2.6984	1.1512	1.9638	3.4224	2.0535	2.5087	1.8996	4.6742	1.4859	4.0748	4.8223	4.5934	5.2487	2.1702	5.218	5.1839	1.4441	4.864	3.3307	4.7143	2.4439	5.3597	0.058	3.5461	5.7093	4.2212	1.5563	6.1723	5.1371	1.0915	3.6939	1.3397	3.5399	0.2522	2.4439
ENSG00000167601.11	1.614	1.7316	0.4125	0.4761	0.8883	-0.1504	1.8683	1.6234	1.0222	0.8883	1.816	2.0844	4.6497	4.0251	0.7748	1.4859	0.5568	-0.2498	1.2209	0.605	2.233	2.0289	0.2522	1.2934	0.9789	3.2112	2.8562	1.884	2.0218	0.3231	-0.0425	1.5514	0.517	1.4808	2.7117	3.9774	-0.4325	1.8363	-0.0425	-0.2845	3.2236	-0.1665	1.0293	1.5661	1.3397	1.3511	0.7146	2.7972	2.1574
ENSG00000156804.7	2.7051	0.9343	1.6558	1.7617	3.0498	2.4831	2.7615	2.5313	1.0779	2.6043	0.24	6.3386	6.6408	6.4123	3.8759	5.5274	3.5645	0.6332	4.1392	-0.5125	4.3653	1.3397	4.4483	3.7709	2.1013	4.8269	4.0198	5.5537	0.7146	2.5804	2.7679	3.3119	4.735	-0.013	4.0064	4.7496	4.1994	1.2394	0.7233	0.8961	2.727	0.8805	1.9073	1.614	1.1897	4.8744	2.9581	4.9426	3.3952
ENSG00000071462.11	6.0334	7.2337	7.2623	7.3341	6.4006	5.9512	6.8147	7.4492	6.8524	6.7875	6.7901	5.5491	7.122	6.812	6.7372	6.9403	5.8324	7.1052	6.052	6.6862	6.5618	6.918	6.5594	7.4312	6.3841	7.1491	6.037	6.3129	6.9236	6.2666	5.7068	6.8204	6.53	7.5554	5.8797	6.7149	5.6085	6.7005	6.607	7.4214	6.6349	6.3318	6.7376	6.4224	7.7738	5.9449	7.3565	5.4877	7.2005
ENSG00000187741.14	3.1011	2.6138	4.1111	2.8381	2.3251	4.1153	2.8482	2.3106	3.4713	2.6647	3.7867	4.7121	5.72	1.683	1.4494	2.8994	2.4518	3.5461	3.652	3.4156	2.1013	2.5585	1.0847	1.125	2.7551	3.7857	2.2753	3.2885	3.2811	3.3925	1.2992	4.3903	4.402	3.1813	3.2359	3.5959	2.93	1.6466	2.1862	3.668	1.5115	4.3938	1.7532	1.1382	1.7229	2.036	2.727	1.1184	1.7702
ENSG00000224956.5	2.9637	2.0183	3.1311	1.46	2.2019	1.8119	2.9875	2.2237	3.1261	1.6604	1.6045	1.4756	4.0144	1.8524	2.1862	1.46	1.6649	3.5851	2.3337	1.0711	2.3788	1.2815	1.7053	2.5188	2.6984	2.6556	2.6984	1.6374	0.688	3.5839	-0.0425	3.9289	2.3048	2.4008	2.6278	0.6239	1.4704	2.4117	1.7009	1.8036	2.8522	3.2602	2.4063	3.0287	1.5064	0.679	1.7185	1.3791	2.5658
ENSG00000105486.13	3.0252	3.9691	5.9871	4.1804	3.7773	4.7955	5.2608	4.6691	5.4209	4.421	5.8136	3.3897	5.0981	3.8886	3.0163	3.4856	3.6748	4.4404	4.1327	4.7597	2.982	3.5411	3.1507	3.8551	5.382	4.588	3.1028	3.074	5.2021	5.3027	2.3251	5.331	4.4397	5.1887	4.0977	4.981	4.2472	4.0679	4.6112	5.3785	4.3653	5.1776	5.4273	3.945	4.0375	3.8925	4.8314	2.7007	4.1061
ENSG00000184162.14	3.7193	4.7934	5.4138	4.1169	4.842	4.287	5.4529	5.5509	4.9933	4.6265	4.8856	4.2781	4.1103	4.182	3.1604	4.1994	3.907	4.5066	3.8876	5.0955	4.6323	4.5916	4.528	4.067	4.8837	4.2706	4.3632	3.506	5.0769	5.2502	2.036	5.0764	4.5565	4.1931	4.1302	5.4047	4.3889	3.8167	4.1136	3.9232	4.6474	4.9878	4.3256	5.1202	3.3235	3.3814	5.2215	3.6054	5.0943
ENSG00000162614.18	3.6703	0.3115	-0.2159	0.8726	2.2723	0.03	1.5758	1.6558	0.9038	2.0254	0.8647	0.8568	0.7579	2.9432	1.4335	1.4547	-0.8339	1.8722	1.6327	-1.3921	2.7117	1.7828	3.2885	1.0779	1.8918	2.7931	2.4857	2.8158	0.1124	-3.1714	-0.1504	3.1523	-1.0862	0.0158	3.2282	1.8282	-1.5522	2.3564	-0.6193	0.8488	2.5388	0.1903	0.8568	2.4597	2.167	-1.7322	0.7146	1.8957	2.4883
ENSG00000135525.18	1.6093	0.7407	-0.013	1.1897	0.2277	-0.2498	-0.0425	0.5271	1.0079	0.6517	-0.3201	2.5163	0.7493	1.5115	-1.2142	2.1444	-0.4521	-1.0862	0.4016	-1.3183	1.3567	-0.3752	2.5536	1.7575	1.9188	1.6374	-0.8084	0.4865	1.2271	1.5415	-4.2934	2.2237	1.2636	-0.5332	0.3115	1.2875	-0.3383	1.8918	-2.1779	0.1519	1.884	0.1124	1.6512	1.5758	3.1987	1.1641	2.0979	-0.3752	-0.394
ENSG00000223572.9	4.0506	-2.5479	1.2209	2.6828	-0.6873	2.2513	0.5955	2.7249	-9.9658	1.4065	0.6145	4.0892	0.4233	5.1061	2.9148	2.5561	1.692	3.1637	3.2251	-2.3884	0.7748	0.7233	-3.3076	4.9883	2.4359	-3.6259	-0.8863	2.1606	-0.4719	1.1117	1.0293	1.9527	1.6875	-2.8262	0.2029	1.1512	-9.9658	0.346	0.1124	0.3796	0.5069	1.2636	4.2119	-0.8599	3.7171	2.791	-0.7346	3.1228	1.2333
ENSG00000279392.1	2.6464	1.6785	3.6006	1.7954	1.4174	1.6558	2.1541	1.1577	2.9637	2.043	1.816	2.0465	2.3926	-0.4921	0.1776	1.2756	2.043	3.186	1.3679	2.685	1.3735	1.3956	1.6093	1.5316	2.0325	1.6649	1.0222	1.9226	3.7039	-2.3147	-1.2828	3.863	0.8726	1.3225	2.0707	1.1316	0.2881	1.8722	0.5955	2.3366	1.7403	0.8726	2.1988	2.1894	3.0842	0.537	2.5948	-0.6193	2.118
ENSG00000143653.9	5.6177	4.5934	4.7624	3.3364	3.2959	2.5707	3.1685	4.4686	1.1117	3.4945	3.9983	3.7646	5.149	3.5645	3.0428	3.5212	3.0723	4.3075	4.5293	1.1382	3.4778	2.4144	4.391	4.0765	2.043	4.2578	4.6148	4.2243	5.4266	0.7832	-0.1665	5.6314	3.9829	-2.3884	4.9113	1.9302	3.1556	4.1261	1.6234	3.865	4.0756	1.8643	3.9929	5.0549	5.0291	1.8119	3.8521	3.4358	3.9543
ENSG00000173432.10	-9.9658	4.481	-0.9971	0.4125	-0.013	-0.0277	4.0454	-1.1488	-1.4305	-1.2828	-3.458	-9.9658	7.8977	-2.5479	-3.0469	-0.1993	1.5465	-9.9658	-9.9658	1.4808	-2.3147	1.6187	1.6512	-1.4305	-2.6349	1.125	3.2189	5.5392	-9.9658	-3.1714	-2.5479	-9.9658	-3.458	-9.9658	-9.9658	6.0693	-9.9658	0.1124	-2.7274	0.2277	2.0707	-9.9658	-4.2934	-9.9658	-2.1779	-1.8836	-9.9658	-9.9658	1.9034
ENSG00000103723.12	0.7832	0.3115	-1.1172	-0.7346	0.9343	-5.5735	0.1776	1.4441	-1.2142	-0.2845	1.1447	-0.8599	0.5568	1.9149	-2.3147	-0.8599	-0.7108	-1.0262	-0.6643	0.537	0.2998	-0.7346	0.9038	3.7656	0.2154	-1.3921	1.4065	-0.2671	0.5763	-0.5332	-9.9658	0.5271	-0.2328	-0.4325	1.1706	-1.8314	-2.7274	-1.9379	-1.9379	0.3115	1.2992	0.3573	4.7666	0.4552	1.0079	-1.7322	-0.5125	-1.6394	-2.6349
ENSG00000157502.12	3.6589	-0.9971	-4.6082	-5.0116	-9.9658	-9.9658	3.0688	-1.7809	-5.0116	-3.458	-3.458	-9.9658	-6.5064	-0.9132	-1.9379	-1.7809	-6.5064	-9.9658	-5.5735	0.2881	-6.5064	-6.5064	-6.5064	2.3193	-6.5064	-2.7274	-9.9658	-2.1779	-4.6082	0.3115	-5.0116	-6.5064	-4.6082	-6.5064	3.335	-5.5735	3.5411	-6.5064	-4.6082	-1.4305	-5.5735	-2.5479	-5.0116	-6.5064	1.614	1.9415	-6.5064	-9.9658	-5.5735
ENSG00000235174.1	7.6593	9.8272	9.9793	8.5889	9.7385	4.5675	8.8525	9.3262	8.5549	8.7388	9.0385	10.2612	10.1978	8.4531	8.2047	8.6325	8.9079	10.4631	10.5664	9.8684	8.195	8.3976	9.1582	8.9333	10.2282	9.6011	10.4063	10.4653	9.8814	9.047	6.8889	9.2143	10.6565	7.5071	9.1106	10.233	9.9722	9.4294	8.6203	9.3877	9.7156	8.5498	9.4989	9.1908	9.7306	10.8662	9.1398	7.6869	8.9807
ENSG00000147465.11	11.3405	11.208	9.5595	12.0133	11.5372	10.6258	10.8945	11.007	10.8221	10.1872	10.9744	10.0048	1.4228	11.9348	10.7733	13.2744	10.794	11.0052	12.7824	10.9709	10.8024	10.735	10.4945	12.2919	11.1436	1.5661	12.3602	11.3825	11.4184	9.4582	9.6853	10.9368	11.8368	9.0609	10.5978	10.5455	10.1645	10.3227	9.4832	11.0525	10.4577	10.0433	9.9677	9.9162	12.2087	7.5259	10.9219	11.4007	9.4981
ENSG00000197816.13	2.1925	-1.4305	1.7403	-0.1345	1.3956	0.2881	1.334	0.6699	1.3901	0.5763	1.1577	0.5271	-1.3921	0.0158	-1.4305	-0.0425	-0.9132	1.0711	0.8883	-1.5951	-1.2828	1.2815	0.679	0.6969	0.7233	1.0779	-0.1993	0.2762	0.7233	2.0946	-1.0862	1.0363	1.5612	2.5413	1.2455	1.0847	1.9149	1.7575	0.4552	-4.035	0.9419	1.5563	-0.3566	1.6093	-0.9686	-0.3566	1.5415	-0.0877	0.9343
ENSG00000239665.8	3.1765	1.816	2.5363	0.7493	2.6138	2.561	3.1409	1.6045	3.695	2.4439	2.7336	1.7995	2.0218	1.6045	0.3115	1.6234	0.058	1.8444	1.7786	0.6608	1.3791	1.9377	3.0199	1.5514	2.6602	1.9931	2.1013	2.2543	2.362	1.5806	0.1648	2.6043	2.128	2.8582	2.5163	2.0183	2.3564	2.9432	2.0076	0.679	2.7161	3.4713	2.2813	2.2513	1.3225	0.9419	1.949	2.4623	2.2299
ENSG00000074964.16	5.0505	2.9186	2.5487	1.412	2.5112	1.2992	2.8994	3.0995	1.9564	2.9186	2.2082	1.9377	2.8955	2.2421	1.3454	2.5804	1.0711	-2.7274	2.5238	3.0859	3.838	1.4281	3.5803	1.674	0.9493	3.7898	3.0842	2.6624	4.5299	1.5064	-0.6193	3.38	2.1988	0.7748	3.2435	3.1162	3.7888	2.9765	1.4335	2.6984	2.7073	1.4911	2.3164	3.0637	2.7183	2.5658	3.2796	3.0808	1.7617
ENSG00000100604.12	-1.9942	-0.8863	-0.7346	-5.5735	-1.2481	-3.816	0.058	-9.9658	-9.9658	-2.9324	-0.5125	-3.6259	-9.9658	-3.458	-9.9658	-9.9658	-1.3183	-2.114	-9.9658	-3.1714	-4.2934	-3.458	-9.9658	4.6588	-3.6259	-9.9658	1.9931	2.6395	-0.7588	-3.6259	-4.035	-3.3076	-9.9658	-3.3076	-4.2934	1.6093	-5.5735	-1.0262	-9.9658	-0.6873	-5.0116	-2.4659	6.0475	-0.6193	-1.685	-9.9658	-5.0116	-1.685	-3.6259
ENSG00000166927.12	3.5839	0.8568	0.434	1.5902	-0.3383	1.3679	2.1734	1.334	0.2642	0.3907	2.59	5.0892	3.8983	5.3792	2.362	2.7572	1.4652	-1.8314	1.9226	1.1512	3.3364	3.6054	1.5366	2.3479	1.4281	5.7648	3.7678	2.5462	1.2636	1.7744	0.7748	-0.1187	0.679	-0.6416	5.602	-0.4521	1.3956	1.7009	-1.0862	0.9419	1.1577	0.5859	0.2881	2.0844	2.7007	3.3883	0.5955	2.3222	2.3394
ENSG00000168234.12	3.833	3.1294	1.9786	1.6604	3.9728	3.1028	2.3508	2.6873	3.9403	2.4623	0.7664	1.5854	3.8218	2.5658	2.9167	3.7898	2.0465	3.1377	2.9032	1.5216	3.0585	2.376	4.5336	4.1555	1.6558	4.2751	4.0653	3.3605	2.945	4.3758	0.7664	4.0705	3.4264	2.0878	3.074	5.2521	3.7378	3.4907	2.3164	2.5188	1.3109	1.9034	2.7444	4.6571	4.1844	2.6302	1.5758	1.4652	3.6195
ENSG00000198399.14	5.1619	2.4198	2.296	3.4971	2.5511	2.6441	2.9637	3.2282	3.4997	2.6371	2.8034	2.6371	3.4088	3.5187	2.2543	3.2282	2.167	3.9337	3.222	2.753	3.2236	2.5087	3.9691	3.755	2.5238	3.4661	3.7752	3.2096	3.5994	3.4556	1.0363	3.6827	3.3842	2.1114	3.8411	3.4411	2.2573	3.4344	1.9264	2.8897	3.1442	1.6512	2.7336	3.6872	3.4331	2.3536	3.2313	2.3981	3.3307
ENSG00000087245.12	2.2051	2.0218	3.0074	1.177	2.9243	2.6278	2.8422	4.9355	1.9264	1.7053	3.7982	3.5073	2.1957	3.7909	2.296	2.3843	0.8568	-1.3921	2.4008	1.9527	4.5874	1.5806	2.3677	0.8726	1.9675	8.7583	5.0514	4.5946	2.4571	3.0671	1.934	0.3115	1.6234	2.05	4.849	1.7954	1.1833	1.7995	1.3791	2.1574	6.2593	3.4007	2.4779	1.2992	-0.5756	2.2813	3.9792	2.5087	3.0774
ENSG00000101187.15	-2.6349	3.3897	4.848	5.0747	5.3537	2.3677	4.9755	4.309	2.3953	5.2461	0.8327	-0.9971	6.0321	2.7292	0.1648	0.2522	4.7798	6.3237	3.2602	3.8915	3.8729	3.2389	6.325	2.77	1.7575	-0.1665	2.4117	3.644	-2.114	1.1447	0.9862	2.4518	3.9983	-4.6082	0.6332	-0.5756	2.0979	4.2788	4.0943	2.3394	2.0183	1.8323	0.5955	1.7995	2.8361	-0.6643	-0.2498	2.5462	6.1018
ENSG00000172824.14	3.242	-0.9406	-2.4659	-2.3147	0.4967	2.3222	1.0363	-4.035	-3.816	3.6657	-3.0469	-2.0529	1.7446	-0.5756	0.7579	1.4652	-0.1828	-4.6082	3.0056	-3.6259	0.0718	0.2998	3.0842	-2.114	-1.2481	0.3796	2.1766	3.1892	-5.5735	-3.6259	-0.8339	-3.3076	2.0254	1.6374	2.5112	-0.9132	2.2663	-3.3076	0.7748	-3.1714	1.8524	-1.9379	1.5854	1.0363	1.9111	-1.0862	-3.1714	1.6466	0.0854
ENSG00000105223.18	8.1731	8.5864	8.0604	7.6248	8.5455	8.3176	8.945	8.3883	9.2029	8.7761	9.5596	8.2783	7.7407	7.7325	7.0277	9.2033	7.2258	9.1438	8.5808	9.1154	8.1076	8.438	7.9773	7.863	9.4312	8.6286	8.1111	8.1299	10.1247	8.7873	6.7133	8.4773	9.4265	7.9647	8.5129	9.2392	10.3049	8.1013	8.3831	7.8139	8.741	8.2638	9	9.0209	7.606	7.9737	10.8924	7.3313	7.8699
ENSG00000100393.9	4.0816	2.6464	2.6647	1.4441	2.0979	0.5763	3.0074	3.0619	2.982	2.0946	2.5972	1.683	2.7594	2.1247	0.3796	2.2813	0.5859	2.8955	3.2856	1.5165	2.6873	1.1382	3.9137	1.5216	0.8883	1.9073	1.7403	1.4756	3.644	2.1345	-0.2671	3.7909	3.4061	0.9191	2.6624	3.154	1.7995	3.1924	1.1577	2.4008	3.7215	1.5165	2.6715	1.9601	2.5313	0.8961	2.296	0.9493	2.8301
ENSG00000131584.18	4.6994	4.7619	4.8445	2.5112	4.0331	4.0696	5.7347	4.0679	3.6018	3.8033	4.7893	3.9079	3.9974	2.2931	2.5363	4.4575	2.9432	4.0952	4.4216	4.8866	4.306	3.4304	4.554	3.3119	3.8187	4.9773	4.588	4.0567	5.4864	3.7836	1.1447	4.6804	4.936	4.2289	4.1571	4.9764	5.5503	4.7334	3.3206	4.2196	4.4529	5.1384	3.9403	4.2921	3.7171	3.1062	4.1644	3.1653	2.561
ENSG00000149131.15	7.1593	5.0449	5.1177	4.518	4.7066	4.3385	5.0277	5.3565	3.154	4.784	5.0418	5.2122	7.5778	4.01	6.2939	3.4843	2.7183	2.5487	3.3577	4.3855	5.7905	6.3835	5.7887	5.8701	4.764	8.3931	8.1345	7.0335	5.837	2.7889	4.404	4.2921	2.2901	1.9675	7.2014	2.9319	2.5658	3.3647	4.352	3.8601	3.1523	3.7149	4.1907	4.1285	4.8832	3.866	2.1541	3.2435	6.2981
ENSG00000012171.17	0.8327	6.6669	5.6537	4.1915	5.6273	4.0567	5.7282	5.4738	5.1073	6.3728	4.8939	-2.2447	0.3796	-1.3921	1.0915	1.2516	-1.8836	3.9645	2.3732	6.7521	4.5199	0.5955	6.9246	5.3089	6.8609	-0.1345	7.7978	4.8238	7.4626	5.9686	-2.7274	8.1688	-1.2481	1.5316	4.9833	6.5691	6.5537	6.765	5.3256	6.0186	5.1591	5.9647	1.125	3.4304	5.3608	0.1903	0.0854	4.7383	7.1558
ENSG00000135446.16	7.1167	6.5064	7.0337	6.7568	6.9442	6.6999	7.172	7.238	7.694	6.8864	7.3283	8.4138	6.067	8.1949	6.3528	8.4185	6.247	6.497	8.384	7.9539	7.528	5.9201	6.2182	7.8263	6.7133	8.2457	8.8455	7.2659	7.7723	7.4683	5.2169	7.377	9.2978	7.0468	7.0699	6.6857	6.4948	6.8185	6.2533	7.1214	7.0074	6.1108	7.4749	5.353	7.037	5.5308	7.6808	6.647	6.6719
ENSG00000136895.18	2.6805	2.1247	2.685	-0.2845	1.7912	1.4652	3.5187	1.934	1.6187	2.2753	0.2154	2.7594	-1.8314	2.59	0.688	2.6984	0.7916	2.0183	2.5948	-1.7322	2.9525	-0.4921	2.8974	2.3508	0.9343	0.8647	1.4174	1.4911	2.8877	2.8622	-0.0425	2.2268	2.9013	0.8961	2.4649	3.6417	3.2841	2.8482	2.0912	2.1509	1.4808	2.0844	1.2576	1.0983	0.8883	1.8444	1.105	1.1316	0.9642
ENSG00000080986.12	-0.1828	0.0014	3.0859	0.3907	1.177	2.1411	1.1447	0.6239	4.1764	-1.2142	3.8905	-0.5332	3.453	0.4447	-1.8836	0.3685	-0.0277	4.0295	1.8524	2.1957	-0.6643	1.5115	-1.0262	-0.9406	0.7579	3.6393	1.1833	-1.3921	3.011	1.6327	-0.5543	2.5137	2.7007	2.8442	1.2455	2.945	1.5806	0.1519	0.7058	1.6281	-0.1665	1.9188	1.196	0.6332	1.5216	-1.4305	1.1512	-1.7809	2.0844
ENSG00000272540.1	0.1776	-0.3201	-1.0559	-0.4131	-0.2845	-0.1504	0.099	0.2277	1.9822	-1.0862	0.4865	-0.8339	0.688	-0.1993	-0.8339	-1.0862	-3.816	-1.6394	-9.9658	-1.5522	-0.7834	0.2154	-0.3752	-0.1993	0.7058	0.6699	-0.0277	-1.5951	1.0642	0.099	-9.9658	0.5568	-0.1345	0.4233	-0.3022	0.6332	-1.6394	0.2029	-1.2828	-1.3183	-0.7108	0.6608	-0.1187	0.547	1.0711	-1.6394	0.6699	-1.1488	-0.0725
ENSG00000205746.9	4.706	3.9412	3.3061	2.2082	1.9188	2.1313	5.2574	3.7678	2.8877	2.9243	3.2496	3.2435	0.9862	3.055	-2.4659	3.7496	2.328	2.0742	3.2602	1.7575	3.5374	2.561	4.0118	1.3051	1.196	1.6187	-0.7108	1.8119	1.884	2.0776	-0.6873	3.981	3.863	-1.3921	1.8363	2.3536	3.9626	3.4129	1.9895	3.7006	4.1756	3.7378	3.1079	3.2737	-0.0277	1.4808	3.245	1.9034	2.1378
ENSG00000136842.13	1.5216	3.2435	2.036	3.2587	5.0947	4.0653	4.0748	3.7291	2.4306	3.8983	3.162	5.3768	0.9343	5.0206	3.3435	5.0457	3.8561	3.772	4.7756	3.3703	4.5638	2.9338	6.6734	5.6142	4.2855	1.934	5.124	3.9089	2.4008	2.9262	3.1653	4.5167	4.8939	2.9013	3.4752	4.7148	5.855	5.8164	6.1029	2.5388	2.9655	1.8722	3.4648	3.1162	4.2335	3.5682	2.5511	4.5398	3.5424
ENSG00000119630.13	0.1257	3.3134	5.8017	1.8801	1.334	2.7551	3.3911	2.4649	3.1669	4.0497	2.3732	1.4494	2.1509	1.3511	1.4859	1.8564	0.4447	1.9034	2.4544	1.5064	2.5924	2.0218	0.9862	1.8762	2.1862	6.4062	5.735	1.9111	2.2268	4.0091	1.4808	1.4808	2.578	4.81	4.1482	4.0935	0.2642	2.2842	1.5013	1.2636	5.2865	2.4831	2.5756	4.0436	1.8323	1.3109	6.304	1.2875	2.1114
ENSG00000099822.2	0.3907	4.2548	5.2377	-0.7108	3.1442	-0.2159	4.6548	2.6918	3.5839	4.5832	4.2758	2.9857	-2.5479	2.328	1.934	4.4304	2.6715	4.3992	2.1638	4.6977	4.2929	2.2931	1.125	4.8555	1.7403	1.8643	4.6112	1.7053	1.3567	2.3251	0.099	4.0127	5.9697	-0.7346	-4.035	5.085	1.334	5.2574	4.1523	0.6239	5.0014	2.77	4.6606	-0.1504	2.5263	0.03	5.8309	2.5462	1.7786
ENSG00000183054.11	2.9692	0.4657	1.4859	2.1247	3.136	2.8055	1.7912	1.3051	2.4805	1.8683	1.6649	1.6234	2.0325	1.3735	0.2522	1.4228	0.9191	2.5756	2.676	-4.2934	1.4652	1.8078	3.0515	2.2452	2.5163	2.2603	1.4756	2.1925	0.6425	2.9911	0.0158	3.3633	2.9929	1.595	1.7786	2.791	2.3732	2.118	0.8647	-1.8836	2.5948	2.5087	2.3164	2.8361	2.7357	1.8604	2.5036	0.5568	1.7097
ENSG00000158286.12	3.5009	1.0007	0.2998	-1.5951	0.4016	-1.0862	3.2343	0.3346	1.7185	-0.8863	1.2576	-2.3147	2.1013	0.605	-1.7809	1.4388	-1.8836	2.4063	3.5047	-1.1172	0.9191	0.1124	-0.7108	0.2154	-0.4325	0.9493	0.2029	0.2029	0.03	1.0983	-1.3548	1.3109	1.6695	0.1903	1.4859	1.0779	-5.0116	0.2277	-0.5973	1.1316	2.0254	0.3115	2.3592	1.4547	-3.3076	-4.2934	0.3685	0.7321	2.1147
ENSG00000182162.9	4.2358	2.496	1.7097	4.3002	2.3926	2.1734	2.9984	4.6071	3.3278	2.9544	2.6043	0.6239	-0.6193	1.6234	0.688	1.9377	0.4125	2.945	4.2818	2.6487	1.0151	2.7763	2.2482	2.2633	3.4318	1.8078	3.5899	0.7832	3.7825	3.7762	0.3346	1.4704	3.4156	2.0569	2.2082	-2.4659	-2.8262	3.8973	1.5165	4.4588	0.8726	1.595	4.7777	2.2753	3.9185	-0.1031	1.9188	-0.2328	3.8461
ENSG00000223705.9	3.8105	2.9148	3.7804	2.6738	3.2189	4.2366	4.5742	3.7138	2.5948	3.616	2.7357	4.3097	2.8341	4.2033	2.5756	4.0028	3.1195	3.6916	3.5947	2.7847	3.9041	2.4857	5.7661	3.3869	3.4156	3.2557	2.2144	3.2158	2.296	3.5199	1.2576	3.5523	2.945	4.927	2.3394	4.2563	2.9747	3.6289	2.6918	2.5462	3.7453	3.7836	3.7667	4.1036	3.5449	2.043	2.4985	4.2343	4.2609
ENSG00000118194.18	4.5136	-9.9658	-6.5064	-9.9658	-4.2934	-9.9658	-9.9658	-9.9658	-9.9658	-5.5735	-9.9658	-9.9658	-3.458	-9.9658	-9.9658	-9.9658	-9.9658	-9.9658	-5.5735	-9.9658	-9.9658	-1.3921	-3.1714	-9.9658	-9.9658	-3.1714	-5.5735	-1.6394	-9.9658	-9.9658	-9.9658	-9.9658	-6.5064	-9.9658	1.8078	-9.9658	-9.9658	-9.9658	-9.9658	-5.0116	-1.3183	-4.2934	-9.9658	-9.9658	-9.9658	-6.5064	-9.9658	-9.9658	-0.4921
ENSG00000057704.10	1.2023	0.3573	0.9419	1.8918	1.8363	-0.1031	2.9432	2.4518	2.1476	1.9111	1.7532	2.0844	1.6466	3.2174	0.688	2.9013	1.8404	2.3164	2.1925	0.9935	2.4144	0.2522	2.0535	2.5388	1.6466	2.4465	1.5013	0.8082	2.2237	0.3346	-0.5332	2.8402	2.3704	-0.2845	1.2516	1.3283	1.2875	2.5828	0.9568	2.0638	2.1345	0.3685	3.1112	1.5854	1.3167	0.679	3.0927	-0.3383	1.2992
ENSG00000268439.5	3.5535	2.676	3.154	3.0498	3.1701	4.1153	2.824	4.443	4.0153	3.0927	3.4945	3.7028	4.4203	4.5129	3.5199	4.6294	2.7572	3.186	4.5964	2.6579	3.9261	2.609	3.3993	4.1294	3.3563	4.717	2.362	4.3463	1.736	3.0234	-0.6643	4.0892	5.0041	-0.8339	3.1955	2.77	3.0927	3.7193	2.1509	2.1702	3.8167	0.1388	2.9262	2.685	3.7571	2.5238	3.9459	3.4477	3.2002
ENSG00000186205.12	2.1047	-0.3201	2.3222	-0.3201	1.884	-1.0559	1.8996	2.1798	2.3308	1.4494	0.8883	-2.3147	1.4808	0.0158	-0.013	0.0718	-1.9942	2.1444	1.0363	-0.4131	1.0915	0.5069	2.6783	1.5165	0.5069	-0.1187	1.3901	0.8805	1.0915	2.0183	-1.685	2.5462	1.2756	-0.3752	2.2019	-1.1172	-3.458	2.1606	-1.2828	0.9493	2.2543	1.0222	0.3346	1.766	2.1411	-0.5756	2.4252	-0.4719	1.2934
ENSG00000214975.4	-0.4131	2.8381	2.4063	2.2082	2.6828	2.9109	2.5561	3.8561	2.8877	2.685	2.4117	1.2147	2.9637	1.5366	1.9034	1.8078	1.9675	3.1311	2.2482	2.753	1.4911	1.9452	3.0411	1.8564	1.1897	2.5972	2.7379	2.3019	2.2206	1.1833	-0.1345	2.5487	2.9469	1.6604	2.3564	2.9488	1.4652	2.0465	2.1925	2.8858	2.8661	1.1833	1.9264	1.7828	2.4831	2.3479	2.3048	0.7058	2.3019
ENSG00000037757.13	4.0722	3.6474	2.8542	2.3077	3.1045	2.5011	4.2181	4.2563	3.9185	3.2929	3.1377	2.826	2.2421	2.4779	0.0718	3.1145	0.5069	2.8701	3.0002	3.6849	2.8582	1.2209	4.0584	1.1512	2.9674	3.2557	2.3479	2.7508	3.2841	4.162	-1.2481	4.4384	3.1475	0.044	2.3479	2.3677	3.0163	3.2343	0.8164	3.4156	4.0216	2.7051	3.8621	3.7028	1.6045	2.3871	3.4197	2.167	3.0654
ENSG00000114544.15	6.288	5.8563	5.7887	6.5758	5.5714	7.241	6.7699	6.2819	4.8724	6.7047	5.2196	5.6068	5.2706	8.5288	6.8792	7.7855	7.4032	5.5766	7.914	6.5294	6.5558	5.2342	6.9881	6.5889	6.6892	3.4958	6.7505	7.118	5.3882	5.4536	5.2327	6.1954	7.419	4.528	6.0157	6.5231	7.2169	6.0805	5.4867	6.7256	5.9086	4.6916	5.5996	5.9414	5.6471	7.0989	7.9518	6.3705	6.4484
ENSG00000137841.11	1.7617	-0.0277	0.2998	0.2154	-0.1187	1.1706	2.1147	1.5563	0.1124	0.5955	2.3536	2.5437	2.9857	3.9983	1.5854	1.8564	1.0293	0.6608	1.7702	0.0158	2.3451	2.8819	0.099	1.1833	1.4962	4.5479	2.3732	2.3337	-0.3752	0.0718	0.8408	0.044	-0.2159	-0.4131	4.041	0.058	0.6239	1.4859	-1.2142	-0.0574	-0.3022	0.6699	-0.8599	2.5852	0.4967	2.9747	0.7579	2.1541	2.6602
ENSG00000127585.11	-0.7588	7.2472	5.3331	2.043	4.4771	0.4657	5.6115	5.4542	-1.6394	4.9691	4.5129	-4.2934	-0.9406	2.8681	2.4623	1.692	3.1245	1.3623	3.9393	4.8172	3.6312	-0.1828	4.8213	3.2096	-0.5332	-1.5522	3.2766	2.0638	3.2143	2.8701	1.1706	-4.6082	2.8381	-2.9324	-3.1714	3.2049	0.8647	4.1692	4.041	5.7434	3.1409	4.9045	4.6531	-3.458	0.9343	-2.7274	0.9493	-0.5125	-0.8863
ENSG00000006071.11	-5.5735	-4.035	-9.9658	-3.3076	-2.3884	-9.9658	-6.5064	0.4967	-4.035	-9.9658	-2.5479	-9.9658	-4.6082	-4.2934	-9.9658	-9.9658	-9.9658	-9.9658	-9.9658	-9.9658	-3.6259	-3.458	-4.035	-9.9658	-2.3884	-6.5064	-2.2447	1.4441	-9.9658	-9.9658	-9.9658	-4.2934	-9.9658	-4.2934	-1.685	-3.458	-9.9658	-9.9658	-9.9658	-1.7809	-2.4659	-0.9971	0.6608	-9.9658	-3.1714	-4.2934	-3.816	-1.3548	-3.3076
ENSG00000111110.11	-2.6349	-0.4521	-0.6193	1.8363	-1.0862	-0.1504	-0.0277	2.2482	2.9338	1.8643	0.3231	-0.0725	-3.3076	2.6348	0.4657	1.8643	0.5955	3.0002	1.8643	1.6649	1.1382	-2.9324	1.6695	3.0515	-0.7108	-0.7588	0.679	1.3901	1.5806	4.0233	-1.7809	0.517	2.5213	-0.2671	0.1648	-2.8262	0.6517	-0.9406	-1.7322	0.7407	0.4761	-0.8339	1.5709	0.5271	3.0568	1.2756	0.9789	1.3167	0.679
ENSG00000105419.17	0.9568	3.5559	0.7999	-0.8084	0.03	0.1519	2.4675	2.1411	2.9109	0.2642	2.8462	0.7146	-0.1031	-0.3022	0.1648	-0.394	-1.6394	-0.0574	-1.2142	4.3604	0.058	0.0158	0.2277	-0.7346	0.3231	6.2591	2.9581	0.2642	2.9167	5.9741	-0.9406	-0.1345	-0.1345	3.8837	1.334	3.5136	-1.3921	-0.1031	0.2029	-0.3752	2.6962	5.6062	4.1891	-0.3383	-0.2845	-1.9942	5.4829	-0.3752	0.6332
ENSG00000012817.15	-5.0116	-5.5735	-1.2828	2.5924	-9.9658	0.1648	-9.9658	-9.9658	-6.5064	-6.5064	-9.9658	4.1019	-0.5332	1.3901	-9.9658	0.1388	-2.0529	-2.0529	4.433	-0.9132	-9.9658	0.7832	-6.5064	-4.2934	4.0216	1.8604	-9.9658	-9.9658	-0.5543	-9.9658	-9.9658	-9.9658	-9.9658	2.8219	-6.5064	-5.0116	5.2847	4.7329	-0.5973	-3.816	-9.9658	4.1441	-9.9658	4.1219	-9.9658	3.4143	-9.9658	-9.9658	5.09
ENSG00000272478.1	-9.9658	0.5069	-9.9658	-9.9658	-9.9658	-9.9658	0.2762	-9.9658	-9.9658	-9.9658	-9.9658	-9.9658	-9.9658	-9.9658	-9.9658	-9.9658	-9.9658	-9.9658	-9.9658	-9.9658	-9.9658	-9.9658	-9.9658	0.4447	-9.9658	-9.9658	-9.9658	-9.9658	-9.9658	-9.9658	-9.9658	-9.9658	-9.9658	-9.9658	-9.9658	-9.9658	-9.9658	-9.9658	-9.9658	-9.9658	-9.9658	-9.9658	-9.9658	-9.9658	-9.9658	-9.9658	-9.9658	-9.9658	-9.9658
ENSG00000168496.3	3.4304	3.7571	5.1256	3.0637	3.9901	2.9032	3.0585	4.5205	5.466	3.8033	4.6877	1.6875	5.5934	2.4805	1.7316	2.824	1.8801	4.5034	3.4075	3.6838	2.791	2.5852	4.096	3.2572	3.2343	4.6554	4.5497	2.3222	4.4945	3.7028	-0.2845	5.7679	4.3674	3.7127	3.3787	5.0202	2.5828	3.4291	2.8402	4.0001	3.4687	2.8199	3.3119	3.0757	3.7529	0.9493	4.1515	2.1114	3.6428
ENSG00000099904.15	4.5466	4.1604	4.8243	0.4233	3.421	2.4252	5.1494	3.6714	3.1426	4.0073	3.9403	3.7226	4.067	2.9052	2.1147	3.2466	2.578	4.7517	4.1053	3.9856	3.5827	2.1766	2.9747	2.7205	1.7053	4.4283	3.5971	3.4371	4.9132	3.0411	1.674	4.8161	5.1077	2.727	3.9118	4.551	4.1986	3.0056	3.6254	2.7336	4.0713	4.0884	3.9185	3.9099	2.9875	2.4883	3.9901	2.4805	3.2752
ENSG00000177679.15	5.1651	5.8266	6.4043	7.1086	5.1177	6.1219	6.9137	6.3383	5.4657	5.435	6.8245	4.0943	2.909	7.3157	6.2186	5.6291	4.8253	4.8192	6.9811	7.3253	2.9413	6.7991	3.7171	7.7416	5.675	4.1515	6.3098	4.8699	6.0047	7.2263	4.5398	6.6683	6.7609	6.8207	4.6456	5.7145	3.5249	6.0898	5.9072	6.4251	5.5286	6.329	7.8537	3.8739	6.6091	2.676	6.2265	3.4726	5.5407
ENSG00000233270.1	1.1447	2.4225	2.4171	2.2051	1.334	2.3423	1.7403	3.1507	2.5011	2.0946	1.642	2.1541	3.0056	2.3164	0.8082	1.5612	-1.2828	3.0944	2.8779	2.4252	1.4174	2.2872	2.0254	2.9243	2.2753	2.6255	1.0363	1.4962	2.0638	2.3732	-0.8863	2.299	3.2405	-9.9658	2.7205	1.46	0.9343	2.7051	-0.013	1.4962	2.8877	0.7407	1.8722	1.8683	2.4117	2.1862	2.0673	0.2522	2.7972
ENSG00000177337.7	2.1444	1.5709	2.982	1.5165	2.1862	4.4156	1.8323	3.5851	3.1685	3.3549	2.8641	3.0688	3.3591	2.3677	3.6894	2.1444	2.2113	3.9204	4.3385	3.6994	3.4648	2.8779	4.4095	4.2706	0.6145	4.0807	3.6136	4.891	1.5661	2.6441	2.9948	4.6804	2.6738	2.0076	4.0532	3.5149	2.3871	1.125	1.9712	0.5568	2.7227	2.6624	2.8681	4.8115	2.6043	2.9167	2.2421	3.4622	4.4945
ENSG00000160233.7	-2.8262	2.4779	3.2018	1.2147	2.4008	0.8488	3.6359	3.9421	0.679	0.24	0.9568	0.679	0.6145	1.3623	0.6517	1.6466	0.6332	-3.3076	1.6281	2.4908	1.2333	-0.2498	-0.5973	0.5859	0.0854	-0.2159	0.7579	-0.0877	3.0056	0.3907	-2.9324	2.2299	2.4279	-0.3566	-1.8314	-0.4131	1.4652	2.296	1.5514	2.5948	0.7233	1.4911	1.7053	-1.1811	0.7748	-0.5973	2.7826	-0.7834	0.3115
ENSG00000105278.10	-1.5522	2.9857	2.5036	0.7748	-1.4699	-6.5064	5.4407	1.3791	3.4048	0.24	1.2147	3.6277	-9.9658	-9.9658	-4.2934	-1.5522	1.2815	-9.9658	-1.1172	0.6969	-1.2142	-3.6259	-0.0425	-0.7346	1.3051	-5.0116	-3.816	-0.3201	-2.7274	4.2862	-2.2447	-9.9658	-2.3147	-2.8262	-2.5479	1.0151	-9.9658	-3.0469	-0.4521	-0.2328	1.8119	5.5738	4.9374	-4.2934	-0.6416	1.614	3.6393	1.4494	-1.7809
ENSG00000188185.11	2.1378	1.0642	1.125	1.1316	0.7058	1.5064	2.7487	0.5859	2.1378	2.0289	0.2881	0.6608	-0.0574	2.2543	-1.2828	2.167	0.6145	0.9038	1.125	-1.1488	0.8726	1.2636	2.8422	1.3846	1.0222	1.0222	-0.5332	0.6969	-0.3752	2.0946	-2.8262	2.2603	1.736	-2.7274	0.5763	0.3573	0.3685	2.1313	-0.6873	-0.1031	1.7995	-0.3752	2.3106	-0.3383	0.8568	0.8082	0.7579	0.6517	0.6608
ENSG00000241186.7	8.2758	-2.5479	-3.3076	-1.7322	-9.9658	-9.9658	1.8996	-0.9406	-3.6259	-3.458	0.8246	-3.458	-4.035	7.4677	4.8334	3.7982	4.706	7.8947	5.7209	6.0711	2.3816	5.5299	-9.9658	-2.2447	1.9675	-3.6259	-3.1714	-9.9658	-5.0116	0.2029	-9.9658	-1.1172	6.1453	-0.1187	6.3614	-1.0262	-5.5735	6.1987	-4.6082	1.5013	7.886	2.9356	-0.2845	4.9933	2.9338	-9.9658	2.8681	-9.9658	-5.5735
ENSG00000106025.8	7.7496	8.5828	5.5592	7.8302	6.1675	5.4499	6.1355	7.2471	6.1262	7.2074	6.4507	5.5784	0.4865	5.9088	6.8	9.1773	6.458	4.6736	7.3966	7.3387	8.1134	3.3061	8.1427	7.262	6.8123	0.6332	5.5107	3.9728	6.7208	0.5069	3.5411	6.7757	6.9045	3.6242	5.852	4.2624	5.613	9.2797	7.5569	8.1421	3.8411	1.1447	6.7646	5.2091	7.714	6.3872	6.6743	6.514	1.9712
ENSG00000166557.12	5.0985	6.1811	5.8756	5.7355	6.9268	3.5633	6.1268	5.8578	5.599	5.9291	5.6868	4.846	6.8074	4.9402	5.2407	5.9263	3.864	6.0717	6.3994	6.6407	5.439	5.9033	5.3118	6.2169	5.7195	7.3557	6.6416	5.4999	5.7887	6.2884	3.1781	6.2493	5.8905	3.2374	4.892	6.8035	5.6085	5.3064	5.5772	6.981	5.0282	4.4977	5.2215	5.5138	6.5737	4.691	6.2122	4.359	3.5022
ENSG00000111247.14	0.2762	0.4233	2.2175	0.8488	0.0718	1.9564	2.0218	0.3573	3.928	0.4125	3.4102	0.1648	3.2328	1.3511	-0.8863	1.9968	-0.1031	2.6067	3.1294	2.3732	0.517	-0.6643	-1.4305	-0.5332	1.5854	3.1327	-0.4719	0.1776	2.4035	0.9191	-2.7274	2.6487	3.5047	-0.0725	0.4967	2.0395	2.1114	0.3115	0.7321	1.9377	0.2154	1.2756	1.4335	-0.6193	0.9419	-0.3566	2.6161	-0.4921	-0.7108
ENSG00000163687.13	6.6381	-4.035	-2.3147	-1.1811	-0.7108	0.8647	1.9264	0.3685	-0.8599	2.7594	-0.2671	-1.0262	1.3283	-1.9379	5.0993	2.0004	-3.816	3.2205	1.3283	-0.8599	3.3938	2.909	2.7742	3.3828	3.8531	-0.6193	5.6949	5.9575	2.2543	-2.1779	2.8402	-0.3201	-0.2498	-0.3201	5.0824	-1.7809	-2.9324	2.1345	2.4171	1.7316	3.1637	-2.4659	0.0854	-0.0877	5.8929	1.46	2.4883	2.8838	3.1924
ENSG00000015568.12	2.4908	1.0293	0.5955	-0.0725	-1.0559	0.044	0.537	1.1706	0.2029	0.6517	0.5859	-1.7809	0.4447	1.1512	-2.8262	0.5069	-0.3201	0.0158	1.4281	-1.2481	0.7748	-0.6416	2.5163	0.8568	0.1257	1.0847	-0.9406	0.058	0.9935	-1.7322	-6.5064	2.7051	1.2085	0.8246	1.46	2.561	0.7233	0.0014	-0.1031	-0.3566	1.2333	-0.1031	1.334	1.5115	-0.7588	1.3225	0.2642	-0.0425	0.2277
ENSG00000259357.2	3.1112	5.8941	5.4006	6.786	6.2344	8.619	4.652	3.5935	6.9214	6.8291	5.044	6.0359	7.5451	2.3871	7.0815	5.3313	7.325	7.3435	5.4676	6.2275	2.4171	6.8587	7.1051	6.4177	6.6377	5.4928	7.6191	7.205	3.9232	8.0456	6.892	6.1212	3.7453	8.0633	6.2672	6.9705	6.7556	2.8502	7.7252	5.9432	-0.1828	7.441	3.7888	7.165	6.3865	6.454	6.2056	5.3789	8.5703
ENSG00000068024.16	1.6649	0.9642	1.4962	0.058	1.0222	0.3346	2.0147	1.8484	1.8957	1.125	1.8801	0.2154	1.9264	1.0779	-0.3752	1.4704	-0.4325	1.8201	0.9343	0.8246	1.1641	0.5763	2.2842	0.517	0.8488	2.0844	0.7058	0.1903	2.5948	1.5216	-1.5105	2.4465	1.9564	2.1606	1.2815	1.0222	-0.7588	1.1447	0.4967	0.9268	2.7487	1.125	1.595	2.0742	0.9789	-1.5105	1.8201	-0.5543	1.674
ENSG00000149527.17	-2.5479	1.8484	-1.0862	-0.4325	-0.3566	-1.1488	1.3051	-2.3147	0.0718	1.5612	-2.3147	-1.6394	-0.2671	-2.3147	-3.3076	-3.3076	-3.1714	-4.2934	-3.458	-3.0469	-2.114	-1.5105	1.2992	-2.1779	-2.8262	-3.0469	0.9038	-1.5951	-2.114	-4.2934	-5.0116	-3.3076	-9.9658	-2.8262	-1.685	2.4225	-2.7274	0.2881	-1.8314	-1.1811	-1.1172	-3.1714	-2.3147	0.7146	-3.6259	-2.7274	-1.8836	-3.3076	-0.6643
ENSG00000257167.2	0.6699	1.0779	3.3897	0.9642	1.1706	1.2992	0.3796	0.9038	2.5804	0.2154	2.3251	-0.5332	1.5806	0.9343	-0.5332	1.6604	1.4494	1.1447	1.8801	1.5612	-0.7588	0.537	-1.2142	1.766	0.6145	1.2636	-0.1345	-1.1488	2.4252	2.0673	-0.8863	2.753	3.0654	-0.1828	-0.3383	1.5902	0.4657	0.8568	1.4704	2.6325	-0.0425	2.8076	1.9638	-1.1488	1.1577	-1.0559	0.5568	-0.7346	1.0983
ENSG00000241014.1	0.1124	0.099	-0.5756	-1.7809	-1.1172	-1.9942	0.6517	-0.7588	-0.1665	-1.1811	-0.6416	-1.6394	-0.0277	-2.3147	-2.9324	-2.1779	-3.1714	0.8726	-0.6643	-0.3752	-1.9942	-1.4305	-1.0559	-1.4305	-0.9971	0.8961	-0.1993	-1.0862	0.8805	-0.5125	-4.6082	0.7407	-0.4131	-1.3921	0.5763	0.2881	-1.6394	0.3573	-1.685	-2.3147	0.605	0.3685	-0.4921	0.058	-0.9971	-1.9379	-0.0725	-2.2447	-1.3921
ENSG00000091428.17	-0.3752	4.1962	1.6187	0.5666	5.3133	4.3082	2.3193	0.8568	1.4335	2.0673	0.03	-0.8084	-2.2447	3.421	2.3423	3.2096	-0.6873	1.8722	3.8621	2.7095	2.9319	0.058	7.1612	3.2359	0.9191	0.6239	2.6255	2.4727	1.1641	4.5547	-0.8339	5.7701	3.4504	1.0847	0.3115	4.4913	1.9415	2.9032	0.8164	1.7995	3.3492	0.5859	0.1903	1.8996	3.6849	2.2573	1.6558	1.3454	4.2684
ENSG00000237441.9	4.579	4.5602	4.8243	3.7825	4.0471	4.6543	5.4026	4.0037	5.7082	3.8769	4.6404	4.9203	4.3702	4.2111	2.561	4.235	2.6464	4.3349	3.5212	3.9108	3.8511	3.5424	4.9089	3.2781	4.9256	5.1934	4.5305	3.958	5.0993	5.9653	0.7146	5.5179	4.4337	4.0705	4.4595	5.4764	4.3364	5.706	3.0217	3.5212	4.506	4.7929	5.2258	5.4363	4.2586	3.2511	5.1482	3.7453	5.314
ENSG00000005073.5	-3.3076	1.0711	3.2959	1.0503	2.0004	-1.9942	1.7009	-9.9658	2.5828	2.791	1.2394	-3.6259	0.2762	2.2872	-9.9658	-1.9379	-2.3147	2.1957	-2.0529	1.6649	0.8961	1.2875	3.4609	0.4967	1.3511	-0.2845	0.9935	-2.6349	-0.8863	2.0183	-3.0469	2.3536	-1.4699	1.2394	-2.9324	-9.9658	-1.6394	2.5061	2.0218	2.8096	3.1892	1.2934	2.9432	4.2973	1.196	-1.7809	2.2872	-9.9658	4.3506
ENSG00000116001.15	5.5958	4.2297	3.8551	3.4237	3.8411	5.2936	4.5832	3.2781	4.8827	3.7291	4.6347	3.2811	4.366	3.6543	1.7229	3.9874	2.376	4.6364	4.7187	3.5274	3.4237	3.4007	4.2088	3.1685	3.8461	3.9792	3.0859	4.0722	4.5522	5.8192	1.4388	4.131	4.5687	4.0419	3.6994	4.1384	4.5778	4.1094	3.7539	3.2632	4.4243	4.9308	4.1285	4.0171	2.7784	2.5585	4.3999	2.9413	4.0756
ENSG00000267059.2	-9.9658	-0.2328	-3.3076	-9.9658	-1.685	-9.9658	-2.114	-0.6643	-1.3548	-3.458	-1.9942	-2.114	-9.9658	0.5666	-4.2934	1.4228	-9.9658	-9.9658	-9.9658	-2.9324	1.5465	-2.5479	-1.4305	-9.9658	-2.4659	-3.3076	-9.9658	-3.6259	-1.685	-9.9658	-9.9658	-9.9658	-1.0559	-9.9658	-9.9658	-1.3183	-1.5105	-1.6394	-9.9658	-2.1779	1.1184	-3.3076	-1.7809	-9.9658	-9.9658	-9.9658	-1.1811	-9.9658	-9.9658
ENSG00000185561.9	0.8961	2.8321	0.9343	0.8327	3.0671	1.8363	1.4011	2.8701	2.2783	0.2522	1.4388	0.1903	-1.0559	1.7912	-0.5332	1.8564	-0.8339	0.4657	2.6067	-0.5973	1.9111	0.2642	3.8983	0.8961	-1.1172	1.6875	1.949	0.8883	3.623	0.5666	-1.9942	3.9496	1.177	-1.4699	0.605	3.7752	2.3048	2.59	-1.8836	-0.6193	-0.0425	-0.8599	-0.3383	1.2636	2.7551	0.03	-1.2828	2.0254	1.0293
ENSG00000145779.7	1.0433	3.1409	3.1971	2.0707	3.6827	1.0151	1.7954	2.9262	0.7407	0.2762	0.9038	2.3222	4.0756	3.2752	1.0503	1.8201	0.4447	-1.3548	2.05	0.9568	1.5709	1.7273	0.605	0.679	0.9038	4.1269	2.1862	1.4962	3.1475	0.547	-0.4131	1.6187	2.2019	-3.1714	2.8301	1.7995	1.4441	0.6239	0.0854	0.7493	1.5806	0.8327	3.0411	-0.2845	0.5568	2.5263	3.0376	0.7233	0.6699
ENSG00000186510.11	2.6371	0.2029	0.0854	-0.2159	-0.3022	0.058	0.1903	-0.5756	-0.7346	-2.2447	-2.3147	0.1648	-4.6082	-0.2328	-1.8836	-0.9406	-0.7108	2.9911	0.6699	-0.7588	0.9568	0.9419	2.9013	3.0181	-0.6416	-9.9658	-0.6416	-0.8863	-2.7274	3.2034	1.683	-0.3022	0.517	0.058	-0.2328	-0.5973	-0.0574	2.7763	0.044	0.3907	-0.5973	-0.6873	2.5363	-0.5332	2.5213	1.2696	-2.1779	0.5568	-0.4521
ENSG00000167767.13	1.6604	4.9589	1.8996	4.6697	2.0218	2.4279	4.4595	3.9242	1.9415	4.6977	1.3051	3.5424	2.5288	4.9103	2.108	3.4778	1.9859	2.4753	6.194	3.5337	2.8321	2.0535	4.9851	4.5663	1.5465	-4.2934	5.1942	2.6019	5.2687	1.8957	1.2455	4.2158	4.3597	-3.816	-0.3566	4.4628	0.1648	5.0501	2.8402	4.5217	-1.4305	0.8327	0.8883	1.5902	5.0264	0.2277	-2.3884	-2.7274	1.5902
ENSG00000204622.10	1.7995	-9.9658	-2.3884	1.0503	-0.0425	3.0893	-1.8836	-9.9658	0.9115	0.605	-5.5735	-2.3884	-2.5479	-3.1714	-2.2447	-3.1714	-9.9658	-0.3752	-1.0559	-4.2934	1.4281	2.7889	2.8137	3.0181	1.46	-1.4699	-2.6349	0.7579	-1.2142	-2.4659	-0.6873	0.2154	1.9188	-2.114	-0.1345	-1.5522	-3.0469	-0.0425	-0.9406	-4.2934	-2.4659	-5.5735	-3.6259	1.2333	-2.114	-0.5973	-1.0559	-0.5543	2.5972
ENSG00000107968.9	1.683	-0.013	-0.4325	-0.4131	3.4971	1.7403	1.9859	-0.013	0.346	1.4859	0.5568	2.5972	2.3337	3.8075	0.0718	0.6145	0.03	-1.8836	1.5013	3.4075	0.2154	1.1447	2.9929	0.1257	1.4228	4.7088	2.1013	2.1476	3.3105	-1.2481	-1.5105	0.605	0.1519	0.5763	3.1278	1.642	1.1382	0.4016	-1.4305	1.3511	2.5462	-0.2159	-0.6416	1.6558	-0.7588	0.7321	-0.3022	1.0363	2.8502
ENSG00000109686.16	4.3206	1.0222	0.6517	1.7532	2.7931	2.4544	2.5413	2.6487	1.0293	2.128	1.1833	2.8838	1.9712	2.9911	2.2573	4.0816	0.2642	-0.1187	3.9487	0.3796	3.002	1.6281	3.9874	3.2752	2.2391	3.222	3.2158	3.4237	1.9073	1.8918	0.5955	1.7786	4.5772	-0.394	3.1458	-1.6394	1.9111	2.6208	1.2333	-0.0574	1.8722	0.537	2.7951	1.642	3.0757	2.108	0.688	2.7249	2.7993
ENSG00000166405.14	2.3019	3.3221	2.6873	2.4518	2.6067	3.1876	3.837	3.3979	2.2872	2.9839	2.1638	1.595	-5.0116	3.5262	1.0915	3.1876	2.1702	2.8955	3.2856	1.0983	2.4225	1.9968	4.3292	3.1924	2.828	-2.9324	2.1541	2.77	0.4967	3.4984	1.0222	3.795	3.0893	1.8363	0.8726	1.736	-2.5479	3.6972	2.6805	2.9413	3.6543	3.2752	3.9506	4.2472	3.4237	2.043	3.4318	1.8242	2.8877
ENSG00000258441.1	0.4125	2.004	1.8918	0.4016	1.2636	-0.4921	2.4144	2.2175	0.0854	1.766	2.043	-0.3752	-0.8084	-0.9686	-1.5951	-0.1187	-2.6349	1.683	0.9191	1.0779	-0.3201	0.5069	2.2663	0.1648	1.105	0.4552	1.0007	0.8327	1.0915	0.346	-2.0529	1.3735	1.3109	-3.458	-0.1665	1.8078	1.4065	2.1541	0.7407	1.8762	2.6624	0.9568	1.5563	1.4911	1.8282	0.3796	2.081	0.1519	0.8082
ENSG00000224660.1	3.1311	0.9789	0.9716	1.0007	0.7407	1.3225	1.3846	0.8488	1.9034	1.1382	1.6093	0.9343	0.3573	1.0847	-0.4131	0.5859	0.1648	1.2756	1.1577	0.537	-0.3022	0.3231	3.6838	1.0847	1.7446	0.9419	1.3051	0.6239	1.4335	0.6517	-1.1172	2.9013	1.2394	0.9038	1.5465	1.8722	0.7664	1.0433	-0.4325	1.5013	2.4701	1.6512	2.362	3.0446	2.128	0.688	1.1897	0.1519	1.8282
ENSG00000168476.11	3.2405	3.9901	4.3869	3.3364	3.8531	3.2313	5.6085	4.518	5.2567	3.3192	5.022	3.162	4.7263	3.8905	2.7029	3.5559	1.9564	4.63	3.4116	4.1086	2.7401	3.6463	1.4174	2.7029	4.0073	4.8329	4.1867	2.3564	4.6277	3.7762	0.9642	4.673	4.4575	2.9655	3.5523	4.5305	3.5124	3.2189	2.7889	4.9964	3.7443	4.7307	3.6113	3.2496	3.8611	2.3479	4.9746	2.9013	2.9167
ENSG00000257379.1	1.7575	1.3791	1.334	-0.1345	0.4865	-0.5332	1.6512	1.2147	0.8327	1.125	1.2023	0.9268	-2.6349	1.5115	-5.0116	1.0293	-2.1779	-0.4131	1.1833	0.9568	0.4657	-0.1993	0.1257	-0.1828	-0.2845	-0.7588	0.3685	-0.1345	1.0779	-0.1665	-9.9658	-0.6643	2.183	-5.0116	-1.9379	0.5568	0.9268	1.9452	-0.3201	1.2333	1.9749	-1.5951	2.0218	-0.9971	-0.0277	0.044	0.9862	-0.3383	-0.6873
ENSG00000282031.1	-9.9658	-9.9658	0.8805	-9.9658	-9.9658	-9.9658	-9.9658	-9.9658	2.8402	-9.9658	-0.5332	-9.9658	-9.9658	-9.9658	-9.9658	-9.9658	-9.9658	-9.9658	-9.9658	-9.9658	-9.9658	-9.9658	-9.9658	-9.9658	2.5683	-9.9658	-9.9658	-9.9658	2.7205	4.0918	-9.9658	3.4398	-9.9658	-9.9658	-9.9658	-9.9658	-9.9658	-9.9658	1.2333	0.8726	-9.9658	-9.9658	-0.7588	-9.9658	-9.9658	-9.9658	-9.9658	-9.9658	-9.9658
ENSG00000169896.16	1.5266	-1.7322	-0.394	-0.2671	-2.0529	-1.2481	1.0711	-0.3022	-0.9971	-1.2142	0.9268	2.0946	1.46	3.7072	0.2642	1.2516	0.1903	-4.2934	1.8524	-1.2828	1.5366	0.4125	-0.1993	-0.3566	-0.6643	3.5572	2.0878	1.4011	-0.2671	-0.3752	-1.1811	-2.2447	0.7321	-1.2481	2.9071	-0.013	-0.9971	0.5069	-3.0469	-1.685	-1.9379	-2.5479	-3.3076	0.9115	0.0854	1.683	-1.3183	1.2934	1.4859
ENSG00000138449.10	9.4187	3.5547	2.9984	4.6201	3.5374	3.6006	3.864	2.7993	4.7835	3.3759	2.1988	5.7589	3.5621	5.3792	5.6387	7.212	4.4236	4.2631	6.8616	4.1302	6.3147	4.0696	9.1939	6.2138	4.2601	6.6781	5.8314	8.0507	3.6872	5.5113	2.6624	2.081	5.0321	3.6125	10.1411	3.2096	3.6042	4.3328	0.0718	4.4848	5.0237	0.9115	3.0074	3.4437	5.7345	5.7178	2.3222	5.2873	7.2548
ENSG00000196353.11	3.9356	0.2762	0.3231	2.2663	2.9013	2.3898	-0.9132	1.7009	-2.3147	-1.685	-3.3076	1.6466	-9.9658	4.8565	2.0111	4.7302	2.8055	-9.9658	3.6497	0.6699	4.3681	3.8269	-0.7346	3.1844	2.5585	-3.6259	-2.4659	2.7161	-4.2934	-3.458	-1.5105	-3.6259	2.7336	-4.2934	3.4609	-0.4719	4.1392	-2.3884	-1.8314	2.3953	-3.0469	-0.2498	2.8381	-1.8314	3.3321	3.1327	-1.0262	3.0944	-2.3147
ENSG00000161888.11	0.2277	0.1648	3.4569	-0.7834	1.0222	2.6624	1.5266	1.2085	4.073	-0.3383	3.5098	0.0854	3.7028	0.3685	-0.7834	0.7664	0.4233	2.945	2.651	2.5011	0.7664	-0.5543	-1.2481	-1.7809	2.2513	3.4451	1.949	-0.0425	3.865	0.8961	-0.6416	3.0619	3.0825	3.9261	1.5064	2.7615	2.8462	-0.4131	1.7316	0.9568	1.0573	3.7061	0.5763	-0.4325	0.058	1.334	0.8327	-0.2498	2.108
ENSG00000138468.15	3.2174	1.3623	0.8488	0.537	0.8082	0.8568	2.8341	2.3732	1.0222	1.2209	1.2576	1.5758	1.1184	2.2633	0.2277	2.8916	0.0854	1.0151	2.8402	0.6969	1.1117	0.8805	1.683	1.1897	0.9568	1.4808	0.547	1.5013	1.0779	2.5036	-1.0862	2.2299	2.7868	0.7407	1.9111	1.6327	2.1509	1.334	0.8805	1.7744	2.6464	1.196	1.8524	1.2271	1.5758	1.2085	2.0289	1.5064	1.692
ENSG00000227051.5	3.9204	-0.9406	1.4756	-0.2498	-1.3548	-2.8262	-0.6873	2.3953	-2.9324	-1.8314	-0.9406	-1.8314	0.4016	-3.816	-2.0529	-5.5735	-9.9658	-3.1714	-5.0116	-1.6394	-4.6082	-4.035	-1.6394	-3.0469	-0.3752	1.5758	-3.0469	-1.0559	0.7916	-3.3076	-2.4659	-2.5479	-1.3183	-0.5332	2.8014	-0.4521	-3.458	-1.2828	-2.3884	-2.9324	0.2998	1.2992	0.9862	-1.8314	-1.2481	-2.8262	1.4388	0.6332	0.3231
ENSG00000220785.7	4.4176	-0.7108	1.7617	1.3225	-1.3183	1.0079	2.2237	-0.1031	-0.7108	0.3907	-0.4921	0.4016	1.0779	1.6512	0.9789	0.9789	1.412	1.8762	2.8321	-1.0262	2.4279	1.7617	1.0573	0.1776	1.3511	1.3109	2.2421	3.2587	-0.9686	2.7615	0.2522	1.8564	3.4358	2.0325	3.5694	-3.0469	3.3307	0.2522	0.7407	0.5069	1.4174	2.2206	0.0158	0.5763	2.5536	2.2421	0.4233	2.2421	3.2236
ENSG00000119943.10	5.5811	0.1903	-2.3884	-2.3884	-0.9686	1.0983	1.5514	-0.4325	-0.1345	-1.8836	-1.8314	-0.3752	1.7185	-0.8084	0.4657	-2.114	-2.8262	-0.1345	2.233	-2.6349	-1.2481	2.7784	2.6738	1.9564	1.2023	1.0573	3.6289	2.1988	-0.013	3.6335	0.6145	-1.2828	-0.7108	1.2209	3.5287	1.9073	0.6332	-1.2481	-3.0469	0.5763	3.1491	0.9642	-0.5332	1.4652	2.1606	-0.5756	-2.3884	2.3536	3.5324
ENSG00000017427.15	-0.3752	-4.035	-1.1488	-0.5756	-3.816	1.4065	1.5998	-1.7322	-2.8262	-2.5479	-1.3548	0.1648	-0.1504	2.7508	-0.2845	0.5568	-0.0277	-1.1811	2.1541	-0.6193	0.6425	0.4016	-0.0277	0.1776	0.099	3.7678	3.0961	3.2174	-1.3183	-2.114	0.5666	-5.5735	1.9377	-1.4699	1.7489	-2.9324	-0.4521	-3.458	0.3231	1.5465	-3.1714	-0.4719	-5.0116	-1.3921	-0.8084	-0.7588	-3.0469	-1.1488	-0.1345
ENSG00000181195.10	-9.9658	-2.3147	-9.9658	-9.9658	-2.1779	-9.9658	-9.9658	-9.9658	-9.9658	-9.9658	-3.3076	-9.9658	-4.2934	-2.6349	-9.9658	-9.9658	-9.9658	-9.9658	-9.9658	-5.5735	-9.9658	-4.2934	-9.9658	-3.3076	-3.3076	-4.2934	-9.9658	0.2277	-9.9658	-9.9658	-9.9658	-9.9658	-2.3147	-9.9658	-4.035	-9.9658	-4.2934	-4.035	-9.9658	-9.9658	-9.9658	-1.0559	-9.9658	-5.5735	-4.035	-3.3076	-9.9658	-5.0116	-4.2934
ENSG00000135114.12	-0.6873	0.547	2.0465	5.2869	3.4464	2.2421	-0.5756	1.1833	-0.4921	0.3907	0.9343	-0.3383	5.2146	0.7146	-0.4521	-0.6193	1.692	-0.7108	0.03	3.0602	1.3791	1.5366	-1.4305	1.5366	4.1756	2.5238	-0.9686	0.8883	2.2842	-1.2828	-1.8314	-1.7809	2.7868	-3.816	0.688	1.9149	3.4034	-0.0725	-1.2481	1.4174	-3.3076	2.1476	-0.5973	-1.7809	-0.8863	-0.8339	-0.6416	-0.9406	-1.1811
ENSG00000158863.21	5.0484	4.6866	4.1523	3.8187	5.0605	4.2548	6.027	4.0322	4.3583	4.0679	3.7867	4.4874	3.4116	4.7517	3.7443	5.126	2.2753	4.3681	5.0471	4.0109	4.0118	4.5796	4.5324	4.298	4.7746	4.858	4.208	3.9232	4.2111	3.9232	1.9822	5.251	5.6109	3.6184	4.4861	4.85	4.435	4.1169	3.3506	4.9973	5.2388	4.6809	4.3958	4.8028	4.0833	2.9469	5.5258	4.0278	3.944
ENSG00000108176.14	4.2064	5.4276	3.3535	5.4699	6.3178	3.8601	5.1748	3.7138	5.1343	4.9869	4.9084	1.0642	2.5828	3.4726	3.9865	4.5796	3.2959	0.9862	3.836	0.8164	4.1252	5.1186	5.3685	3.8729	4.3848	4.166	3.0217	4.0216	6.3427	4.8793	0.7321	6.1677	3.8601	4.6065	4.4067	6.8841	3.8054	3.9346	5.4767	3.6184	4.892	3.0446	1.2696	4.3421	2.1541	-0.1828	5.9591	3.4881	-0.7834
ENSG00000168679.17	0.8883	-1.8836	-1.2142	-4.2934	-1.9379	-1.7809	-0.8339	-0.9406	-3.1714	-1.3183	-1.5522	-3.0469	0.2029	-1.5522	-1.9942	-2.6349	-2.9324	-1.8314	-1.7322	-2.0529	-0.7588	-0.7108	-0.9686	-0.9686	-1.8314	2.6232	0.7321	-0.1665	-0.9971	-1.8314	-2.8262	-1.685	-1.9942	-2.9324	4.9279	-2.2447	-3.816	-1.7809	-3.0469	-1.3921	-1.7322	-2.4659	-1.5951	-1.9942	-1.1172	-5.0116	-1.3548	-2.2447	0.3346
ENSG00000184677.16	3.5111	1.4704	1.8683	1.9895	2.2206	0.7999	2.6043	2.7763	2.299	1.7185	2.2633	0.7832	1.7702	1.0363	0.044	1.787	0.4657	3.0533	1.9675	1.7575	1.5013	1.3283	3.0287	2.6715	2.0638	1.949	2.362	1.4808	2.7805	2.1798	-0.0277	2.9432	2.6067	1.3901	2.0325	3.0619	0.3346	2.4908	1.1117	1.3623	3.1112	0.5271	3.3633	2.2783	2.8462	1.3956	1.9111	0.2154	2.004
ENSG00000261556.8	1.0779	1.692	0.688	-0.0725	1.4281	0.8408	2.2813	0.9568	0.3346	1.105	0.8164	-1.5105	1.7995	-0.5125	-2.0529	-0.6643	0.4967	0.9789	-1.0559	0.24	-0.1187	1.9968	0.4233	-0.1504	0.2522	2.9469	0.0158	0.0158	-0.9132	-1.3548	-1.8836	1.1897	-0.7346	1.4547	-0.0725	1.0433	0.4657	0.5069	0.3796	0.5859	0.3115	2.4225	1.5758	2.9929	-0.1187	0.6145	-0.2845	-0.0877	1.8363
ENSG00000169783.12	0.099	-0.6643	3.6184	3.1701	5.6456	0.4125	4.1668	4.5034	0.9419	3.8239	0.6699	1.4065	0.2998	0.6699	-0.8863	0.1257	-2.1779	-0.2845	0.7321	-2.8262	1.3511	3.1112	-1.3921	2.0912	2.7805	2.7784	0.9419	-1.0862	6.242	3.5718	-0.7108	-1.0559	0.6332	-1.3548	1.1706	0.605	0.8408	-0.1665	-0.1345	2.1574	4.2304	2.3564	4.1482	1.9527	-0.394	1.4652	3.1588	-0.6193	-2.2447
ENSG00000043462.11	2.8582	0.2642	1.2516	1.0222	-0.2328	0.9268	1.7702	0.9789	0.7321	0.058	2.2901	2.7487	3.5584	4.5754	1.736	1.8879	0.9642	-1.2142	1.816	0.8568	3.3364	3.1228	1.3454	1.7532	1.2934	4.546	2.8779	2.4306	1.0847	0.7832	0.7999	0.7664	0.2277	-1.4699	3.9663	-0.5973	2.4831	1.1641	0.7916	1.8484	-0.2845	0.9268	-0.7588	1.5806	1.5013	2.8641	1.2992	1.9034	1.5465
ENSG00000268083.5	-9.9658	-9.9658	2.9186	3.6994	1.2576	3.3134	-9.9658	-9.9658	-9.9658	-9.9658	0.2154	-9.9658	4.8064	-2.0529	4.0144	-9.9658	3.1892	3.5572	-1.1172	-0.7108	-9.9658	3.2587	-9.9658	2.5388	4.2601	3.5411	2.5561	3.7453	-9.9658	5.1031	-9.9658	-9.9658	-9.9658	-9.9658	2.7401	-9.9658	1.8722	-9.9658	2.7993	2.826	-9.9658	3.3675	-9.9658	4.4913	-9.9658	2.5658	-9.9658	-9.9658	4.1836
ENSG00000268942.2	1.7828	1.5064	1.3167	-9.9658	0.24	-9.9658	2.3423	2.4439	3.2722	0.6699	2.2391	-0.9132	4.1684	3.0163	0.8726	0.605	0.4125	2.3816	1.884	0.9789	1.4335	-0.8084	2.8014	1.9564	-0.1345	1.7702	1.196	-1.0262	3.7226	2.3077	-9.9658	0.5666	2.4727	-0.3752	1.7489	3.8541	-0.0425	1.2696	0.9268	-0.2328	-9.9658	-9.9658	1.0222	2.0289	1.0151	0.03	-0.2498	-9.9658	-9.9658
ENSG00000174405.13	2.8381	2.1862	1.5216	2.0183	0.9191	0.1519	3.2158	1.7446	0.8082	2.0707	1.736	0.7748	-0.0725	1.8363	-0.0725	1.3623	0.2154	2.3451	1.4756	1.7702	1.4704	1.7489	3.2112	1.766	0.8647	0.9038	0.688	1.4756	1.3623	1.3956	-1.1488	2.0465	1.9226	-2.1779	1.4652	1.7828	2.727	2.5137	2.0147	2.6962	2.1013	1.6604	1.0007	2.0535	3.0757	-0.6193	1.8643	1.2576	1.9786
ENSG00000176909.11	4.5565	4.7851	5.2791	4.5669	4.9468	6.1023	5.5853	6.5688	6.4914	5.7206	5.6218	6.1018	-0.0574	4.9991	3.8157	5.1534	5.7021	7.093	6.2625	4.6537	5.0584	5.66	4.5186	5.0317	5.9317	3.5498	3.2405	4.8375	5.4578	6.6285	2.824	7.2616	7.0865	5.6879	3.453	6.1599	5.488	5.4906	5.403	4.8934	7.3115	4.2041	5.7038	0.7916	4.3421	4.0269	7.3597	3.4048	6.3461
ENSG00000072840.12	-0.1828	1.5661	1.766	-2.3147	1.6281	-2.6349	2.9581	2.3843	0.6517	1.3679	0.0014	-2.5479	-0.1187	-4.035	-3.1714	-1.7322	-4.2934	-4.035	0.4125	-0.394	0.547	-3.458	0.688	-1.3183	-1.3183	1.7995	0.5955	-1.5951	2.2452	-3.816	-4.6082	1.5563	-3.458	-1.4305	-0.9686	1.1512	-3.3076	1.334	-1.5951	0.2998	2.4831	0.0854	0.679	-1.0262	-0.5125	-1.5522	2.3649	0.4657	-1.0862
ENSG00000205277.9	-9.9658	1.7617	4.366	2.1925	0.8883	-9.9658	4.1867	3.1556	-0.7108	3.7646	4.073	-2.5479	0.9716	-0.9406	1.8604	-3.6259	-2.0529	-2.8262	0.2277	4.6393	-2.5479	-0.9406	-3.6259	1.6695	-3.816	1.5612	0.537	-1.0862	3.0199	-1.8836	0.346	0.8726	-9.9658	-9.9658	-0.8084	-0.6643	-1.9942	-0.3022	2.5585	3.1129	-1.9379	3.1095	1.3283	0.3907	1.7995	-9.9658	2.2206	-2.7274	-1.7322
ENSG00000224081.7	3.2313	-0.0725	-1.5105	-2.1779	-0.1504	0.1776	-1.3921	-0.6873	0.9862	-3.0469	-1.0262	-0.6643	-0.8863	1.2394	-1.2142	-0.4921	-0.6416	0.5955	-0.4521	-0.3383	-2.9324	-3.458	-2.5479	2.1734	-2.1779	1.2934	1.736	0.1124	0.6699	3.1733	-4.035	-0.7346	2.609	2.2543	1.9859	-9.9658	-3.458	-9.9658	-9.9658	-3.3076	-3.458	-2.4659	-2.3884	-1.3548	1.0079	-0.7588	-3.458	-2.5479	-1.6394
ENSG00000130147.15	3.3897	3.7867	4.235	3.9938	3.7898	1.5216	4.8949	5.3111	4.637	5.0871	4.9189	2.4908	3.6463	2.874	1.1833	3.1701	2.4386	5.2947	2.2813	4.7693	3.5994	2.4492	5.5286	2.6232	3.0706	4.1899	3.3842	1.736	5.5583	3.0252	0.1776	4.8934	3.8983	3.5584	2.1894	4.2488	1.9034	4.4196	3.3061	4.8895	4.867	4.5423	4.4894	4.2457	2.7487	0.2881	5.8612	2.0946	4.2743
ENSG00000105519.12	2.77	4.425	4.6776	2.3479	5.5886	2.5876	4.9575	4.4582	4.2751	3.6359	3.287	2.8661	2.6371	1.8683	1.7273	2.3843	2.5061	4.1978	1.4859	3.9242	3.4251	4.0091	4.95	3.1045	4.0909	2.8014	4.3075	3.055	4.4088	4.2518	1.4911	5.3013	2.3788	3.3647	3.3407	5.8679	3.6077	2.9525	2.6487	3.8896	4.4344	3.8239	3.9051	5.2157	4.0462	2.7314	5.2788	2.6161	4.6433
ENSG00000172716.16	1.6187	-0.8863	0.6608	0.8883	-1.1811	-0.6193	0.8246	1.3225	0.7832	-0.2845	0.3573	1.177	3.5559	1.7532	-0.8084	0.7832	-1.9942	-0.9686	0.8883	0.2522	1.6045	0.8408	0.2029	0.3573	-0.1031	3.6254	2.3479	1.0007	0.6969	-0.9686	-2.3147	-0.0725	-0.4521	-3.6259	2.1378	-1.7809	-1.8836	0.1776	-0.9132	-0.6873	-0.9686	0.1776	-0.5756	-0.1031	0.7493	0.2522	0.9935	0.3231	0.1648
ENSG00000174562.13	3.154	0.8883	2.3366	4.2274	1.8036	2.77	2.5511	4.0375	-1.3183	2.4117	-0.1828	5.4293	-9.9658	4.7976	-1.3183	2.6067	2.9338	-3.6259	0.9935	0.4967	3.4183	2.5413	1.1706	4.3548	2.9375	-9.9658	-0.6873	0.8246	-1.2828	3.4517	0.8883	0.6699	5.3086	-9.9658	0.6332	2.4439	0.6699	3.2158	3.2236	5.0374	-0.8599	2.609	3.3925	-1.8836	2.9618	3.0944	2.6043	3.5047	1.3283
ENSG00000166851.14	0.4016	1.7786	3.8944	1.5115	1.3679	1.949	2.4623	1.5902	4.466	0.346	4.4443	-0.0725	4.2721	1.4281	-2.5479	2.0638	0.1257	4.0593	2.7721	3.3549	-0.1828	0.6332	-1.0559	-0.8599	1.6045	4.1261	2.2082	-1.0262	4.85	-0.0277	-2.5479	3.551	3.1653	0.9268	1.595	2.7379	1.7828	0.5859	1.125	3.2796	0.3231	2.5487	1.4704	-0.4719	2.1734	-1.8314	1.692	-0.394	2.1988
ENSG00000269068.1	0.0854	-1.0559	0.8327	-1.0262	-2.114	0.6699	1.0983	-1.2142	0.5271	-0.5332	0.1519	-2.3884	-9.9658	1.4388	0.2029	-0.2671	-0.8599	-0.2671	0.2762	1.0007	-3.0469	1.1577	-1.7322	-0.7108	-0.3201	-1.9379	-1.1172	-1.0862	-0.4131	0.3346	-3.1714	1.3109	1.3454	-0.0574	-0.9971	-1.685	-0.7834	-0.3201	-1.9942	0.6699	0.4552	0.8164	-0.7108	-1.0862	-3.6259	-1.1811	-0.4719	-2.1779	1.0847
ENSG00000182109.7	1.9968	0.6969	1.5013	-0.9686	-0.2671	3.1844	0.3346	1.4441	-0.1993	0.4865	-0.6643	-0.3752	-1.9379	1.8323	-1.5951	1.2815	-1.2481	2.0844	2.004	-0.013	-0.8599	-0.5543	-1.0862	1.412	0.5069	0.434	2.8582	2.5338	1.5514	1.9638	-1.2142	-0.0725	1.5216	3.9327	2.1702	2.1894	-0.8863	-0.7588	0.6145	1.0779	2.4727	3.136	1.934	2.7931	1.3846	0.5568	2.5188	-1.2828	-0.3752
ENSG00000269145.2	2.9581	1.4174	3.0978	3.3235	2.6738	2.3649	1.4388	1.8363	2.4412	2.727	2.2113	1.6604	3.3206	-0.0425	3.1844	0.5069	1.2636	0.7748	-2.3884	2.0254	0.3685	3.0145	0.5271	2.2051	2.7029	3.4881	2.4332	2.5137	1.6785	3.4778	2.1047	2.3193	-1.8314	5.3937	3.7116	3.091	0.5763	0.7832	2.4171	2.0289	1.5266	3.8571	1.6466	3.0619	3.1095	2.4439	3.7313	1.8762	3.0533
ENSG00000273361.1	2.05	1.9188	0.2642	-2.6349	1.9675	1.2576	0.4016	-0.9971	0.5763	-0.6873	0.24	-0.7588	-0.4521	-1.0262	-3.0469	-3.6259	-1.5522	0.1903	0.8408	-0.3752	-0.6416	-1.5522	-0.5332	-1.7322	-1.0862	0.1776	-0.6643	-0.1828	1.9601	-0.1031	-2.9324	2.1798	1.1447	0.3907	1.3109	-0.5332	-0.8339	-0.4131	-1.3183	-0.5125	0.1257	-0.5756	-1.0262	3.7846	-0.6873	-0.4719	-0.4719	-0.9686	-1.4305
ENSG00000186076.5	1.7009	1.177	0.688	-1.1488	1.1577	-9.9658	1.5514	1.6558	-0.3022	-0.1031	0.3907	-1.3183	-1.1811	1.692	-1.7809	-0.1665	-3.3076	0.1257	2.5585	0.8568	1.2636	-2.2447	1.5266	-0.6193	-0.6873	-0.2498	-0.0574	-0.8599	2.2901	-1.8836	-9.9658	1.2209	1.5806	-4.2934	-0.1504	1.105	-9.9658	2.8178	-9.9658	1.3511	2.3106	-9.9658	0.8488	-9.9658	1.3623	-9.9658	-0.3566	-0.4521	-2.6349
ENSG00000270231.3	2.0289	1.9226	1.8604	0.0854	1.4808	0.6969	1.7912	0.7916	3.0791	1.3454	1.7185	0.3685	1.6374	1.7995	-1.2828	0.6517	0.044	1.7316	1.4281	1.2756	-0.0725	1.4011	1.9111	0.605	2.2299	2.5363	1.1447	0.9419	1.1641	1.8604	-1.0559	2.2082	1.7995	-0.7108	1.4441	3.3321	1.8323	1.595	0.03	1.9822	1.4547	3.3321	1.6466	1.7316	0.7579	-0.0425	2.5804	0.3796	1.1833
ENSG00000198910.12	0.605	-1.6394	-2.8262	-6.5064	-2.3147	-9.9658	-1.3183	-0.2498	-6.5064	-2.2447	-2.6349	-3.6259	-0.6873	0.434	-9.9658	-4.035	-6.5064	-0.1345	-2.6349	-2.7274	-3.458	-2.9324	-5.5735	4.1539	-9.9658	-1.8314	-5.5735	-1.9379	-2.1779	-5.5735	-6.5064	-2.9324	-5.0116	-5.5735	-2.9324	-1.9942	-6.5064	-6.5064	-6.5064	-1.3548	-2.8262	-0.5332	3.449	-3.1714	-3.6259	-5.5735	-3.0469	-3.816	-3.3076
ENSG00000121858.10	7.0411	3.4183	3.6219	2.5487	3.4971	3.1426	3.5911	5.2265	5.336	3.9974	1.3109	3.4251	6.6819	2.6647	2.8482	3.836	2.2482	3.4197	3.3731	1.7532	4.001	2.578	6.1861	4.9002	3.4411	4.834	5.6439	4.5693	3.1749	7.0833	0.5069	4.5946	2.9581	-1.8836	6.2271	4.6035	3.1095	3.9468	1.4065	2.183	4.6242	1.6604	4.447	3.4318	4.4983	3.2065	3.7909	2.8137	3.9506
ENSG00000183763.8	0.688	1.4704	1.7489	1.8604	1.2333	1.787	2.1509	0.4967	3.9251	0.5666	3.2236	2.7805	1.9749	4.5021	0.7058	2.2633	1.1512	3.5633	1.7403	2.9205	1.2756	0.2029	1.3283	3.6543	1.4065	3.3478	2.6984	0.1124	1.8683	3.6669	-0.5332	2.1541	3.6266	1.5316	0.2762	2.4908	2.8341	0.9642	0.6239	1.4011	1.642	1.2147	1.0007	0.7999	2.1766	1.683	2.578	0.8726	1.0915
ENSG00000277072.4	2.4198	1.1641	1.683	0.9716	1.7702	0.4125	2.3019	2.8381	2.667	1.334	1.6281	1.3791	1.0573	2.6464	-0.2845	2.0395	1.6695	0.7664	1.7744	0.3346	1.9712	-0.1993	2.2723	2.0912	0.5859	1.105	0.4967	0.8246	1.766	0.9642	-3.6259	1.8036	1.7954	0.3796	1.0915	1.196	0.1124	2.5487	0.8246	1.9302	2.4727	0.4865	3.3221	1.2394	1.8879	0.6332	1.9377	1.9302	2.1894
ENSG00000134115.12	-3.458	-3.1714	-2.4659	-9.9658	-9.9658	-9.9658	-4.035	-5.5735	-2.5479	-3.3076	-0.5543	-9.9658	-9.9658	-3.3076	-5.0116	-5.5735	-4.6082	-5.0116	-6.5064	-3.816	1.0915	-5.0116	2.2391	-2.8262	-4.035	-2.3884	-3.6259	-0.3201	-3.6259	-2.114	-3.816	2.0776	-9.9658	-6.5064	-0.7588	-5.0116	-2.3147	-1.2142	-9.9658	-5.5735	-1.7809	-2.8262	-3.816	-2.9324	-6.5064	0.2277	-3.6259	-4.2934	-0.5756
ENSG00000279246.1	0.2762	-2.4659	-4.2934	-3.6259	-4.2934	-4.035	-3.1714	-2.2447	-9.9658	-3.816	-5.0116	-5.5735	-3.3076	-3.1714	-5.0116	-4.035	-9.9658	-0.8084	-3.6259	-5.0116	-5.5735	-2.8262	-0.1993	-3.458	-2.6349	-2.2447	-1.7809	-1.9379	-3.3076	-2.7274	-5.5735	-1.7809	-4.035	-2.7274	-0.7108	-0.9686	-3.3076	-1.4699	-4.2934	-3.1714	-2.9324	-5.5735	-4.6082	-0.9132	-2.5479	-3.3076	-3.458	-2.9324	-1.685
ENSG00000187479.5	4.6623	4.7756	4.5136	3.4371	4.3104	3.2511	5.7485	4.5553	5.2365	4.7762	4.892	2.9128	5.298	3.7603	3.5274	3.9774	2.4465	4.2227	2.874	5.0951	3.7367	5.5835	7.0225	6.2557	4.6588	6.2479	7.5107	4.4938	5.8256	6.2887	1.9527	4.5053	5.4973	6.152	7.9565	1.2696	2.8442	2.9893	4.7672	5.3413	2.4063	3.055	3.4881	5.2292	3.8177	2.0638	3.7846	4.0207	6.4142
ENSG00000185269.11	5.4621	-3.6259	2.7357	-9.9658	1.7185	0.4016	-1.6394	-3.0469	-1.3548	-6.5064	-3.458	-9.9658	1.3791	-9.9658	-3.816	-3.816	-6.5064	3.755	-3.1714	-9.9658	1.1316	-9.9658	-9.9658	-0.1828	-9.9658	0.7146	-4.035	2.2421	-4.6082	-5.5735	-1.5522	-4.035	-2.1779	2.1734	-0.2498	-1.4305	-9.9658	-3.816	-5.5735	-9.9658	4.0454	-0.0725	-3.816	-3.6259	-4.6082	-9.9658	1.7912	-3.458	1.3167
ENSG00000164292.12	9.0056	6.2174	5.3449	6.1369	6.1215	5.3245	6.0934	6.5443	4.6826	5.3212	5.374	3.8925	3.2466	6.1406	3.3993	5.5348	4.6358	5.9973	5.3692	6.1912	5.6288	4.4654	5.7557	5.8961	5.7318	4.2358	4.1219	5.5186	4.4516	4.9969	2.4198	6.6844	6.4363	3.449	5.8973	4.8807	6.2024	7.5126	5.5931	5.7129	6.8873	5.5961	6.4396	5.1887	6.433	4.3695	5.0635	4.3256	4.9222
ENSG00000135045.6	1.2516	1.5266	3.9956	2.0844	2.4857	0.517	3.0654	3.3828	3.6219	2.7551	2.945	1.5998	2.9802	1.4441	-0.3201	0.6608	0.8961	1.0983	0.4967	3.5009	1.0847	1.2636	1.6964	2.3816	2.6185	1.8996	2.0878	0.7146	4.5946	2.609	-1.4699	2.8301	1.2815	0.4016	1.105	2.3308	2.667	2.9052	1.6466	2.2299	1.4652	1.8918	3.1765	1.2271	2.0638	0.0014	3.2722	1.4065	1.0503
ENSG00000172650.12	1.9931	0.605	0.6239	-0.1187	0.7058	1.1117	1.2934	1.3901	2.6348	0.8246	1.6234	1.7744	1.125	0.6239	-1.2142	0.1903	-0.8084	0.3796	0.5069	0.5069	-0.2498	0.8082	3.5035	-0.2498	0.8961	0.9716	0.7407	0.9862	0.7493	1.3901	-1.685	2.6783	0.7493	1.8762	0.2522	0.3685	2.043	2.3592	-0.1345	0.1776	0.9716	1.8879	0.3685	0.8408	-0.6643	-0.1031	0.7832	0.7321	1.3791
ENSG00000139668.8	2.6533	2.2482	1.766	1.7009	1.2147	0.7407	3.1062	1.6558	1.934	1.3051	2.0946	0.9493	1.8722	1.6234	0.9191	2.004	0.9268	3.5424	2.3508	0.5271	1.6093	1.3397	2.7889	2.4412	1.125	1.7141	2.4492	1.7053	1.4652	1.0915	-0.0725	2.4359	2.6647	1.9302	1.5806	2.0218	1.9712	1.5465	1.9859	2.9747	1.9111	1.8801	1.177	3.2826	2.9581	-0.4131	1.6964	1.0433	2.6828
ENSG00000143028.8	3.0619	-0.1665	0.0158	1.6234	1.3623	0.7058	0.3685	1.3846	2.1798	0.7146	0.9789	0.0158	-3.458	3.1261	0.044	2.8562	1.7744	2.167	1.5514	-1.0559	1.2815	1.6604	0.4016	2.3479	2.3222	1.9415	0.8805	1.6695	1.8564	3.2929	-0.9686	2.5536	3.9175	2.7679	2.0183	3.4048	1.3283	1.1117	-0.1345	-2.5479	1.9302	0.5859	2.5707	3.5436	2.5213	0.4233	1.196	0.6608	2.8936
ENSG00000135821.16	7.2636	5.4536	5.6585	4.4263	5.1277	3.3278	6.2277	6.4951	6.1252	4.3321	5.0264	7.6352	6.4575	7.8369	4.4074	6.1964	3.9166	3.8954	5.213	4.3883	5.9158	4.4483	7.4667	6.7978	3.9374	7.8951	5.2204	5.7401	4.9407	5.0339	1.5902	6.0983	5.2052	2.7594	7.8926	4.2165	4.3896	4.6854	3.2405	5.31	6.4686	3.5596	5.2464	4.8895	6.3169	4.8294	5.4699	4.9165	4.8207
ENSG00000215252.11	4.9041	3.6804	3.1393	3.6335	4.9635	4.7099	4.1804	1.6187	3.335	3.0637	3.3061	4.4277	1.9034	4.4377	2.2019	4.0985	2.8877	3.287	4.3256	-1.3183	3.0463	3.4371	5.3899	3.9865	5.0045	-0.2671	1.3679	4.4162	2.1047	2.791	2.4908	4.4647	4.511	2.3308	2.5213	4.0331	4.9322	4.4404	2.9893	3.5706	3.8759	4.182	3.9965	4.3349	3.3163	3.5982	2.8034	2.7972	3.9079
ENSG00000262967.1	-9.9658	2.4279	2.4359	2.4701	2.8482	1.736	1.5115	-3.1714	-0.0877	2.0844	2.1894	0.9191	3.4778	-9.9658	2.2019	0.8082	2.2051	2.1476	0.2522	1.0983	-9.9658	2.496	2.0742	2.9618	2.4571	3.9166	2.9128	2.7292	-9.9658	2.727	-0.5332	1.177	2.5087	1.3956	3.695	3.335	3.1442	0.7058	2.1702	2.4753	-9.9658	1.2209	-1.9942	3.9819	1.8564	2.6418	2.8916	1.2209	2.0535
ENSG00000104368.17	4.0383	-0.3201	1.2934	1.46	1.7273	2.667	2.2663	3.0038	1.5902	3.0723	2.3564	6.7926	6.433	0.9862	3.2915	3.2587	-0.5543	2.8321	3.091	0.6517	3.8064	2.8117	5.5611	1.46	5.3165	5.9746	0.6145	4.6657	1.736	5.6174	1.8957	0.1648	0.1776	1.125	5.5308	0.7321	-0.2671	2.0218	1.2992	1.6649	3.1095	0.434	1.9034	1.8604	2.0979	3.3134	2.6873	1.7141	3.0411
ENSG00000164181.13	3.5274	-0.0277	1.4808	3.1765	3.222	2.7205	0.1776	3.7678	2.824	1.642	-0.0725	2.5112	-0.1187	3.1045	0.5763	3.8228	1.7954	-5.0116	4.3385	-2.4659	3.4517	2.4412	1.3397	2.3048	2.1378	-1.9379	0.044	2.6418	0.8805	-0.1031	0.03	2.2573	4.5167	-0.5543	-0.1187	-2.9324	2.4332	3.0446	-2.9324	0.4552	0.7579	1.2394	2.9984	1.7489	1.3567	1.1833	0.4125	2.5487	-2.3884
ENSG00000179142.2	2.4831	6.3124	2.6783	2.3898	8.9608	-5.0116	1.0642	-1.5105	-0.5756	0.8488	-4.2934	-3.6259	-6.5064	-3.816	-1.1488	1.9968	-1.5951	3.6335	1.5661	-5.0116	-0.4521	4.3075	1.9675	-0.7108	-0.4131	-9.9658	-0.013	4.0506	-9.9658	-9.9658	-4.2934	0.8726	-2.8262	0.679	-3.816	5.9964	-3.6259	-3.1714	-3.6259	0.547	4.1852	-4.6082	-1.2481	4.3834	3.027	-9.9658	2.7095	-1.5522	1.2333
ENSG00000254995.4	1.0779	-0.2671	-1.7809	-1.685	-0.013	2.0325	-0.013	-1.2828	-0.4921	-0.4719	-0.9406	-0.9406	-2.0529	0.099	-3.458	-0.0877	-1.1172	-0.7834	0.7999	-1.7809	-0.6643	-0.4719	1.3225	-1.3548	0.8327	-1.0862	-2.0529	0.6969	-1.3921	-0.5756	-1.7322	-2.3884	0.6517	-3.816	-3.458	-9.9658	0.0718	-0.1345	-1.2142	-2.0529	-3.1714	-1.4305	0.4552	1.2394	-2.3884	-1.9379	-0.7346	-2.6349	-1.0262
ENSG00000126803.9	3.2481	4.0523	5.5088	6.3879	5.0027	1.4174	3.0145	3.7992	1.8564	3.3278	1.7009	1.0293	2.6043	2.7227	1.2271	1.177	4.2646	1.4281	4.8895	1.3567	5.1177	5.1306	4.1579	3.8481	4.9208	0.8961	-0.0877	3.506	3.5779	0.5568	1.614	0.4761	4.443	0.9716	6.4108	4.4142	0.4233	2.0289	4.9801	6.2876	-0.5543	3.6578	4.4745	0.7999	3.7443	1.105	2.4465	2.1509	2.2113
ENSG00000188322.4	-2.4659	1.7995	3.3478	2.9802	0.2029	0.1124	2.4332	3.3703	0.8408	3.5349	3.6961	-2.0529	-1.8314	1.0642	2.1378	-1.0559	1.1184	5.5336	-0.1031	0.8327	-1.7809	0.9191	1.9111	3.0808	1.3956	-1.4305	0.24	0.044	0.9038	3.4437	0.6425	2.2482	2.4623	3.2359	-2.3147	1.7912	-0.9686	1.5366	2.0604	2.3193	2.4857	3.3647	3.2049	0.1776	2.7227	-1.685	4.0064	-0.9971	2.9562
ENSG00000103381.11	4.5448	4.9787	4.5255	5.251	4.8002	4.0748	5.2668	4.8007	3.5498	4.7581	4.8207	4.0765	2.3308	4.9454	2.7763	3.755	3.9356	3.834	4.9704	5.5623	3.4997	3.5473	3.6578	3.421	4.9074	2.1606	2.9857	3.3134	5.7913	3.6555	2.4753	3.2127	4.9538	2.3898	3.0927	2.4934	3.0056	5.7088	4.2419	5.5386	4.0091	4.2951	3.6928	2.9109	4.3406	2.0076	4.9491	1.614	3.154
ENSG00000272368.2	1.8762	3.8269	4.1676	4.5148	3.7017	1.9931	4.225	3.8239	3.2511	4.0322	3.8461	1.5064	0.1257	1.5854	2.8301	2.4934	2.8076	3.5262	1.8801	4.3053	2.4465	3.1507	3.2557	4.1219	3.9166	0.4552	5.1859	2.183	3.4424	2.2753	1.8119	0.7579	3.4517	1.4065	2.2299	2.8641	1.6649	4.2017	3.5486	3.9709	2.2633	3.506	4.3111	2.1541	4.4758	2.0465	3.6393	1.9712	1.5758
ENSG00000135127.11	2.1147	2.4831	4.0313	3.9421	0.4016	1.0847	2.8178	4.7345	2.2144	2.7615	3.5486	-0.2671	2.1476	3.8239	0.9493	1.1512	1.1447	2.971	3.1749	2.1862	1.2085	2.8602	1.105	4.8012	2.496	-0.0425	1.736	1.6374	2.1734	1.4962	1.0642	4.5632	3.7877	-1.9379	0.2522	1.8957	-0.3383	1.7097	0.8327	3.9543	-2.8262	2.5263	4.0269	2.1213	2.9469	0.8082	0.679	0.2642	1.5415
ENSG00000107147.11	4.1269	2.1213	0.044	1.9712	-3.6259	1.3901	1.0642	-1.7322	4.5886	1.3623	-1.7322	2.3048	-9.9658	4.2766	-2.3884	-0.8863	1.334	-0.7346	1.5115	-1.0559	-3.6259	-0.3201	-1.2142	4.6422	3.1261	-4.035	3.3264	-2.0529	-2.2447	5.6888	1.1897	-0.4325	2.1862	0.2642	-2.2447	-1.5105	-3.458	-1.1811	0.2998	0.3115	-1.6394	2.8641	2.6715	-6.5064	1.6558	-2.3884	-2.9324	-5.0116	-4.2934
ENSG00000132561.13	5.0618	1.9822	4.2465	0.6517	2.3193	1.2209	4.9869	3.8126	3.0127	2.7117	4.2297	3.6463	2.2019	1.9527	2.3048	1.9564	-1.2481	0.8082	0.6517	1.8404	2.5972	3.091	4.4006	3.1228	4.2548	4.0926	5.7013	4.3024	2.0254	4.9869	1.2636	3.0791	1.6281	1.4808	4.5699	2.2019	1.3901	2.3106	1.6649	2.6302	4.3206	0.9493	3.3119	2.3251	2.5634	3.1924	2.9413	5.2001	4.0807
ENSG00000105880.4	-1.5951	2.8779	2.9948	1.2209	2.7951	-0.0277	1.4756	2.5288	3.7105	2.118	3.4143	0.2762	-2.4659	-0.1031	-1.4699	2.4571	2.4727	-2.4659	3.5547	3.573	2.2019	-0.3752	-2.114	0.7146	1.6187	2.1013	3.3032	1.4174	1.0222	2.5804	-1.2481	-0.8599	3.1955	-0.8863	1.2815	-4.035	5	3.1523	3.8064	1.7489	-1.0559	3.4116	4.4739	3.0757	-0.013	-0.5332	4.8435	-1.1488	-1.4305
ENSG00000184752.12	6.4943	7.3213	7.5686	8.3185	7.3861	7.1161	8.0175	7.4326	8.6402	7.3633	8.2538	6.4666	7.0462	7.6089	6.5848	7.8422	7.3496	7.4658	7.1601	7.694	7.3399	6.954	6.4492	7.7767	7.6491	7.3405	6.642	7.1779	7.7024	7.1591	4.8822	7.9972	7.7151	6.0657	6.3916	7.151	7.16	7.6127	7.4063	7.8707	7.7509	6.7556	7.2349	7.1014	7.8403	6.4263	8.1799	7.284	7.7385
ENSG00000141540.10	0.0854	0.044	-0.4521	-0.7108	1.105	-1.0262	0.6425	-0.0425	2.8199	-1.3183	0.5069	3.3148	-0.2845	1.5415	-1.2481	1.2696	-2.114	-1.2828	1.334	2.0535	1.7489	-0.7108	1.9968	-0.5756	-0.5543	2.9356	1.9527	0.7233	2.2019	-0.4921	-2.7274	1.0293	-0.0425	-3.0469	1.787	1.4911	1.2209	-0.0877	-2.4659	1.1577	-0.2845	-0.2159	0.4016	-0.6193	2.2421	-0.4921	-0.2845	0.2881	-0.7108
ENSG00000244165.1	2.2783	4.2312	4.6387	3.5633	4.4529	0.099	3.7486	3.2632	1.8484	2.8361	4.1161	2.4465	1.8643	2.7073	-0.5756	1.7617	2.8661	3.9673	1.3956	4.4384	1.8957	2.7444	2.6232	1.6875	3.0619	3.1813	2.2813	0.7321	4.232	3.6566	-0.394	2.8361	2.2753	2.3222	2.609	4.3328	3.1327	3.0002	2.4571	4.1441	2.5036	3.9079	3.2737	2.1798	1.4388	2.118	3.2752	1.4808	2.0638
ENSG00000181625.17	4.3335	3.8719	3.2251	3.2343	4.1194	3.2796	3.8147	6.1958	5.4196	3.9337	3.3717	4.8555	0.0718	5.9579	1.7141	4.4919	1.5902	2.874	4.5964	3.0393	2.4805	1.4174	3.5742	2.3871	3.7667	0.8568	2.1345	2.5924	5.1827	2.3898	1.7575	2.8341	4.2699	3.2034	1.0363	4.8788	3.1344	2.5561	-0.2328	4.7624	3.0944	1.9034	2.6579	4.0575	0.7664	-0.4921	4.7377	1.692	3.3828
ENSG00000090975.12	3.0092	2.3536	3.2174	2.4117	3.5766	2.1114	4.1044	3.0876	3.074	2.4198	3.1876	2.5437	1.8564	2.9488	0.9935	3.0463	2.685	3.1685	3.0287	2.5996	2.8462	2.4171	3.0619	3.2096	2.376	2.9128	1.683	1.7097	3.4583	2.676	0.1124	3.5009	3.2251	1.766	2.7051	2.5731	2.9469	3.5461	2.4857	3.3105	2.7868	3.3897	2.2391	2.945	1.6785	1.9073	3.637	2.0289	2.4883
ENSG00000214456.8	0.1124	-1.4305	1.5013	0.2762	-1.685	-4.035	-0.2159	-1.0262	-2.9324	-0.0877	-1.0262	-4.035	-5.0116	-1.4699	0.058	-1.3921	-0.4521	-1.0262	-1.1488	-2.0529	-0.9971	-1.7322	3.0688	3.2915	-2.6349	-1.0559	1.0847	-0.3383	-0.394	2.5972	-3.6259	-4.6082	-2.7274	-6.5064	-1.1811	0.517	-0.1031	-0.7108	0.1257	-1.1811	-0.6643	0.1519	0.1257	-9.9658	0.7058	-4.2934	-5.0116	1.1577	2.7139
ENSG00000047346.12	4.9869	3.4907	3.5584	3.7259	4.222	2.8681	3.6347	3.8147	4.0833	4.0515	3.8935	2.4908	2.9356	2.3871	2.3077	3.3689	1.5165	4.497	3.7836	3.154	3.002	3.5073	5.2009	4.2181	4.0918	3.2389	3.6101	3.6983	2.9356	4.1547	1.642	4.3169	4.3611	3.4197	4.2624	4.0216	4.306	4.9141	3.3563	4.284	4.0901	3.9156	4.6059	4.4243	4.943	2.5561	4.2766	3.1294	4.1907
ENSG00000077238.13	4.7666	2.609	2.0844	2.9394	2.7594	3.2811	2.7951	2.6873	1.9859	1.8643	2.4171	2.667	4.9778	3.6566	1.7097	1.9527	0.346	1.2934	4.845	1.2209	2.5487	2.0218	0.4233	2.0535	2.2175	4.7835	3.5337	2.8442	5.0277	3.4075	-0.2159	3.9673	2.1798	-0.3201	4.9915	1.6234	0.9268	3.5791	0.6425	1.6374	1.8604	2.8974	2.9281	1.2209	1.7273	1.5013	2.5363	1.5709	2.4779
ENSG00000136144.11	5.9088	2.7931	2.5948	2.9674	2.0912	1.1117	3.9819	3.2313	2.1925	2.7763	2.8158	1.8119	1.8484	3.8085	1.595	3.1924	1.6558	3.2405	3.3828	2.8641	3.3842	1.4756	5.1792	3.2127	1.6281	2.4649	2.7572	2.6441	3.0092	4.696	-0.8599	3.1669	3.4984	-0.0725	2.8542	2.6302	3.1011	3.5035	2.6693	3.5645	2.8897	1.7446	2.7993	2.376	4.2691	0.6239	2.8602	2.3704	3.242
ENSG00000101197.12	0.9419	5.6485	6.5008	-2.8262	5.8827	5.5126	4.225	-2.7274	6.0968	3.6861	-3.458	8.9179	-4.2934	5.4601	6.6045	8.8312	0.4016	7.4225	8.9792	0.4016	4.0189	-2.3884	-0.1187	6.325	-4.6082	-1.9942	3.7867	9.7448	-2.4659	2.6395	5.9975	3.869	10.4077	1.125	-1.7809	0.2154	7.5443	4.429	3.8461	2.0395	1.9822	-3.3076	-9.9658	-2.3147	6.8867	7.1084	-5.5735	3.011	3.6759
ENSG00000185920.15	1.5165	0.7407	1.3454	-0.2159	0.688	0.0854	2.3926	2.5338	0.7233	1.2271	1.196	0.8726	0.4865	0.8726	-1.5522	1.1117	-1.3183	0.3907	0.8647	0.1776	-0.9132	0.5666	1.0915	0.605	1.2333	2.2813	-0.0277	0.3907	0.9568	3.2049	-0.8339	1.0293	2.8341	-1.0862	0.9642	1.0503	0.8883	1.8484	1.1184	1.4011	1.3397	2.874	2.3423	0.8805	0.8408	-1.3183	1.8484	-0.4325	1.5165
ENSG00000261641.2	2.5804	4.1002	5.7007	3.97	5.1281	6.3484	3.3842	4.3513	3.8279	5.8184	4.6747	3.2632	4.6183	2.3048	6.1583	4.8028	5.5445	5.6256	4.1812	4.034	4.0348	4.6148	5.2103	5.014	4.7587	6.0427	5.2773	6.4174	3.4048	4.182	5.2788	4.8704	6.0411	5.7355	4.6543	5.3872	4.538	3.0393	5.4787	4.6668	2.128	5.658	2.2391	6.1773	4.8079	3.8729	5.5482	4.3506	5.3281
ENSG00000276664.1	-9.9658	4.7898	-9.9658	-9.9658	-9.9658	-9.9658	-9.9658	-9.9658	-9.9658	-9.9658	2.7826	2.685	-9.9658	-9.9658	-9.9658	2.7465	-9.9658	3.6635	-9.9658	-9.9658	-9.9658	-9.9658	5.096	2.9618	-9.9658	-9.9658	-9.9658	-9.9658	4.1859	-9.9658	-9.9658	2.1444	-9.9658	-9.9658	-9.9658	-9.9658	-9.9658	4.63	-9.9658	-9.9658	2.5188	-9.9658	-9.9658	-9.9658	-9.9658	-9.9658	-9.9658	-9.9658	-9.9658
ENSG00000141448.8	5.0401	4.47	3.1442	1.9895	4.0037	3.8431	4.5644	4.2884	4.2556	4.6994	3.7888	4.3555	-0.013	3.1797	3.9289	4.9787	2.004	4.4135	5.3434	4.8704	2.8522	3.4424	7.047	5.1993	2.8542	1.6512	5.3406	4.2751	5.2052	4.4575	2.4908	5.3848	5.0747	5.1938	4.6849	6.0092	2.8178	4.6826	3.7017	4.1466	4.5411	1.6964	2.8422	3.5486	4.4848	3.4726	3.2496	2.8014	5.0968
ENSG00000152137.6	5.1359	6.7399	4.4013	8.5508	8.2524	5.4647	7.1553	8.0219	3.9031	7.3516	4.846	6.3521	0.3115	7.6276	5.7565	7.274	6.4743	2.6579	7.6183	5.5164	6.9897	6.4058	6.7745	7.8424	7.5438	0.2277	-0.2845	6.7865	4.3688	-2.4659	4.5583	3.1475	7.2317	-2.9324	5.1494	7.0963	7.1499	7.0768	5.8422	7.8594	7.3558	5.5617	6.8207	5.4111	7.9569	6.544	7.3899	5.1887	4.7934
ENSG00000105339.10	2.3704	0.2881	1.125	0.24	0.7748	1.0222	2.5188	1.3679	1.105	0.9419	1.816	1.7185	3.6463	4.2899	0.6332	1.2992	0.2522	0.03	2.4934	0.0014	2.3536	1.5465	1.2085	1.1577	0.8726	3.5424	2.6805	1.9859	1.0847	1.2934	-0.3752	0.3685	1.4335	-1.2142	2.6067	-0.3752	0.537	1.9638	1.2815	0.605	0.6332	1.9675	0.5763	1.9968	1.5366	1.3167	1.5902	1.3283	2.0979
ENSG00000112559.13	-0.3752	-0.5973	1.6093	-2.7274	-0.8339	-0.1504	0.8883	1.2209	0.3115	-0.4521	1.3511	-0.1187	0.5763	-1.1811	-0.8599	-2.8262	-2.3147	-3.1714	-2.2447	-0.4719	-0.0425	-1.9379	-2.9324	-0.8084	0.2762	5.6674	3.5559	1.105	0.1124	-2.114	-3.0469	-0.5125	-1.9942	-1.7322	0.1776	-2.9324	-3.0469	-3.458	-1.3548	-1.0862	-1.3921	1.0433	-1.0559	-2.3147	-0.7588	-2.114	-0.6873	-2.4659	0.1257
ENSG00000264350.1	4.2803	4.3827	5.1035	5.0352	4.7307	5.2582	3.9327	4.5934	5.4832	4.3242	5.0374	2.2842	5.9842	3.9874	4.0136	4.0523	3.3105	5.4845	3.5779	4.9714	3.2435	4.1891	4.6634	4.8253	4.6118	5.7154	4.862	4.7198	5.5233	5.2377	1.766	4.9919	5.0032	3.8759	3.8886	5.3151	4.588	4.7804	4.4615	4.5123	4.3342	4.5186	3.8126	5.3844	5.425	3.4318	5.0153	3.6883	4.9012
ENSG00000075218.18	-1.2481	0.8082	3.2541	-0.1187	-0.1993	0.5666	1.692	-0.1993	2.6185	-1.0559	3.4291	-1.2828	3.5657	-0.2159	-3.3076	-0.2328	0.1776	3.6324	1.2875	1.7053	-1.3548	-0.2328	-1.5951	-1.4305	0.2762	2.2901	0.8408	-1.6394	3.9608	0.2881	-1.9942	3.0961	1.884	1.6234	0.3115	2.4831	0.9268	-0.3566	0.1519	1.5013	-0.7588	1.674	1.0222	-1.9942	1.2394	-0.9406	-0.5756	-1.0559	1.1577
ENSG00000100479.12	0.5859	0.3796	2.4035	1.0007	0.2881	1.8484	1.0079	0.2642	2.6556	-0.9686	1.9377	0.4233	3.869	-0.6193	-0.8599	0.6332	-0.6873	1.7229	1.2209	1.816	-0.6643	0.0014	-0.4719	-1.0262	1.787	2.5658	0.6425	0.4016	1.6093	2.1476	-0.7588	3.5486	2.0147	2.1957	-0.0574	1.8484	0.9568	0.3796	1.8918	-0.1665	0.679	2.3677	0.688	0.1257	1.125	0.0718	2.081	-1.9942	1.5415
ENSG00000260231.1	1.7912	2.118	3.1377	1.4652	2.6067	0.099	0.8568	1.8078	0.517	1.2085	0.03	-0.1993	1.8201	1.46	1.0642	1.934	1.3511	0.099	1.2209	1.9968	1.3623	0.2762	0.4657	2.4597	-0.3752	3.4765	1.1447	0.3346	1.4911	0.4125	-2.8262	1.1447	2.6019	-2.4659	0.4761	1.2875	-0.8599	1.8683	0.0718	0.7579	0.03	0.4233	1.8722	-1.2828	2.1378	0.537	-0.2498	1.412	-0.2671
ENSG00000181222.14	5.6308	5.0081	4.6189	4.3126	4.7501	3.0995	4.6159	5.4887	4.9108	4.6479	5.6727	3.5047	4.3709	4.8115	2.2082	4.5705	2.3019	4.6154	5.5386	4.439	4.9672	2.8974	5.0993	4.9472	4.2571	4.9764	3.9819	3.7149	5.284	3.603	0.3115	5.9605	5.3481	2.8219	4.4357	5.1704	4.0841	5.3027	2.4465	5.3234	5.5522	3.2049	5.0824	4.8689	5.2925	2.328	5.3252	3.47	4.2862
ENSG00000006210.6	6.3377	0.6145	5.1115	4.3944	3.4984	0.8726	2.4144	1.6045	3.3235	1.8918	2.5658	1.5998	1.1641	2.2237	1.9149	2.2051	-0.2328	6.4248	1.6785	1.2756	1.9111	4.0892	0.6145	2.2175	3.8105	4.748	4.576	2.1247	3.4881	3.3506	0.7916	0.9343	2.2872	1.0293	4.481	6.8737	3.0252	2.9281	0.3346	1.595	2.1411	1.7403	2.3308	2.1702	4.0375	1.5661	5.2373	1.6604	1.0983
ENSG00000164211.12	2.6918	5.2157	4.1441	4.6832	4.0867	3.728	4.7038	5.9153	5.6628	3.6861	5.429	-0.1828	0.7748	4.7565	1.0983	3.831	3.1507	5.5034	3.5547	-0.2328	2.4883	2.2144	3.4843	4.7231	3.7836	1.9264	4.2173	2.5188	0.4447	2.9432	1.0503	7.6472	5.9656	2.6418	1.6187	2.4252	3.5572	5.3692	3.5779	5.4343	4.208	-0.8863	4.7121	4.0313	5.9463	1.683	4.0233	2.2901	3.9856
ENSG00000230043.1	-9.9658	4.582	-9.9658	-9.9658	-9.9658	5.5183	4.6312	-9.9658	3.9617	-9.9658	4.0619	-9.9658	-9.9658	-9.9658	3.7171	5.7504	-9.9658	-9.9658	-9.9658	-9.9658	-9.9658	-9.9658	-9.9658	-9.9658	4.3506	4.2327	5.1736	3.835	-9.9658	5.0171	-9.9658	4.6306	-9.9658	-9.9658	5.5574	-9.9658	5.2921	-9.9658	4.9709	4.6035	-9.9658	3.4048	-9.9658	4.2526	-9.9658	-9.9658	-9.9658	-9.9658	-9.9658
ENSG00000169758.12	0.4865	1.4388	3.9118	4.9165	5.2235	2.3843	3.1011	2.2901	3.2405	3.1195	1.7273	0.7832	-0.8339	2.7657	2.5804	2.3816	3.7443	5.2211	1.7912	0.4967	1.1447	5.2586	3.1129	3.6635	5.1052	1.4065	-1.5105	2.1702	2.8442	-2.4659	0.2522	2.5163	3.7836	0.7058	-1.2828	3.0927	-0.6643	3.1327	2.1313	3.8521	2.3898	0.8327	4.3306	4.538	4.9482	0.1388	4.5644	0.7832	1.0151
ENSG00000169393.8	-9.9658	-9.9658	-0.6873	2.4623	0.2154	0.1648	0.8568	-9.9658	-3.1714	-9.9658	-4.2934	-9.9658	-5.0116	3.3745	-3.458	-1.8314	0.7664	-9.9658	-9.9658	-3.6259	-1.7809	-9.9658	-2.7274	3.907	1.3956	-9.9658	-9.9658	-5.5735	-9.9658	-2.3884	-9.9658	-1.6394	5.7701	-9.9658	-9.9658	-3.0469	0.3231	-9.9658	-9.9658	2.2175	-4.035	5.656	0.9789	-2.114	3.8973	5.6499	-1.1811	-9.9658	-0.3383
ENSG00000244482.9	-0.6873	-2.114	-1.5522	-1.8836	-2.4659	-4.035	-0.9686	-3.3076	-3.3076	-4.035	-1.1811	-0.1993	0.7146	0.2029	-1.3921	-0.7588	-2.1779	-4.2934	-0.6873	-2.7274	-1.1488	0.688	-0.7346	-3.3076	-2.8262	3.3952	0.605	-0.8084	-2.3884	-2.9324	-5.0116	-2.0529	-3.1714	-3.6259	-0.4719	-1.6394	-3.3076	-1.4699	-4.035	-1.8314	-2.3147	-2.4659	-4.2934	-2.3884	-0.9406	-1.5951	-2.5479	-2.2447	-0.4325
ENSG00000053918.15	6.4175	3.9663	0.4761	4.7285	0.6699	4.2025	5.1823	3.1971	4.2235	5.8595	2.2019	1.9859	0.9115	5.3126	5.6118	5.7552	2.828	1.2394	4.6679	1.0007	5.3133	3.7539	8.1194	5.6109	4.8515	3.623	3.3478	5.7002	1.3511	6.6683	1.9188	3.8401	2.8422	3.0791	2.2206	5.2563	0.058	2.6602	3.1409	3.2973	2.7784	4.4739	0.0158	6.0014	4.8028	4.0943	2.753	3.7269	7.1696
ENSG00000119915.4	5.3862	0.9935	3.2002	-0.8339	-0.1187	-1.7322	1.5216	1.6374	6.2704	-0.5125	2.4279	-9.9658	1.2815	-3.1714	-3.458	-1.3183	-1.8836	3.9865	-1.5105	-1.3921	-2.3147	-1.4305	-1.2481	2.9186	-0.6643	-0.3022	0.8805	-1.0262	-1.9942	0.5763	-4.035	2.7805	0.8726	2.0569	2.5511	5.2075	-2.5479	3.5387	-0.394	0.3231	1.8957	-0.7588	0.2762	1.3051	1.8564	-1.7322	1.3225	-2.7274	-1.0262
ENSG00000261505.1	0.9642	0.517	0.7832	0.2642	1.0503	1.5366	1.8604	-0.1504	0.0854	1.1512	0.688	1.8444	-0.9406	1.8524	-1.0862	1.5115	0.7916	-0.1993	1.1577	-0.8339	0.6239	-0.1828	0.605	0.1257	0.2029	-0.8339	-0.9406	1.0433	-0.3201	0.8883	-3.1714	1.4756	1.2756	-2.3884	-0.8863	-0.5332	0.8327	1.9712	-0.4521	0.2762	1.0847	0.2762	1.7053	0.4657	-0.3022	0.1776	-0.5973	-0.0574	-0.2159
ENSG00000187955.11	2.1345	-1.5522	2.0535	1.6512	0.7146	4.554	2.2901	2.971	0.3796	0.2881	2.1541	6.1889	1.8643	6.6612	3.907	7.1906	2.7161	-1.5522	5.3792	0.3346	7.1257	0.605	3.3047	2.4171	1.614	6.6748	2.4386	7.2094	1.8564	7.2861	1.8879	0.2881	6.1673	0.4447	5.6035	-0.8599	4.1804	-0.5756	0.6517	3.4034	6.9939	-1.3548	2.1247	0.0718	-0.0877	5.0268	4.5009	6.717	-0.1828
ENSG00000241399.6	3.4661	-0.9132	0.6517	0.2277	2.328	0.03	2.3164	1.7744	-0.3201	1.196	0.7146	0.9789	1.8879	3.4894	1.6785	1.1706	-0.4131	1.4494	0.434	-0.7108	1.5316	1.2271	1.8524	0.9038	1.3167	3.3759	2.4518	2.6114	0.6517	2.1476	-1.1811	3.1685	0.5568	1.8484	3.3478	-2.2447	-0.1665	1.5998	-1.0862	-1.2481	2.0325	-1.4699	-0.1187	2.1988	0.4967	1.1577	2.5487	0.6969	0.8327
ENSG00000198125.12	0.2154	-0.2159	0.5763	-0.9406	-3.6259	-3.1714	0.044	-0.0574	-1.8836	-1.6394	0.2029	-9.9658	-0.0277	-3.1714	3.1829	-2.4659	-2.5479	0.6239	-2.6349	-1.9379	-2.8262	0.2642	3.1829	0.3346	-9.9658	-2.6349	2.4035	-3.3076	-0.7588	2.1894	-3.6259	1.8242	-2.1779	-9.9658	-0.7834	3.5224	-3.816	-3.816	-4.6082	3.0446	1.1577	0.8726	1.9712	-1.0862	2.296	0.4016	-1.1488	-0.4131	3.8739
ENSG00000075651.15	3.7421	3.838	2.5238	1.5709	2.8641	2.3251	3.1523	4.5398	4.3646	3.0808	2.8819	3.0358	4.7104	3.7171	0.9862	3.66	1.3511	1.3225	3.0038	2.7889	3.3478	1.8996	4.5211	2.7292	2.8178	2.3135	3.4687	2.6441	2.5462	2.8562	0.1124	5.1692	2.4171	1.412	3.2526	1.9111	1.9638	3.4424	1.7141	1.816	5.4601	0.7321	3.7116	3.3938	2.7465	1.1897	4.0001	1.6093	2.1509
ENSG00000105409.15	-3.816	5.1293	4.9874	1.766	0.5271	0.044	5.3593	5.5552	4.2274	4.2518	6.304	-4.2934	-1.2828	4.5534	0.8246	2.3536	1.1184	2.826	-2.6349	6.8621	2.9071	-0.1504	-2.114	6.2363	0.0158	-1.7322	2.0004	-0.7346	2.93	4.0926	-6.5064	2.6114	1.0983	-4.035	-3.0469	5.4503	-4.2934	1.2636	-0.2498	3.66	3.3003	4.034	4.3075	-0.9686	4.843	-1.4699	3.603	6.2996	-3.816
ENSG00000091879.13	0.3685	3.3856	3.3047	2.9356	2.8955	1.9601	3.6623	2.3019	3.309	2.7636	2.6348	3.0498	1.0573	2.4412	0.044	0.9343	2.5731	3.2885	2.8096	1.4911	1.7575	1.46	-1.2142	1.9564	1.5013	2.6067	3.4583	-2.3147	5.0264	3.4034	-1.0862	1.3679	1.4859	1.4494	2.1766	1.6785	2.1213	3.7667	0.547	2.5163	0.2277	1.0915	2.7249	1.3511	2.8897	1.7532	4.9089	-0.5543	0.9716
ENSG00000102409.9	5.689	7.932	7.0026	7.3226	6.6949	5.3377	6.7327	8.5192	6.1623	6.3397	5.7653	6.9944	2.9488	7.6767	5.9057	6.9697	5.1453	6.8301	6.6256	6.7613	4.9887	6.0512	6.632	8.2429	7.5891	4.1425	4.8304	6.3935	5.689	6.7614	4.951	7.5579	7.6954	1.7786	6.4848	7.1846	6.3452	7.3562	6.4639	5.7666	7.3646	6.48	7.3206	7.5559	8.155	6.9594	7.103	5.5635	6.9412
ENSG00000148218.15	9.5721	6.0284	5.6218	4.764	5.0747	5.7666	6.1655	6.0155	6.6671	5.9966	5.8342	5.1883	4.0935	6.7703	5.1035	5.8763	5.1023	4.8968	6.611	5.3782	5.2847	4.2526	8.4203	5.4627	4.8465	3.8208	5.3782	5.5705	5.7913	4.9355	3.3856	7.2484	6.4754	3.1955	6.5774	7.9008	5.2747	6.1408	4.6	4.7323	5.2114	5.0068	4.1318	4.7976	4.7187	3.2374	5.86	4.9846	6.6605
ENSG00000135926.12	7.2829	5.3941	2.1606	3.034	5.9009	4.4397	6.4466	5.9308	6.4887	5.6846	2.9637	4.8095	5.684	5.2461	4.5583	5.2499	3.6113	3.906	6.3519	4.0713	6.2891	4.1409	7.0484	5.6747	4.2646	6.1274	6.3887	5.7466	6.1697	5.8563	1.8444	6.0883	6.3275	1.9149	6.7412	6.0217	5.1792	6.1649	4.5491	5.4135	5.8851	2.496	1.8404	5.0605	2.8542	3.9468	6.2614	4.9865	5.9122
ENSG00000148468.16	3.4556	3.7432	3.8511	3.1327	4.1302	1.2455	4.4758	4.8763	5.978	4.1086	5.4283	2.7422	-1.8836	2.8055	1.9601	3.2405	0.8961	3.8002	1.2576	3.0145	1.6604	3.2647	2.5634	2.791	5.2791	3.0533	1.0293	2.4571	3.8729	5.0072	0.044	4.4457	3.5174	4.6206	1.1117	4.0584	1.674	4.5982	1.6093	3.8944	6.669	4.174	6.3056	4.5268	2.6738	1.412	6.4565	1.7403	3.3675
ENSG00000164032.11	6.1845	7.0028	8.2974	7.5038	8.7389	7.1152	8.1864	8.6928	8.3621	7.6055	8.7584	7.8704	8.0553	8.0812	6.1381	7.824	6.1014	8.6131	7.8449	7.8848	6.3379	8.3395	6.383	7.4928	8.0179	8.4065	7.665	6.9159	9.2369	7.5409	2.8055	7.8128	9.4768	6.2823	7.2173	8.535	8.6881	7.4331	7.4154	8.0752	6.7453	7.3054	7.7762	6.9155	8.3717	6.3849	7.8962	7.2827	6.7363
ENSG00000135454.13	-1.8314	2.0465	-0.2159	1.1512	0.3231	-0.7588	2.685	3.9673	3.1162	2.2237	3.5473	-0.8084	-0.0877	-1.0559	-1.2481	-0.5756	-0.7108	-1.0862	-0.5756	0.9493	0.1776	-1.8314	3.4291	1.6785	0.5955	3.9838	-2.3884	-0.4325	1.2147	-1.8836	-1.5951	3.4791	0.2029	-2.114	-1.0559	1.1577	3.9617	1.5806	1.934	4.2995	-2.6349	4.096	4.0091	-1.1488	1.5806	-4.035	0.3573	3.3856	-1.5951
ENSG00000245849.6	2.3423	-0.8339	1.1512	0.679	1.2394	1.1641	1.5316	1.2209	0.7493	0.7748	-0.1187	-0.1345	1.2696	1.0573	-1.9379	0.1648	0.2881	1.3283	0.4552	0.5955	0.1776	0.3573	2.0004	0.679	0.7999	0.9642	0.0158	1.0642	0.5568	1.1897	-0.7834	2.0742	1.5709	-0.2845	1.1184	1.7995	1.3679	2.4623	-0.4521	1.0433	1.412	1.2271	1.5465	1.5709	1.0573	-0.394	0.4967	0.2029	2.1345
ENSG00000130829.17	5.7326	-0.1665	-1.5951	2.753	0.3231	2.8381	-0.3752	0.4657	-1.8836	-3.0469	-4.035	4.6023	0.7493	6.2913	-1.3548	4.4569	-0.2671	2.6371	1.6327	-2.6349	-6.5064	-0.7346	-2.8262	0.5568	-1.5951	-5.0116	-4.6082	2.0535	1.5998	3.5199	3.0568	-3.816	6.671	3.9012	3.3591	-1.5522	-5.0116	-5.0116	-3.3076	0.2029	-1.8836	2.3816	-0.7588	-5.0116	2.826	-6.5064	-1.2142	-3.816	-2.7274
ENSG00000276997.4	2.3019	1.4808	0.537	0.3346	0.4447	0.9419	2.8819	1.0222	1.6187	0.3907	0.517	0.8883	0.1519	1.5165	-2.2447	1.6649	0.4967	0.3115	1.0079	0.1903	1.614	-1.2481	2.6624	-0.3752	-0.8863	-0.2671	-9.9658	-0.2845	1.4652	0.4967	-9.9658	2.8877	1.4652	-3.1714	-1.1488	-0.0425	0.9789	1.884	-2.1779	1.7702	2.0742	0.4016	1.9712	-0.013	-0.2845	-0.9406	0.6239	0.1903	1.4859
ENSG00000072952.18	2.8522	1.3283	1.1316	-0.3022	-0.3566	-0.0425	1.0573	1.5612	1.196	0.9493	0.5666	0.6699	-1.0559	1.6466	0.3346	0.8568	-1.0262	1.595	1.595	0.3685	1.4228	0.6425	2.7073	2.2633	0.2762	1.6234	2.3898	0.8726	1.1382	-0.9132	-1.9942	2.3843	1.6187	-0.5125	1.412	0.9716	-0.9132	1.9452	0.3115	1.412	0.6239	-0.3022	1.5013	1.3051	3.2343	-0.7108	0.7999	-0.1828	0.7233
ENSG00000196268.11	3.0498	0.7748	0.9935	0.8164	-1.5522	2.05	0.5666	2.7249	1.7702	1.3567	2.4225	0.9268	-0.5973	1.8404	-1.3548	1.7489	0.605	1.2333	1.5806	0.8082	0.9038	0.6969	1.9859	1.0847	1.5115	0.3685	0.6332	0.7407	2.1734	2.2813	-1.2142	1.6695	2.0707	1.334	1.2023	1.4494	2.1606	2.0673	0.4967	1.4962	1.5514	1.6512	1.9638	1.4859	1.3225	2.3843	1.3283	1.6558	1.5854
ENSG00000229474.6	2.1988	-0.8339	0.7493	1.196	-0.7834	-0.8339	-2.4659	0.1519	-0.4131	-2.3147	-4.035	-1.5522	0.8082	-0.5543	0.5859	-1.3921	-1.2828	0.688	0.6425	-2.2447	-2.114	1.4228	2.7465	2.5313	-4.035	1.0151	1.4388	1.2147	-2.8262	-1.9379	-2.8262	-0.0725	-0.2159	-3.0469	2.2144	-1.0559	-3.458	-1.4305	-2.3147	0.058	-2.5479	-1.4699	0.1776	-2.2447	4.0541	-1.2142	-2.1779	-1.2481	-0.4921
ENSG00000235957.1	-9.9658	0.6969	-9.9658	-9.9658	-9.9658	-9.9658	0.688	-9.9658	0.3907	-9.9658	0.4233	-9.9658	-9.9658	-9.9658	-0.0725	2.5536	0.679	-9.9658	-9.9658	-9.9658	-9.9658	-9.9658	-9.9658	0.5568	1.3956	-9.9658	-9.9658	-9.9658	1.7617	1.3397	-9.9658	-9.9658	-9.9658	-9.9658	-9.9658	-9.9658	-9.9658	0.679	1.3511	-9.9658	-9.9658	1.0711	-9.9658	-9.9658	-9.9658	1.0711	2.05	1.0847	-9.9658
ENSG00000254667.2	6.4136	3.3675	0.4967	2.909	2.4279	1.6374	2.376	4.2631	5.5358	1.6187	1.9073	2.4571	3.5682	4.4162	1.2023	4.5274	2.5804	4.6399	4.2025	4.582	3.2915	1.3623	5.5659	5.9227	3.8788	0.1257	6.7331	3.1908	5.1879	6.5472	-0.0425	6.0104	4.4945	1.7229	2.6441	5.4296	-0.1665	4.5066	0.8805	3.8876	3.0688	1.3109	4.8788	0.5568	5.0523	-2.6349	-2.114	3.4331	3.4437
ENSG00000082397.15	1.3679	4.4156	3.668	2.5828	3.9682	2.6067	4.8279	4.844	4.5976	4.6866	4.4047	3.2811	2.3898	4.429	2.8117	4.7576	1.5064	5.3875	4.7908	5.1823	4.9036	3.2034	6.6516	3.5608	2.1114	5.1035	3.8541	4.3292	5.4826	-0.5332	1.1447	5.1615	4.7367	4.3938	2.6962	3.421	4.6101	5.0313	3.47	3.4102	5.1514	2.1894	3.3506	5.104	4.425	3.0287	4.3442	3.5337	4.3992
ENSG00000175084.11	1.3283	-0.9406	-1.7809	-3.6259	-9.9658	-5.5735	0.7321	-9.9658	-1.6394	-2.6349	-6.5064	-3.1714	-2.1779	-3.6259	-9.9658	-9.9658	-9.9658	-5.0116	-9.9658	-1.4305	-2.8262	-1.3921	-5.5735	-0.1828	2.4857	-2.5479	-1.9379	-0.4921	-4.6082	-9.9658	-9.9658	-2.5479	-9.9658	-3.3076	-1.5522	-9.9658	-9.9658	-9.9658	-9.9658	0.058	2.4332	-9.9658	-3.3076	-4.2934	-3.3076	-6.5064	-6.5064	-6.5064	0.0158
ENSG00000125378.15	1.412	5.8161	6.7972	2.3788	6.8063	5.0014	6.4209	7.9515	4.1153	6.0409	4.435	1.8801	-0.7834	1.9786	1.5661	3.2841	0.0158	6.6552	4.1294	2.0707	4.0436	6.2302	5.9768	2.7657	4.9237	1.3225	2.5731	5.5333	2.4597	1.105	0.1124	7.3602	4.3206	2.8622	1.5514	6.2036	4.2624	3.417	3.4371	3.5312	7.7515	3.3293	4.1692	4.3068	3.4358	1.2934	4.0532	0.2277	6.1745
ENSG00000198198.13	3.074	2.2113	2.2693	1.2394	2.1313	1.8996	2.1476	1.9931	1.7912	2.0946	1.6604	1.4065	3.3061	1.5806	1.5366	1.9188	0.9115	3.2541	1.8957	1.5465	1.642	1.8282	1.2147	1.7316	2.1862	2.6185	2.4279	2.1734	2.3898	2.4412	0.5763	2.2633	2.561	3.0074	3.0181	1.8683	2.1606	2.004	1.7403	1.5316	2.2901	2.1957	1.6695	2.376	1.9415	1.4388	2.4439	0.9343	2.3926
ENSG00000204946.9	1.9675	1.8036	2.2783	1.0983	1.3454	0.8568	3.4791	1.412	1.6093	1.6695	1.3511	1.2636	1.1512	0.7748	-0.5756	1.4065	0.434	1.5709	1.0363	2.0254	1.5563	0.8488	0.7579	1.2815	0.8082	2.1345	0.9419	0.6699	1.4494	2.1988	-1.2481	1.2992	1.692	0.9493	1.8722	-0.6873	-0.5756	1.5709	0.8805	1.0079	2.167	1.8201	1.9675	2.4117	0.3346	0.4967	2.8779	1.5998	0.8961
ENSG00000159723.4	2.8076	10.4217	6.2209	5.3477	2.2663	5.658	7.2771	7.6007	6.7345	6.7689	5.7458	2.1925	-5.0116	6.74	4.3992	2.5238	-0.7834	5.9586	3.3017	9.3152	1.8323	6.1946	8.302	6.1819	4.847	-9.9658	8.8472	3.9118	0.6608	5.2743	4.9002	7.4899	6.3644	6.9645	1.6093	6.1406	1.4494	6.0356	8.4349	7.4704	4.2173	4.4437	2.8219	1.2875	6.0326	-1.5522	3.3563	1.2209	6.6414
ENSG00000133121.20	3.7507	1.0503	1.7185	1.8201	0.6332	0.4447	2.7931	1.6045	3.4384	1.2815	1.7786	1.9452	0.2154	2.3164	0.1776	2.4008	0.6332	2.6693	2.4306	1.642	1.6875	0.4233	3.1475	1.2636	1.125	2.7889	2.0912	1.3567	2.3898	3.3393	-1.0559	1.5854	1.7229	0.0014	2.876	1.3567	0.5271	2.0742	1.412	3.154	3.3787	0.8082	1.1706	0.8961	2.0912	-0.2498	1.8119	0.8805	1.7575
ENSG00000019549.8	6.2263	2.183	4.2684	2.4544	4.811	3.4371	3.5839	3.222	2.6395	2.5996	3.7006	1.1512	3.7116	2.6984	2.1509	4.3299	0.1124	2.6693	3.0893	4.427	1.8762	3.0961	3.055	0.4761	3.74	6.3752	3.4804	2.7636	4.096	2.5288	0.3573	4.061	3.6382	4.3198	6.4714	5.6846	3.1781	2.183	2.0254	4.49	4.0756	4.352	2.4597	4.2343	1.7229	-0.0877	4.7846	0.517	2.4171
ENSG00000117594.9	2.6962	-0.3201	0.346	-9.9658	-0.0725	-1.5951	1.5216	-0.1665	-2.6349	-2.2447	-0.394	1.0151	-1.7322	-2.1779	-0.7834	-3.6259	-2.9324	-3.6259	-0.1187	1.1117	1.2147	-0.1187	2.7721	-0.4325	-1.5105	4.4919	1.0007	2.2144	-1.0559	-9.9658	-4.035	-0.5543	-5.0116	-3.3076	3.9901	-2.3147	-1.4699	-3.458	-1.9379	-1.2142	-3.816	-5.0116	-3.6259	-3.1714	-4.2934	-2.114	-9.9658	3.2944	2.4144
ENSG00000196616.12	2.8955	2.8542	2.1988	-0.3383	2.5972	-3.6259	3.9552	3.2481	-0.7588	2.8916	0.8327	-9.9658	-4.035	-0.3566	1.6512	-1.4305	-3.0469	-0.1345	-9.9658	0.679	1.5366	3.5149	4.8679	3.5374	2.9319	-2.1779	3.345	5.5432	-6.5064	-6.5064	0.7146	2.7657	2.5634	-2.9324	8.1119	-2.1779	-4.2934	2.7847	-1.1488	2.2813	2.1925	-6.5064	0.3907	-0.3383	3.6113	-3.3076	-1.9942	6.2531	3.836
ENSG00000259366.1	1.0779	0.4552	-1.0559	0.1124	0.5763	-0.9406	2.3222	1.3956	-0.1828	0.8246	-0.1993	0.6145	-3.1714	1.3051	-2.4659	0.8726	-2.9324	-0.7588	1.1382	-0.5125	2.0912	-0.9132	2.1541	-0.4131	-0.1187	-1.0262	-1.9942	-1.3921	0.2522	-1.3183	-9.9658	2.3222	1.7828	-1.7809	-1.0262	0.099	0.058	2.2872	-1.685	0.3346	1.7009	-2.0529	0.1257	-0.013	0.3115	-1.0559	1.5612	-0.1031	-0.9406
ENSG00000185829.15	2.5288	1.5165	1.2576	0.9935	1.0847	1.2992	1.0642	1.7575	1.8801	0.3907	0.7058	0.5568	2.0004	0.6239	-0.1993	2.0946	0.6517	1.4388	1.7273	-0.0877	1.1117	1.105	2.5634	1.2636	-0.2498	0.547	0.4967	1.0151	1.1577	1.949	-1.1488	2.4985	1.2209	1.5563	1.4011	2.4306	1.9601	0.8164	0.7748	0.6332	1.8643	0.8488	1.9415	1.196	-0.0425	0.2522	1.2085	1.5115	0.2998
ENSG00000132718.8	0.2522	-1.5951	-0.2328	-1.3921	4.3313	-2.1779	0.4447	0.7664	-0.1504	-1.3183	0.3907	-0.0277	0.6425	1.2455	-1.9942	0.03	-2.1779	0.8805	-0.2159	-0.3201	0.4552	-0.7588	-2.2447	-0.4325	-1.3183	4.1523	4.2419	-0.5543	1.9822	-1.4305	-5.0116	-1.4699	-0.2671	-3.6259	1.4494	-0.6193	-1.1811	0.044	-2.6349	1.3051	-0.7346	-2.114	-0.2159	-0.7588	-0.7588	-1.2481	0.8961	-0.8599	-1.5522
ENSG00000013375.15	3.5971	3.6277	2.2299	1.6604	3.1162	2.2633	2.8522	3.3506	3.5124	3.2841	3.5596	3.2796	2.6418	2.6185	0.3796	2.9224	1.3511	3.9746	3.9232	3.3379	3.3814	1.6466	4.7377	2.2299	2.8661	4.0287	2.694	2.5363	4.5217	2.753	-0.9686	4.6212	3.0774	2.3019	2.7249	3.5851	2.8916	3.945	1.9226	3.7313	3.162	1.3397	3.1212	3.5187	3.2435	2.0254	2.6895	1.7786	2.3843
ENSG00000179909.15	1.9527	-2.8262	-2.7274	1.0711	1.9564	0.9038	-1.3548	-1.1488	-1.5951	0.2762	-2.3884	-1.5105	-0.8863	-2.5479	-3.6259	0.9568	-4.6082	-2.9324	0.8961	-3.458	1.0293	-0.2671	-1.9942	-2.3147	-0.6193	-2.114	-1.4305	0.099	-2.4659	-1.8836	-1.4699	-0.3201	0.0158	1.2934	1.2992	-5.0116	-2.9324	-1.7809	-2.4659	-3.1714	1.3956	-1.9379	-1.7809	0.5069	-1.7809	-2.114	-1.2828	-2.6349	2.0289
ENSG00000133392.16	3.8739	-0.8084	2.0325	-2.0529	-1.1172	-0.3752	1.0711	-0.5973	2.2051	1.1184	-0.3201	-1.8314	0.5859	1.7097	0.537	0.0158	-0.6873	-0.394	-2.3884	-0.7834	2.8422	1.3735	-1.0262	-0.3383	1.6234	-0.8599	-0.3383	2.3926	0.6145	-0.7588	-4.035	-0.8863	-0.7588	-0.3201	2.2663	-0.3383	0.2642	1.5514	-1.7322	1.0079	1.7575	-1.4305	2.9637	3.1765	-3.816	-1.5951	1.177	-1.5951	0.0158
ENSG00000167775.10	4.5503	7.7283	8.3378	6.1779	7.4547	5.4925	6.8102	7.3063	7.4813	6.6611	6.8937	5.426	5.8885	6.1813	5.5681	6.244	6.6395	6.8388	5.1281	7.1378	6.6577	6.4023	6.278	6.0068	6.6159	5.8958	6.288	5.6668	6.9451	5.4764	3.869	8.1069	5.9944	3.5742	5.1449	7.396	6.5774	6.6528	6.316	7.1689	5.6545	5.4585	6.7125	6.2248	5.8632	6.3813	7.6974	5.7819	6.3284
ENSG00000249550.6	-5.5735	-2.8262	-0.4719	4.3068	4.208	-3.816	3.9468	-3.3076	4.3499	4.1145	2.7742	3.2267	-5.5735	4.4417	-3.1714	2.1957	-0.9132	4.466	-4.6082	-0.7834	-3.458	3.7486	3.3506	1.3735	3.3235	-1.5522	3.5149	-3.1714	5.6893	4.565	-2.7274	-2.7274	0.0158	-2.4659	-9.9658	3.9819	3.2587	5.2646	2.8994	2.7889	-3.1714	4.784	5.8022	-5.5735	-3.6259	-5.5735	5.1518	-5.0116	-9.9658
ENSG00000176728.7	-9.9658	-9.9658	-4.035	-1.9379	-9.9658	-2.9324	-9.9658	-9.9658	-9.9658	-9.9658	-9.9658	2.1541	-4.2934	-2.114	-9.9658	-2.2447	-5.5735	-2.7274	2.0535	-2.3147	-9.9658	-3.6259	-9.9658	-9.9658	3.2251	0.9568	-9.9658	-9.9658	-4.2934	-9.9658	-9.9658	-9.9658	-9.9658	1.8363	-9.9658	-3.3076	3.2328	-1.0862	-3.0469	-9.9658	-9.9658	0.7058	-9.9658	-0.1504	-9.9658	1.8604	-9.9658	-9.9658	2.4198
ENSG00000128512.19	2.1734	-0.5332	1.0503	0.0854	2.2175	1.0915	2.5511	1.3901	-0.0574	0.537	1.4756	0.5666	1.7229	3.7237	-0.6873	1.2815	-0.1031	-0.5973	0.3346	0.3346	1.8119	1.4335	1.2455	0.0158	0.9038	1.9073	0.8647	0.4865	1.4859	2.3308	-1.7809	0.1648	0.3907	-1.2481	1.8762	0.7999	1.0573	1.4962	0.4865	0.537	0.9115	0.1388	0.5271	0.3685	0.434	1.2394	1.3956	0.9493	1.8444
ENSG00000278784.1	1.7912	1.6604	2.167	0.044	0.2642	0.8246	1.0779	0.9191	0.2154	0.9343	0.2029	-0.8339	1.614	-1.4699	0.2642	-0.1345	-0.9971	1.7912	0.7233	1.0151	-0.3752	0.537	1.683	0.5859	1.2394	1.7786	1.3511	0.6239	0.2522	1.8201	-3.816	2.2603	0.7233	0.8726	1.5165	1.5366	0.9642	1.2934	1.0573	1.9149	1.8762	1.3623	0.6517	1.9638	1.2085	-0.5332	1.8643	-0.7108	2.0535
ENSG00000133216.16	-4.035	2.2573	2.8955	1.3901	3.186	-0.7834	1.7229	4.3399	1.1512	3.2737	-0.3022	1.2394	1.4011	0.688	-1.4305	-1.2481	-1.6394	3.0287	-2.0529	-0.3022	-0.8599	1.5806	0.8568	1.692	2.362	3.5461	3.1908	-2.4659	3.8571	0.8408	-1.2828	0.0718	0.6608	-2.8262	-0.7346	2.8199	0.1648	2.0289	0.2154	3.4477	0.9038	0.2762	3.0411	0.4865	3.6589	-1.5951	2.9948	-1.8836	-3.1714
ENSG00000279307.1	0.3346	1.7053	1.9302	2.3251	2.004	2.0395	0.6517	2.328	2.0776	0.2642	1.6785	0.3346	1.9226	1.1577	0.4552	1.1577	1.7744	1.3051	1.1184	2.0111	1.4441	1.0433	2.1378	1.3567	2.4198	0.7832	1.3846	1.9859	1.1117	1.5758	-2.8262	1.8484	2.3479	-0.5543	0.7999	0.5666	1.9675	2.4518	1.7954	1.7702	2.1444	-0.1031	2.0111	-0.0574	2.5188	0.8488	1.0222	0.5859	1.5165
ENSG00000169439.11	6.8733	4.5516	3.9709	3.9992	5.1926	2.8779	5.5961	4.8405	4.1875	3.637	3.7582	3.2766	3.1765	4.9556	2.6895	5.9842	2.6302	0.5069	6.1322	5.1724	3.5657	5.1293	4.1153	3.5827	5.0981	6.8271	2.0111	3.7614	3.5706	3.863	2.6325	1.2455	5.784	3.5706	8.1813	3.5498	4.3492	3.7072	2.5707	5.8217	3.4804	4.3155	4.6537	3.4752	3.5754	2.3732	4.9566	4.17	2.9109
ENSG00000232456.1	0.6332	1.3679	0.5763	1.3109	2.6693	-0.6193	3.3869	1.9226	3.871	2.5061	1.4441	1.4808	-1.7322	1.5366	-1.1811	2.3508	1.4704	3.0234	3.1765	4.0541	3.1475	-0.0277	1.7489	3.7453	1.4652	-6.5064	3.6737	0.5763	4.5638	1.692	-9.9658	1.9786	2.004	-2.6349	-1.2481	-9.9658	1.5216	3.0978	1.692	1.5415	2.5756	0.1519	2.9413	-0.9971	2.7292	-0.5756	1.884	2.4306	-1.3548
ENSG00000228716.6	3.3619	3.1475	5.0171	3.0585	4.1409	3.7507	3.47	3.5971	4.6838	2.9839	4.546	0.2154	4.9631	2.9655	2.2268	2.3981	1.3956	3.6759	2.4252	3.7464	2.3898	2.8096	2.5731	2.3732	4.1708	3.5669	2.6556	1.9786	4.4874	1.8683	0.6145	2.667	4.5205	2.1606	2.4908	3.3278	3.4739	3.992	3.0498	4.2358	3.4116	3.7171	2.9186	2.8055	3.1829	0.3115	3.6042	1.3846	2.2513
ENSG00000170837.2	1.0779	2.5852	2.0707	2.7508	2.7594	-1.1488	1.9188	2.4117	1.4962	-1.2828	1.1117	0.6145	1.4547	0.547	-4.6082	3.0585	0.8246	-4.6082	2.9013	1.8722	2.6783	0.3573	0.434	2.4171	2.2019	-2.3147	-2.2447	1.4911	2.1541	2.6302	-1.5522	0.5763	3.4183	1.0573	-1.5105	0.8805	2.4779	2.1444	-0.2328	2.5756	3.7982	0.6517	3.034	1.9822	2.5561	2.167	2.6873	0.7832	-4.2934
ENSG00000237575.4	2.6873	0.0014	-1.685	-2.4659	0.0158	-1.4699	0.1519	-3.6259	1.0293	-0.8084	1.614	-1.685	-3.816	-3.816	1.9895	-1.9942	-3.3076	-0.5543	-9.9658	-1.3183	-3.1714	0.8805	4.5367	2.2421	0.24	3.1228	0.2998	0.044	-1.0262	0.2998	0.3907	0.9568	-1.8836	-4.035	3.506	1.0711	-3.816	-0.5332	-1.0262	-1.4305	-1.3183	1.9822	-0.7588	0.4967	1.8524	-1.685	-1.7322	-0.4521	0.9191
ENSG00000162063.12	0.4552	1.0363	1.3956	0.7493	1.334	0.5859	1.7744	0.9268	2.0638	0.0854	1.5661	1.0573	2.7379	0.434	-0.2498	1.614	-0.4719	1.3225	1.7141	1.2085	0.1519	0.0718	-0.9132	-0.3201	0.6608	1.8444	0.4761	0.1903	3.0978	1.4962	-1.3921	2.3048	3.4007	0.2522	0.3346	1.1117	0.8726	0.1776	0.4967	2.0325	0.099	2.5683	0.4967	0.044	1.3225	-1.5522	0.547	-0.9132	0.0718
ENSG00000085117.11	2.4805	4.427	5.1891	5.3078	5.9778	3.1829	3.034	6.539	4.0977	2.8681	5.7658	1.8363	7.0367	4.5199	1.4228	5.0721	2.77	3.5136	6.3331	3.4411	5.2965	4.6485	3.4291	4.6479	4.6966	5.9409	3.4183	3.6497	5.7709	1.1512	-0.2671	5.5999	4.6525	1.9786	5.9081	4.8645	4.327	4.8709	4.4582	6.5848	5.4748	2.2237	5.8783	-0.3566	4.2877	2.2783	4.2788	3.8187	2.5487
ENSG00000186814.12	3.0323	1.3397	1.5902	1.2756	1.5902	1.7446	3.0002	2.0912	1.1512	1.9034	1.5998	1.5013	0.8488	2.2603	0.3907	2.1574	-0.1828	2.7657	2.7826	1.0711	1.614	1.4808	3.3221	1.614	0.7579	1.934	1.5514	1.8564	2.3423	3.1426	-0.6193	1.8683	2.9013	2.8014	2.4386	2.108	1.692	2.3423	1.1184	1.7403	2.9186	1.5115	2.2753	1.5165	2.4518	0.7321	2.5731	0.9038	1.3901
ENSG00000228594.3	5.9955	5.4822	5.9819	5.3248	4.2855	4.7415	5.3827	4.4693	6.6047	5.3281	5.7388	3.9194	5.7219	3.9506	4.8635	4.8895	4.4996	7.0167	4.2743	5.8902	1.6466	4.9644	3.1733	5.5928	5.0299	1.3679	6.5298	4.232	7.1048	4.5705	2.6255	5.5233	5.8958	5.7309	4.1441	-1.7322	2.128	4.2921	4.9298	4.9482	5.225	5.9679	5.4081	6.5485	4.4463	0.7233	6.2728	3.1971	3.9327
ENSG00000183036.10	-4.035	10.4157	10.0468	1.7403	9.4688	-9.9658	7.3271	7.6451	8.6271	6.3113	8.2436	-9.9658	-9.9658	1.8683	-0.6873	0.3115	0.6425	8.9766	0.3685	1.683	1.5806	2.0465	7.6562	1.7053	2.3953	-9.9658	-0.2328	1.9149	0.8082	8.5947	-9.9658	10.805	-0.5756	-0.5973	-2.6349	11.7254	2.9525	2.6114	3.7625	6.0106	6.6847	3.4569	6.968	8.0234	1.8762	1.7097	5.5475	2.296	0.6699
ENSG00000035499.12	-1.7809	-0.1504	2.7422	4.641	3.2766	1.3051	1.4228	2.6371	4.0322	0.547	2.5828	0.4552	2.3564	0.4657	-2.3147	0.9568	0.0014	1.5013	1.3791	1.7009	-1.0559	1.4174	-2.5479	-0.6873	2.2019	-0.1665	0.4233	-1.9379	3.0825	0.9419	-2.0529	2.2206	2.183	1.334	-0.9971	0.7999	2.3926	0.2029	-0.3566	3.1179	0.6699	0.7664	2.578	1.3567	1.4388	-2.3147	0.5568	-2.3147	-0.6873
ENSG00000241015.2	2.5487	1.7828	1.105	0.24	1.1706	0.8805	1.9452	0.8883	0.9419	0.7146	1.2815	0.2522	1.816	1.1316	-1.9379	1.0847	-0.0277	1.334	-0.2498	0.7233	1.1382	-0.3201	1.7446	1.6649	0.1648	1.177	0.9862	1.4652	0.7407	1.5709	-0.1031	2.2931	1.2394	1.0573	1.6964	0.6145	1.4756	1.6281	0.1648	0.3115	1.6785	1.5316	1.1316	-0.2671	1.7786	-1.2142	2.236	-1.2142	2.2421
ENSG00000214135.8	3.1491	1.2756	1.1577	1.3567	2.1411	1.9601	2.6715	2.9319	2.8219	1.1897	1.8484	2.9692	2.6395	3.7138	-0.3752	3.1294	1.3051	0.3907	2.7422	1.2209	2.3508	0.4016	2.6873	1.2934	1.2992	1.0573	0.8647	1.5998	2.2543	2.4544	-2.2447	2.7551	1.9377	-0.394	1.6875	0.3796	2.651	2.7763	1.1447	1.0779	3.3192	1.595	1.6785	1.8564	1.3109	1.8484	2.2237	3.0181	2.4623
ENSG00000186350.9	5.8342	4.4142	5.4838	2.4144	3.2557	1.614	5.0558	5.018	3.9393	4.4128	4.6531	2.4035	4.6059	2.8219	2.7721	3.0706	1.5266	2.9893	1.5115	4.6317	3.5212	2.0707	5.8475	4.2235	2.5511	4.0935	4.4108	3.0688	4.4135	5.3299	0.1776	4.5417	3.3047	3.287	4.7825	3.8541	3.5324	5.2806	3.9022	4.431	3.8023	4.0523	3.1765	3.4971	3.9682	1.8444	5.1273	3.794	4.7442
ENSG00000275496.4	4.061	-0.7588	3.0515	2.167	-0.4921	-3.3076	3.1011	2.5511	0.9568	0.2154	0.0158	-0.5125	-0.1345	-2.7274	1.5013	0.9716	-1.7322	2.7292	2.0325	-0.1993	-2.6349	-4.6082	-1.7809	2.6556	1.0363	2.9929	1.4494	-0.8339	-0.0877	2.8641	-5.0116	1.3846	-1.2481	0.1519	0.688	-0.4521	2.874	2.3222	0.8164	-0.3022	3.2662	2.1862	1.4859	1.787	2.3164	-0.6416	4.8625	-1.6394	-1.3548
ENSG00000186204.14	1.0222	-5.0116	0.9115	-0.1993	3.0287	-4.035	2.945	2.824	-6.5064	-0.3201	-1.4305	-9.9658	-5.0116	-3.6259	-1.2142	-2.114	-2.7274	-9.9658	-3.458	-2.114	1.8996	-2.2447	2.3423	-0.2328	-1.8314	-1.8836	-1.3921	0.8805	-5.5735	-9.9658	-3.1714	-0.9406	-1.7809	-9.9658	1.7995	-1.2828	0.8568	-0.7108	-4.2934	2.2237	0.9716	-3.1714	-4.2934	1.1184	-1.0262	-1.2481	-1.8836	1.2271	-2.0529
ENSG00000184110.14	7.5686	9.1009	9.4544	9.0658	8.6016	9.2673	7.7376	7.5536	7.773	8.7746	9.2209	7.387	9.6282	7.6222	9.9874	8.6712	8.6653	9.1846	8.2661	8.7017	7.8192	8.5867	8.424	8.2488	9.0568	8.0099	8.5323	9.7739	8.1989	8.9717	9.4811	8.8151	8.7971	9.7028	8.9481	8.1714	7.5382	7.7096	8.4316	8.9199	8.2019	9.1993	6.952	9.8455	7.9087	7.5811	8.9511	7.7618	9.8573
ENSG00000072682.18	2.7465	6.0652	5.014	5.4855	6.7807	4.6294	5.8773	5.2987	2.7868	3.9137	3.7571	4.9505	6.3904	4.506	4.2751	4.7507	4.3513	5.0968	5.0233	5.4064	5.8682	3.8729	1.8604	4.5305	4.6491	7.1494	5.7679	4.2781	7.8164	4.1772	2.4252	3.5669	3.1311	1.0293	3.8239	4.859	5.9258	4.6804	4.7603	6.6532	3.2189	4.5311	5.1359	4.4108	4.8934	3.9719	2.828	3.3464	2.9839
ENSG00000237732.9	1.2756	0.4016	-2.2447	-0.4719	-0.0277	3.2359	-1.1172	0.0158	0.1903	-2.5479	-0.3752	0.9568	-3.6259	1.8801	1.2636	1.787	0.434	-0.394	1.9226	-1.8836	1.1184	-3.6259	2.9224	2.299	0.9191	0.099	-1.2828	0.6699	1.934	0.7664	1.3397	-1.0559	2.8994	1.6785	3.5124	-5.0116	0.2998	-1.8836	-0.9686	-0.7588	-9.9658	0.9862	2.0325	1.1382	0.9568	0.434	-1.3921	-0.2845	-1.0862
ENSG00000274104.1	1.177	2.9413	3.6555	1.8643	2.4252	2.6918	2.93	2.7594	2.2113	2.9581	2.609	1.5563	1.8683	1.3567	0.6332	1.0151	2.108	1.6093	1.4859	3.5035	0.6608	1.8957	2.4701	1.2875	2.7444	1.7532	1.5514	1.766	2.0878	3.4517	0.058	2.7249	2.3193	1.7954	1.4228	2.6067	2.7847	3.1212	2.1702	2.043	1.4011	3.2959	3.2002	1.6785	1.0711	2.0844	3.8147	2.0395	2.0604
ENSG00000108349.14	4.7965	3.5274	3.6101	2.8701	3.7857	3.0199	4.0287	3.981	2.8462	3.2313	3.0163	3.4183	4.499	3.9089	2.4805	3.6555	2.1734	3.616	3.7017	3.5827	3.2602	2.9857	5.1595	3.7635	3.1765	4.5832	4.7693	3.5349	3.5009	4.1136	1.6045	4.6347	4.5503	2.5462	4.5142	5.0197	4.0357	3.793	2.9948	3.6417	4.4142	2.3423	2.5972	4.6018	3.4868	2.4359	4.061	3.453	3.5633
ENSG00000228113.7	-1.3921	1.2992	-3.6259	-9.9658	-9.9658	-9.9658	-5.0116	-4.2934	-3.0469	-4.2934	-5.0116	-4.2934	-5.0116	-9.9658	-5.5735	-1.7809	-9.9658	-2.2447	-2.1779	-9.9658	-5.0116	-9.9658	-0.8599	-2.4659	-3.6259	-4.6082	0.1519	-5.0116	-2.4659	-1.3548	-9.9658	-9.9658	-9.9658	-1.7809	1.9034	-9.9658	-9.9658	-2.0529	-1.5522	-2.3884	-3.6259	-4.6082	-1.5951	-9.9658	-4.6082	-9.9658	-9.9658	-3.816	-2.8262
ENSG00000168010.10	3.869	2.7249	2.6647	1.2209	2.0776	2.77	2.9319	1.6045	2.2051	1.3511	2.2482	2.6918	2.7508	2.8936	1.8323	2.233	1.595	2.4117	2.5948	1.5366	2.1345	2.6602	3.3379	2.4623	2.5828	3.3759	3.0393	2.971	1.4174	2.694	0.7748	2.1378	2.7205	2.5924	3.6849	3.7291	3.3492	2.183	1.2576	1.0711	1.934	3.9308	2.7183	3.417	1.9968	2.4252	2.0183	2.4306	2.8955
ENSG00000163794.6	0.0014	0.3115	-0.3752	0.4016	0.5271	2.2931	-0.3383	-0.2328	-0.1993	-0.6643	-2.0529	0.537	0.2998	1.2394	-0.3566	0.6145	-2.6349	0.9789	1.5064	0.3796	-0.9971	1.5064	0.5568	0.044	0.434	1.4756	1.4281	1.0007	1.2516	1.1316	-0.9132	1.6649	2.5948	2.3732	1.0711	2.7487	1.692	-1.7322	-1.4699	0.058	-1.7322	1.6093	0.9115	-2.2447	-0.3383	0.6608	0.0014	-0.2328	-1.3548
ENSG00000228812.7	-3.6259	-0.7834	-2.7274	-3.0469	-0.2159	-0.2845	4.1875	-0.4325	-9.9658	-0.6193	-9.9658	-9.9658	-9.9658	-9.9658	-0.5543	-1.685	-4.035	-9.9658	0.8647	-1.6394	-2.7274	-0.8863	-0.6416	-1.1488	0.3907	-9.9658	-1.7322	-2.9324	-9.9658	0.8327	-1.7322	-0.4131	-0.2498	-3.458	-9.9658	-9.9658	0.5271	-2.9324	0.9419	0.9716	-9.9658	-1.2828	-9.9658	-4.035	-3.6259	-1.3548	-9.9658	0.1903	-1.3921
ENSG00000141458.12	5.7858	6.1977	4.6247	4.8763	4.6645	3.7877	4.8228	5.0884	6.697	4.6479	4.4615	4.1053	4.546	5.1461	2.6441	4.3162	3.9774	5.9552	4.0688	4.8856	5.3223	4.0918	7.7795	5.1823	3.3717	4.6189	6.6392	4.8177	5.2895	4.5705	1.787	5.5145	4.849	3.7614	5.2487	6.501	4.1668	5.2009	3.6646	5.4108	4.0436	2.8858	4.588	4.9331	5.0545	3.2752	4.5503	3.9974	6.7741
ENSG00000090905.17	4.4304	4.1203	3.8759	3.2662	3.9974	3.5086	4.0523	4.3399	3.9251	4.3569	3.8289	3.1604	1.9895	3.9031	2.118	4.3191	2.7336	3.6148	4.3625	3.3061	3.5199	3.091	5.2672	3.0842	3.3745	2.3423	2.5536	3.5424	3.4791	2.7357	1.9302	4.7507	4.591	2.6556	3.2205	3.3393	3.9691	4.6189	3.1733	3.9543	4.7181	4.0471	3.6359	2.9224	3.2826	1.9034	3.8531	2.8955	3.1717
ENSG00000247627.2	6.094	6.7926	5.7554	-0.1993	-0.5973	0.5568	5.9549	6.455	7.124	0.7233	-0.9686	7.9179	4.523	0.4657	0.5666	0.6425	0.4447	5.3841	7.8111	-0.7588	1.5013	0.517	-0.394	-0.5125	6.8569	-0.8599	5.2468	0.9568	5.4806	5.8458	7.8241	5.7632	5.1056	7.0841	-1.5105	5.7879	6.9591	-0.7346	6.806	0.2642	-0.8863	7.1464	7.3286	0.2998	5.9626	7.7876	8.1303	7.5774	-1.0262
ENSG00000214855.9	5.7824	1.674	2.5658	0.1776	-2.3884	-0.394	0.6145	-1.1811	-2.8262	0.1648	1.177	-1.8836	1.1316	0.1257	0.9038	-9.9658	-9.9658	3.8611	0.4233	-1.2828	-1.8836	-0.3022	-0.8084	3.3911	0.03	1.3283	2.8321	3.6125	-9.9658	6.4231	2.9224	1.9302	-9.9658	-9.9658	4.3965	-0.7346	-9.9658	-9.9658	-9.9658	1.196	0.1519	-4.2934	0.24	1.0363	3.5535	-1.1811	-1.9379	-0.2328	1.5465
ENSG00000123999.4	7.0478	9.2575	5.6393	8.4385	4.3068	6.191	5.9507	5.5211	9.2208	4.01	6.0968	3.091	1.5902	4.9672	5.9213	4.3046	0.3796	8.7526	4.4647	10.4196	-1.7322	5.7843	6.8224	7.9444	6.7973	-0.4521	9.5334	3.8491	9.8795	7.7776	4.481	9.3372	8.2453	3.5547	1.6281	7.2834	3.6657	5.856	6.1439	8.2064	4.2366	7.6659	3.2737	4.6242	9.6412	1.9377	5.4016	1.334	9.1283
ENSG00000163132.6	0.8246	2.8341	5.0687	2.9562	4.1359	1.9264	4.5028	3.8013	5.064	3.6972	2.8858	1.2333	-0.8339	2.3649	2.1378	2.4753	2.5363	4.9237	2.0569	3.0808	1.5661	3.4856	2.167	3.3979	3.2796	4.4463	4.1587	2.2113	3.9883	4.0875	-0.6416	4.1907	2.7465	4.347	1.8323	5.5376	2.3898	2.496	3.6916	4.2072	2.8779	4.3292	1.5902	4.5066	2.9052	1.7273	5.9014	2.3135	3.9515
ENSG00000102547.18	3.483	-0.5756	-0.6193	1.3051	1.5165	0.8246	2.5683	0.8408	0.2029	2.0147	0.2277	-0.9406	0.1388	3.325	1.9786	3.1475	-0.2159	1.7575	3.3264	-0.6873	1.1184	2.1147	2.5087	1.674	1.2023	1.7009	1.1316	3.6657	1.2023	1.5465	1.0363	0.517	2.0111	-0.7588	2.6647	-0.6873	1.0007	1.2209	0.8726	0.8488	4.3155	-1.7322	-0.2159	2.3164	1.1184	-0.3383	2.2842	1.2333	3.3563
ENSG00000001630.15	5.6522	8.6247	6.9681	6.9886	6.1783	3.4007	7.2762	8.3749	8.4045	7.0396	7.6843	4.0118	4.1891	6.4087	3.8561	6.2529	5.9514	8.8787	3.9819	5.4479	5.0162	4.8876	5.554	7.8116	4.3786	3.7773	8.8996	4.5838	6.1198	5.8438	0.8246	8.2123	5.3565	5.5078	5.0687	5.7203	3.6006	7.3087	5.142	7.979	5.2954	4.0619	8.3379	6.8551	8.9187	3.5299	7.2243	4.6006	6.6629
ENSG00000235703.5	0.044	-1.1811	-0.2498	-1.0862	0.058	0.0854	1.46	0.5859	-0.9971	-0.6416	-1.2481	1.4547	-2.7274	1.5514	-1.1172	-0.0574	1.0915	-0.9132	1.0847	-1.5951	0.3115	-1.0559	2.7889	-0.6873	-1.0862	-0.0725	-0.3201	0.547	-0.9971	-0.4521	-0.8084	1.0711	0.537	-1.9379	-0.1345	0.1648	1.4011	0.0854	-1.2481	-1.5522	-0.6873	0.547	0.4447	0.7233	-2.1779	0.044	-2.2447	0.9038	-0.0725
ENSG00000167747.13	4.8866	7.6609	7.5282	7.3785	8.3456	6.7195	7.8381	8.1218	7.2673	7.885	6.9279	7.1908	5.9098	7.9428	3.6006	7.4919	7.1891	5.8647	5.3995	8.2766	8.6408	6.5961	4.2862	5.9729	8.5315	5.9889	5.4128	4.499	7.0601	10.1605	3.222	7.5579	7.1231	4.2041	4.7491	8.2891	8.3551	7.9389	6.994	8.7358	7.4243	7.8523	8.2803	2.8819	5.8659	6.711	9.0378	6.0047	6.8318
ENSG00000104889.4	3.4752	4.594	6.0191	4.5034	4.4797	4.8871	4.8949	4.7955	5.8133	4.3449	5.3951	3.9468	5.0291	4.2427	3.5009	4.6312	4.0392	4.9065	4.7291	5.585	4.7329	4.2533	3.6405	3.8847	5.3392	5.3618	4.1946	3.4398	5.4832	5.0023	2.5363	4.855	5.7401	4.4797	3.793	5.3813	5.2265	4.0722	4.7756	4.9426	4.423	4.773	4.0816	3.8075	3.7291	3.4318	5.2468	3.5022	3.9755
ENSG00000099204.18	4.7544	3.2973	4.4654	1.8404	2.3222	0.2277	5.5916	5.2157	1.196	4.7203	1.2023	0.2522	1.5612	1.2085	-0.1345	1.0222	-0.6416	-0.5543	0.1903	-0.5973	2.7161	3.83	7.5494	0.8647	2.8701	0.9115	2.6395	2.5363	0.2277	2.118	-1.3921	5.5856	-0.4521	-0.8084	4.429	4.6491	4.8861	5.2987	3.8105	0.4552	6.1877	-0.6873	2.118	1.692	0.7916	1.0222	5.8924	-0.0725	5.5934
ENSG00000171848.13	1.1897	2.118	3.8177	0.9268	0.4967	2.2543	2.3251	2.7551	5.3434	-0.4921	4.1078	0.6239	5.927	1.6604	-2.4659	2.328	0.6425	5.4016	3.3979	2.7847	0.1124	-0.2845	-2.4659	-1.9379	1.5013	3.7888	3.836	-1.8836	5.5763	-0.8084	-3.1714	4.5355	4.4751	1.2147	2.3564	3.002	2.0979	0.7321	1.4494	2.874	1.4756	1.6512	2.5707	-1.3921	3.7116	-1.6394	1.2576	-0.5973	1.2636
ENSG00000130332.14	5.9826	7.0109	7.6905	6.9556	7.1071	6.3397	7.1479	5.6899	7.4416	6.6572	7.3459	5.8905	6.7565	5.6801	5.6112	6.1759	6.0696	6.8083	5.4925	7.5354	6.1643	6.813	5.917	6.2517	7.3601	7.7204	6.9307	5.8256	7.4767	7.2349	4.7856	6.4438	6.7162	6.9527	6.6371	6.8781	6.3823	6.334	6.7296	6.9252	6.765	7.7143	7.0851	6.6229	6.0301	6.4774	7.8415	5.8963	7.103
ENSG00000204338.8	1.595	6.9465	3.3278	4.5608	3.3192	4.4277	6.3107	7.2577	6.8901	7.2068	6.6534	-0.4521	-1.7809	2.2842	0.9419	1.8201	6.0708	5.5404	1.7828	5.6846	1.6875	4.8615	6.0607	7.556	4.5553	-1.2481	4.5934	2.7336	6.4891	1.4704	-2.4659	5.698	-1.9379	2.2452	3.7888	7.317	-0.5543	8.4275	3.1129	5.8729	8.8115	4.9937	5.532	7.2597	7.9164	-2.1779	7.4001	0.1903	6.1119
ENSG00000087502.17	5.5091	5.1136	6.3374	5.8944	6.4172	5.2052	5.8632	6.6895	6.0328	5.8741	5.9091	4.3576	6.3463	6.2169	4.3155	5.8485	4.7016	6.6311	6.4688	5.8555	5.837	4.4108	5.993	6.12	5.7965	6.431	5.428	5.3452	6.4979	5.1215	2.9375	6.9323	5.988	4.4932	4.9279	5.1977	5.4496	6.1791	4.4784	6.0648	6.1993	4.0558	6.5204	4.2995	6.5403	4.048	6.6104	4.4101	4.7955
ENSG00000235162.8	3.5387	1.0983	3.4048	1.3167	6.8204	4.8074	4.9617	3.9002	3.6054	3.8249	2.7805	4.8299	2.9655	6.9636	4.865	7.4807	3.6382	5.0709	7.9439	1.3623	6.8463	3.1261	4.0884	5.9725	5.4213	6.0741	2.299	6.031	2.4412	3.4739	2.5087	6.3194	6.0601	3.483	3.5149	-2.3884	6.6705	2.6043	3.5839	0.7579	3.5584	1.3567	1.4704	1.1706	3.9774	5.433	3.4291	4.0251	4.1449
ENSG00000173531.15	4.3548	4.2158	3.6382	2.2663	3.1228	4.3702	3.9108	0.1124	1.4652	2.3394	1.2516	2.93	1.614	3.2435	3.5287	3.907	2.1476	4.5736	2.9655	0.7916	1.2696	2.8622	4.3169	3.4371	2.1213	1.7617	4.4357	3.0637	0.7999	4.5318	0.7579	7.8815	4.4938	3.9865	3.5324	6.3997	4.0454	1.3397	-0.3022	2.2753	3.2189	4.2297	1.8643	6.889	1.5165	1.683	2.118	4.131	3.7825
ENSG00000137077.7	1.4441	-1.1811	0.0718	-4.035	-3.3076	-3.1714	-2.114	1.9749	1.8282	-1.9942	1.4388	-9.9658	-2.7274	-1.5522	5.1827	-2.7274	-4.6082	-9.9658	-1.0862	0.3796	3.3421	4.6059	1.5661	4.2699	2.2813	-1.3548	-2.3147	4.7512	-3.816	-9.9658	3.7804	-1.0862	-9.9658	-4.6082	8.1375	-2.114	-9.9658	-1.685	-0.8599	-0.7346	-0.7108	-9.9658	-9.9658	-3.6259	-0.0574	-1.7322	-4.035	-9.9658	1.3051
ENSG00000257093.6	2.9948	1.4962	1.3901	0.434	1.125	-0.4719	1.2636	2.1957	0.6608	1.46	0.4552	0.4967	2.1988	1.5064	0.1257	1.5514	-0.7346	-0.4325	0.8726	-0.0574	1.1641	0.5271	0.8327	1.8801	0.3796	1.0711	0.8327	0.3907	1.3225	1.46	-3.458	2.0465	1.4011	-2.4659	1.9149	1.0983	-0.4921	2.0979	-0.394	0.3573	2.2633	0.03	2.0776	0.688	1.7744	0.7493	1.4335	0.7058	0.605
ENSG00000177675.8	1.4494	4.1724	0.6332	4.3765	1.5806	3.9374	-1.4699	-2.6349	-1.3921	-0.394	-1.8314	3.3393	3.958	5.7916	2.561	0.2029	1.2576	-2.5479	2.694	-0.0425	-1.2481	3.4291	-1.4699	0.7493	3.2466	4.3979	2.971	0.5763	0.2154	5.0063	1.1833	-2.1779	5.4909	-1.7809	4.3463	1.2576	4.4317	-0.5125	-1.2481	5.4568	-0.8599	1.7185	-0.3022	-0.6416	1.3846	4.2691	-0.4325	-1.3921	-0.9686
ENSG00000232859.9	5.4585	3.958	3.4945	2.3308	3.5312	3.2841	3.5424	3.8187	2.4985	3.8198	3.1028	3.7475	1.2636	3.8729	3.0995	4.4706	2.183	3.6195	5.2499	3.8808	3.2466	3.6612	4.9631	5.2365	3.6612	2.5061	4.3576	4.2033	2.8858	3.7039	1.7185	3.9792	5.3202	2.6255	4.847	4.7448	4.2095	3.4569	1.9415	3.3264	5.3681	1.9415	4.3506	3.8269	5.2103	2.2421	4.7302	4.6142	4.2289
ENSG00000165215.6	-5.5735	4.1482	3.1908	4.1482	1.4388	0.2642	1.2023	2.9128	-2.114	2.8341	0.346	-5.0116	0.1388	-2.1779	0.517	-0.6416	1.6234	-3.458	0.547	-9.9658	2.1013	-3.816	-2.8262	4.917	0.7832	-5.5735	-0.394	0.7321	-9.9658	1.3623	-2.114	1.7009	-9.9658	-3.816	-9.9658	-2.8262	-5.0116	1.683	0.8883	-1.5522	0.9935	1.8282	2.9655	-0.3201	1.2636	-0.013	-4.6082	-2.114	-2.6349
ENSG00000141576.14	3.0533	1.6695	3.4197	2.651	1.1382	2.3164	1.5612	2.7657	2.2663	1.0151	1.7316	1.0363	2.5536	-0.2845	2.0395	1.8282	2.7292	-0.2845	2.0742	0.7407	1.8036	2.8562	5.0242	1.7995	1.884	2.3843	0.3685	1.8643	-0.2845	1.5758	1.4388	3.1971	3.2841	2.2206	2.9802	4.079	2.2723	1.8604	0.9038	-1.5951	2.4883	3.1572	1.9895	2.667	2.043	1.3956	2.8877	1.3167	0.4447
ENSG00000101311.15	0.7664	-0.3383	-2.4659	0.4447	2.1606	2.2452	2.081	3.6324	1.4011	3.0842	-2.0529	-0.3752	-0.0725	2.0844	1.0007	4.4771	1.1447	0.8961	4.7856	2.1444	3.4411	2.004	2.6395	0.4865	1.2023	0.4552	1.9638	3.0706	0.0718	2.7826	-2.3147	2.6693	3.6042	0.346	1.9822	1.5902	2.8779	1.6045	1.6045	0.0158	3.1195	-2.4659	0.9935	-6.5064	-0.394	0.2522	1.7403	1.4281	1.9931
ENSG00000167513.8	-0.0574	2.8582	4.588	-0.0425	0.0854	2.5828	2.694	2.6487	4.366	0.7748	5.0206	0.547	4.287	1.3567	-1.2828	2.3251	1.412	4.4135	3.2752	3.9108	1.4065	0.6425	-0.8339	0.4233	2.4035	3.6646	2.3135	-0.1993	5.2817	1.7185	-0.5756	5.1981	4.1178	1.6604	0.8961	2.5338	2.1313	1.3735	1.8524	3.5374	1.5316	2.5313	1.2696	1.5415	1.7053	0.1903	3.402	0.1903	1.3167
ENSG00000105695.14	7.6005	-0.2328	3.5449	-1.3183	-3.3076	-2.9324	-2.0529	-9.9658	-4.035	4.3965	-2.9324	-9.9658	-6.5064	0.7321	-1.5105	1.3397	3.9589	6.044	2.9319	3.6018	2.233	-1.8314	0.8568	5.5497	-4.035	-9.9658	1.5013	1.9111	-3.816	-0.1665	-1.3548	0.1648	3.0074	2.9911	4.2936	5.7549	-9.9658	4.866	-2.9324	2.362	-2.114	1.4911	-3.1714	1.6785	3.2707	-9.9658	1.2756	0.6239	4.4983
ENSG00000121310.16	7.6638	3.5982	5.5148	4.5361	5.8617	4.864	5.5012	5.0045	5.1322	5.2122	3.2811	4.4958	5.439	4.7872	3.9571	5.2017	4.4608	5.7991	5.3306	2.8502	4.3299	4.7919	5.2649	5.9414	5.4728	3.6566	5.7743	5.4835	4.8689	6.4365	3.4804	5.7274	6.1755	5.5414	6.2042	4.8812	6.1779	6.3448	4.0366	4.5547	5.9105	5.1318	5.5614	5.936	4.841	4.4628	5.5546	5.1623	5.8515
ENSG00000197766.7	2.0111	2.043	3.6242	-0.5973	2.4386	0.537	3.162	3.8511	2.5972	1.9034	3.2752	3.9901	3.0376	1.8201	3.4264	1.8722	0.9115	-1.2142	1.9149	1.8484	1.3109	1.5806	3.0585	3.0074	3.1129	5.9635	5.5214	4.1812	1.692	1.4011	1.0711	-0.013	-0.5756	-0.6193	4.7783	-1.1488	0.3231	1.3167	2.167	0.9716	1.8957	2.5238	2.9205	1.0079	1.7446	3.2034	1.4962	1.4281	3.6532
ENSG00000277867.1	-9.9658	-9.9658	-9.9658	-9.9658	-9.9658	-9.9658	-9.9658	-9.9658	-9.9658	-9.9658	-9.9658	-9.9658	-9.9658	-9.9658	-9.9658	-0.4521	-9.9658	1.8957	-9.9658	-9.9658	-9.9658	-1.3921	-9.9658	-9.9658	-9.9658	-9.9658	0.5568	-0.5543	-9.9658	-9.9658	-9.9658	2.0218	0.4967	-9.9658	-9.9658	-9.9658	-9.9658	-9.9658	-9.9658	-9.9658	-0.4921	-9.9658	-9.9658	1.1316	-9.9658	-9.9658	-9.9658	-9.9658	-1.5522
ENSG00000129757.12	5.7629	-0.1345	1.4441	2.3019	2.7868	2.8402	3.1179	4.0558	6.2409	8.1411	6.67	0.03	4.0593	2.4518	4.943	4.1119	1.7702	-0.9406	4.6485	6.8178	2.4779	4.2751	7.4054	5.1559	2.8877	2.1509	3.1908	6.0683	0.1776	5.2442	4.7016	5.0462	5.1206	7.654	4.5249	-1.7809	3.0842	3.1028	1.8484	1.5563	3.7486	1.3791	1.4911	7.5852	3.8269	1.2455	4.1946	2.0742	8.9627
ENSG00000149557.12	1.5013	4.3889	5.2873	5.6574	5.8743	2.7183	5.1708	5.9369	3.7518	5.6725	5.6514	4.1636	4.4223	4.6566	4.6136	4.2781	4.0688	0.0014	3.773	6.2943	2.982	4.8064	4.1482	5.2438	5.3737	1.8524	3.5547	3.8818	2.2113	0.7579	1.8564	4.7735	5.2365	1.4335	3.4384	1.7617	5.0453	4.5583	4.585	4.5243	3.1095	4.7121	5.741	1.4388	4.7104	3.4116	3.4075	4.3583	1.736
ENSG00000125447.16	4.1732	3.3661	2.6579	2.4306	3.5274	2.4727	3.245	2.9984	3.3787	2.3732	3.1393	3.4061	3.1924	3.7529	0.8327	3.8023	1.816	2.7161	3.5486	1.9264	2.8974	2.0325	4.0064	2.7594	2.5363	4.0722	2.8562	2.4386	3.2096	3.3061	-0.3566	3.0585	3.9774	1.5854	3.0463	3.551	3.6759	3.2389	2.004	3.2752	3.5187	2.9432	3.1491	2.7763	3.38	1.5758	3.2677	2.7805	2.4252
ENSG00000143416.20	4.2064	-0.5332	4.1668	4.0322	3.8075	0.6145	1.3454	1.2875	-0.0574	-0.4131	0.6145	1.4808	6.5029	-0.5756	1.334	0.5069	-2.5479	-0.9406	-1.1488	-1.1488	1.7828	0.6239	0.9642	0.2762	1.5998	3.2313	3.4277	4.1269	1.9638	2.3479	-0.4521	-0.7588	0.099	-0.9406	5.7565	-0.6416	-1.5522	0.4552	-0.5125	0.4967	5.4196	3.5009	-0.3022	-0.0277	3.9478	-0.9686	0.9343	0.5763	1.4962
ENSG00000144802.11	3.3421	-0.1665	-1.1811	-1.3183	-0.5756	0.6239	-0.7834	-0.2328	1.2209	-1.2142	-1.4699	1.1382	2.8482	0.1257	-2.9324	0.6699	-2.6349	-4.2934	-0.1187	-3.1714	0.9419	-0.1187	1.787	-0.6416	-1.2828	4.6294	-0.8863	-0.394	-1.9942	-1.685	-3.6259	1.5563	-1.7322	-3.3076	3.8769	1.3735	2.2421	-1.0559	-2.4659	-1.8314	-0.5332	-1.3921	-2.9324	-0.9971	-2.1779	2.4252	-0.4521	0.7664	-0.1345
ENSG00000198520.10	1.2696	0.1776	1.0983	-1.6394	-1.685	1.0779	0.1648	0.7579	-0.5543	-1.3548	-0.1187	-0.0425	1.5366	0.8488	0.8488	-0.4131	-1.5522	-1.3921	0.4865	-1.9379	-0.7834	1.46	1.8484	2.2019	-0.7834	0.517	1.8444	1.4704	-3.458	-0.3201	-0.1665	0.6332	0.044	0.7664	1.5806	0.6517	-0.9132	-1.0262	-2.8262	-0.4131	-0.8084	-0.5332	-0.9406	0.1648	1.5998	0.3685	-0.2328	0.7058	0.6517
ENSG00000198258.10	8.8136	9.9324	10.1417	10.5544	9.8048	9.5072	9.9064	9.9953	9.7926	9.6718	9.845	8.6486	8.8046	9.477	9.4845	9.4409	9.2166	9.3689	8.5315	10.4567	9.2105	9.985	9.5051	9.6634	10.3745	9.1952	9.5647	9.2269	9.7454	9.952	8.1441	9.7587	9.2016	9.7042	8.8935	9.9707	9.6209	9.7846	9.5764	10.4691	9.8117	10.4519	9.2155	9.8932	9.9428	9.3382	10.4811	9.1088	10.327
ENSG00000163251.3	2.7249	-0.1345	0.5763	-0.5543	0.8805	-0.394	0.4447	1.3623	1.2333	0.7579	0.517	-0.2328	-0.394	-0.9971	0.0718	0.044	-2.3147	0.5568	0.7407	-1.1488	0.3231	0.2277	2.0218	1.3511	0.2277	-0.6193	0.3346	0.7146	1.2394	3.3952	-1.4699	2.0742	1.9527	-0.0725	1.7185	1.9377	-1.2481	1.2576	-0.4325	-0.3201	0.688	-0.7834	1.5902	1.2696	1.2085	-1.2481	0.9419	-0.3752	1.3051
ENSG00000177663.13	2.3394	0.1124	1.8996	0.0158	0.9642	-0.6193	2.2391	1.5806	1.125	0.9862	1.5415	0.346	2.0111	1.9749	-0.6643	0.4552	-0.4325	0.4016	0.8246	0.1648	1.7229	0.5763	1.5514	1.6649	0.2642	1.177	2.4492	0.9493	2.1247	1.4281	-1.6394	1.884	1.2394	-0.8339	2.036	2.7784	0.03	1.7912	-0.0425	0.1257	1.5316	0.4125	1.1316	2.2783	0.9789	0.605	0.5859	0.5666	1.1382
ENSG00000177575.12	3.9496	3.1892	2.874	3.4984	2.8055	1.9149	4.3681	2.4144	2.3677	2.6325	4.3548	6.3192	6.7186	6.6848	4.5205	3.0252	2.6873	1.0433	2.1925	4.2526	4.7485	4.1844	3.7593	4.6218	2.7161	8.9459	7.5707	4.6566	2.6602	3.2389	2.6783	2.1862	0.9419	-0.7834	6.2407	2.9692	3.0568	3.0671	0.9789	2.753	1.2333	2.4306	0.5763	3.992	4.7247	3.7825	0.7407	3.29	5.3999
ENSG00000279716.1	3.5098	3.5935	2.376	2.6805	2.1378	2.167	4.2488	1.4911	4.149	2.2543	2.3953	2.236	-0.3022	3.0038	-0.9132	2.1114	2.4597	0.537	0.8961	1.8762	0.8726	2.8076	4.1978	0.3115	2.4597	0.3115	0.3231	1.2636	2.2144	6.5838	-1.7809	1.884	2.2237	3.5621	1.0151	2.9911	4.034	3.3206	1.8996	2.9338	1.787	2.7183	3.9204	2.5487	-0.2498	0.679	2.9128	0.9115	1.2023
ENSG00000103528.16	-1.6394	2.7572	2.9167	2.0673	3.0978	0.8568	2.9893	4.8192	-1.2142	-0.0425	2.3843	0.8327	2.1444	1.7828	1.4065	1.2333	0.8327	-5.5735	-0.5756	-0.8339	-0.2845	-0.3752	-2.6349	-1.4699	0.7146	1.3225	-0.5973	0.3573	-1.5522	-1.685	-1.7322	3.8044	3.1765	-0.8863	-0.7588	2.3508	2.982	1.7702	-0.7834	0.1519	0.7916	1.9895	0.8726	-2.6349	2.6828	0.1776	2.2113	2.0254	-2.2447
ENSG00000139131.12	4.3075	4.1978	4.7127	5.1219	4.9801	4.7581	4.2987	5.054	4.6006	4.6317	4.927	3.3703	4.5098	4.4377	3.9589	4.5699	4.0662	4.0109	4.5072	4.6949	4.3335	4.3039	4.0445	4.892	4.6628	4.1732	3.8531	4.6035	4.1595	4.1875	2.0569	4.7762	5.1534	3.8561	3.7269	4.001	4.9896	4.3234	4.1531	4.5324	4.2258	3.9599	4.4496	4.1676	4.5699	3.2796	5.0867	3.7094	4.4404
ENSG00000189143.9	-2.9324	3.6266	2.043	1.4756	-0.0574	-1.1172	1.5366	0.8805	-0.7108	0.03	-0.1665	0.0158	4.3541	-0.3566	-0.3752	-0.2498	-0.6416	-1.4699	1.4756	0.2277	-0.1031	-2.5479	-0.1187	3.1491	-1.6394	-0.5332	1.0983	-1.0862	0.4967	0.1903	-3.1714	0.6699	-0.3566	-1.5522	-5.0116	1.692	-3.6259	1.0151	-0.8863	4.7049	-0.1345	-1.7322	1.7995	-0.8599	4.4263	-0.5973	-1.3921	-1.8314	-0.2671
ENSG00000151131.9	3.1971	4.1954	5.2814	5.2832	4.3097	4.6288	4.2965	4.748	5.891	4.613	4.1644	4.0688	4.8141	4.2134	4.4457	3.9728	4.6988	4.5268	4.7783	5.1111	4.6451	3.8591	4.4101	4.6404	5.1343	4.7751	4.2119	4.7127	4.859	4.0653	2.9911	5.1061	4.5547	3.7182	4.0952	4.8555	3.9213	4.4101	4.1384	4.7939	4.1907	3.2632	4.4236	3.9002	4.7388	3.793	5.1086	2.7847	4.2366
ENSG00000102144.13	8.4544	10.4019	10.4113	9.2356	10.4013	6.5323	10.3963	10.1481	7.7967	9.1435	8.113	7.82	8.6065	9.5212	8.1197	8.8466	8.2041	10.1827	11.0072	8.6435	8.9068	6.9425	8.9164	9.5827	8.1909	8.8902	8.8983	7.9425	9.9593	8.0563	4.1939	9.0767	9.5602	3.3869	7.7121	9.893	8.8096	9.8472	6.2941	10.6647	8.0418	5.5964	10.0213	6.7812	9.8991	6.0088	7.7504	7.913	7.1879
ENSG00000074356.16	4.706	2.9966	2.6138	1.9264	2.1114	2.5137	2.7551	2.9052	2.8974	1.9415	3.0944	2.2543	2.9013	2.7679	1.0007	3.1749	0.7832	2.6828	3.5312	2.4008	2.2813	1.5758	2.9488	2.2452	2.7805	3.8177	1.9377	2.2723	2.7487	3.4384	0.537	3.1924	3.7783	2.59	3.245	3.8228	3.3235	2.376	1.8996	2.4386	3.1393	3.5237	2.8014	2.826	2.753	1.3735	3.3938	2.4198	3.1212
ENSG00000180902.16	4.6083	3.449	4.0454	3.1749	3.8064	3.0002	3.6566	3.6994	2.6278	3.3773	2.4359	3.0774	3.834	3.9654	3.7836	4.3604	3.0568	4.4101	3.5959	3.1749	3.4843	2.945	4.8095	4.3328	2.7444	3.6266	4.1684	3.2929	3.0074	5.076	0.3573	3.9156	4.1668	2.7551	4.215	3.6759	3.2973	2.8341	2.7183	2.8974	4.0601	3.8085	3.4635	4.2009	3.728	2.3981	3.2526	3.2929	4.9468
ENSG00000069399.12	5.4526	5.8171	4.9208	4.4977	5.1692	5.2906	5.5607	4.3299	3.4291	4.6236	5.717	3.9147	7.103	3.3076	3.0358	4.7187	3.8085	3.3435	6.011	5.2426	4.2714	4.3177	4.2631	4.2033	5.1433	5.0717	3.8411	4.4848	4.9397	4.9369	1.9527	4.4317	5.1061	2.685	5.4087	4.7044	4.7187	4.6399	4.6764	6.0477	4.1915	5.4121	4.1194	5.9816	3.83	4.3017	3.6816	3.3745	5.6291
ENSG00000101104.12	3.7625	1.1833	4.0401	1.5165	3.2127	4.4081	2.2513	1.125	1.9188	0.8164	1.0573	0.2277	4.3653	2.2783	1.5415	0.9862	0.8647	2.4465	2.6895	-1.3183	2.128	1.9859	1.2875	0.4657	1.5854	2.3843	1.4065	2.3394	0.9191	4.8253	-0.5756	5.8617	2.5828	3.8571	2.1013	1.9859	1.736	1.2696	0.4016	0.2642	1.2756	2.4035	1.8036	4.1986	1.5661	0.9343	1.9895	0.2881	3.9847
ENSG00000118276.11	0.0158	1.787	1.5902	0.4233	1.8643	0.7233	0.8961	2.3536	0.7748	1.7575	0.5666	-1.8314	0.2762	-0.0574	0.3907	1.736	-0.1828	1.5415	3.0305	-0.4719	1.9149	1.0433	4.0532	1.7744	-0.6416	-0.7108	0.9343	2.1638	0.044	0.1519	-0.7346	2.0912	2.043	1.2455	0.1388	4.6	1.0642	2.4008	-0.3022	-0.1187	3.6018	-0.0277	1.0007	2.4701	1.0983	-1.1488	0.5568	0.6699	0.2029
ENSG00000228492.2	1.5709	0.2154	-2.114	-2.8262	-0.9406	-1.1172	0.24	0.1519	0.8082	0.0158	-1.3921	-1.8314	-1.4699	-0.4521	-4.2934	-0.013	-4.6082	-2.9324	-0.5332	-3.6259	-0.8084	-1.685	0.6699	-2.4659	-1.2481	-2.114	-3.816	-0.8863	-3.3076	-1.5951	-2.9324	1.9034	-1.685	-9.9658	-1.7809	-2.2447	0.6239	0.605	-4.035	-0.2159	0.8327	-0.2328	0.5069	-1.9379	-1.5522	-0.7346	-0.7108	-0.8863	-0.1828
ENSG00000167604.13	2.296	1.1382	1.7995	0.679	1.7954	1.6187	1.3397	0.5271	0.8647	1.2576	2.6302	1.7828	2.108	3.3364	-0.7346	1.6093	1.5758	0.5069	2.0569	-0.1187	1.2023	1.3511	0.0158	1.2085	0.9716	2.6715	0.3907	1.7446	0.3796	1.6649	-1.1488	1.5165	1.5709	0.1388	1.3567	0.4865	1.9564	0.044	1.0151	0.6145	0.7146	2.2603	2.1925	1.7273	1.2085	1.8996	1.1833	1.595	0.9191
ENSG00000177000.10	3.4384	2.0535	1.9749	1.1447	1.766	0.7832	2.0395	1.3511	1.7141	1.1897	2.0395	1.1706	2.4252	1.8722	0.3685	2.0742	0.24	3.3535	1.6466	0.7832	1.6234	0.8327	1.7403	2.3732	0.9419	2.6043	2.1476	1.5013	3.2096	2.1509	-0.9406	2.6487	3.2435	1.5514	2.6348	3.2313	0.434	1.2875	0.1519	2.1013	1.3454	0.8327	1.9712	3.1145	3.0234	0.7321	1.7575	0.7407	1.4494
ENSG00000223403.3	3.2737	2.8681	4.0739	3.9515	-6.5064	-9.9658	2.1574	2.4727	3.5887	-9.9658	-5.5735	-5.5735	-3.816	-4.6082	0.7832	-3.1714	0.2029	4.0445	-9.9658	3.1892	-6.5064	4.981	2.1509	-9.9658	2.5213	2.3251	2.3649	1.2815	-1.7809	3.2405	-9.9658	3.9166	2.6984	3.9571	3.0961	-9.9658	0.605	-5.0116	-9.9658	3.7017	3.453	5.1198	2.9262	1.9749	4.3299	-3.3076	-3.1714	-0.5332	3.4804
ENSG00000171617.13	0.4761	4.582	5.3491	1.9931	4.597	0.8408	4.9538	5.4696	6.0907	4.0055	6.8074	0.517	1.9822	1.4704	-0.9971	2.296	1.7912	3.3076	1.9859	5.465	0.9862	3.9393	1.5415	1.6785	2.8321	3.8935	2.1606	0.4552	2.1702	3.0637	-0.8084	3.5766	2.8974	0.2522	1.7828	7.0266	4.2728	5.2773	2.7051	3.5657	4.4344	4.2412	3.074	1.9931	2.3451	0.7916	4.2343	-0.1345	0.3346
ENSG00000183458.13	3.3675	2.3077	1.2023	-0.394	0.4865	0.2762	3.1442	2.5188	1.3735	1.8604	1.2085	0.547	-1.9942	1.2209	-4.6082	3.2481	0.0718	-0.0277	2.4465	1.3735	2.0878	0.4016	2.081	-1.1811	0.7146	-0.1828	-1.685	-0.0574	1.2023	-2.1779	-3.6259	2.8482	1.9601	-2.9324	-1.685	0.2522	2.233	2.3164	-0.3752	2.0673	2.8681	0.7832	1.1512	1.7141	-1.0559	-0.9971	1.2992	0.2998	0.9343
ENSG00000124479.8	-4.6082	-4.035	3.8208	0.8408	1.7995	-9.9658	1.8036	3.9365	3.5473	3.1604	-0.1665	-6.5064	-3.3076	4.2951	-3.6259	-3.816	0.6969	2.9413	-2.2447	2.7508	-2.2447	-2.2447	-3.816	-3.6259	0.3346	-3.3076	-9.9658	-4.2934	-3.3076	-9.9658	-5.5735	-0.8863	1.5013	-9.9658	-9.9658	5.0365	3.5312	-0.1345	-5.5735	3.6703	-0.3566	-0.0425	2.5288	-2.8262	-1.7322	0.1519	3.2929	-2.1779	-6.5064
ENSG00000102878.15	4.1044	5.1615	4.3002	2.667	3.4504	5.9637	6.3915	4.546	2.4779	4.4932	4.6491	4.6065	4.6416	4.0357	2.0465	3.7561	3.3435	4.546	4.0884	3.7888	5.0383	4.0295	6.5993	3.6006	3.9175	3.9289	3.7367	4.5886	1.0007	4.8053	2.9581	6.5426	4.623	5.3944	4.6171	3.1393	5.2843	5.5681	3.7094	4.1788	5.3548	6.3639	4.4357	5.1534	1.816	0.03	3.6018	3.9571	6.2464
ENSG00000163823.3	1.1447	-2.6349	-0.8863	-0.394	-0.8084	-1.3183	-1.3921	-0.6643	-2.0529	-2.0529	0.8647	0.346	2.4306	1.1117	-0.2671	-0.3201	-0.6416	-3.0469	-0.1665	-0.7834	1.949	1.7446	-1.6394	0.0014	-0.6416	3.9709	0.7493	1.1512	-3.6259	-1.9379	-0.8339	-2.1779	-2.2447	-3.458	3.4583	-0.5756	0.4552	-0.1828	-2.5479	-1.2481	-2.3884	-1.9379	-3.458	-0.4131	0.3907	0.8883	-2.4659	0.2154	1.2455
ENSG00000132680.10	4.0037	3.1327	3.1844	2.9432	3.2856	3.2282	4.0567	3.4143	4.174	2.9052	3.6382	3.5424	4.8243	3.3633	0.9038	3.2707	2.0742	4.5167	3.8208	3.5124	2.8158	3.1491	3.8259	2.5188	3.0515	3.2662	3.3745	3.3032	3.866	4.4483	0.9268	4.6843	3.8289	2.4805	2.8462	4.327	3.1228	3.5766	2.3953	3.1572	3.7269	2.9186	3.7752	4.0162	2.93	2.0673	3.5875	2.0742	4.2654
ENSG00000265303.1	-9.9658	-1.9942	1.884	2.4306	2.5511	1.7995	-1.685	-9.9658	0.4447	1.4756	0.4447	-1.5105	2.9148	-9.9658	2.1047	-9.9658	1.3283	0.4865	-9.9658	0.1257	-9.9658	1.5366	-0.1665	2.3164	2.1213	2.9071	2.5972	1.8363	-9.9658	2.8916	-0.8084	0.5271	-9.9658	1.0573	2.4701	3.1212	1.1117	-9.9658	1.2271	0.688	-9.9658	0.7832	-9.9658	2.5876	1.4065	1.3901	0.9493	1.595	2.0912
ENSG00000217555.12	5.0679	5.1867	7.2636	5.5638	5.0862	5.72	6.4952	6.3815	6.0553	6.7946	6.1703	4.4536	6.6686	5.8883	4.9773	5.4192	4.511	6.5721	5.4758	6.0562	5.1408	5.2354	5.8783	5.0769	5.391	6.2348	6.1496	5.2103	5.3274	4.734	3.0287	6.9226	6.1437	5.4053	5.5859	5.6358	5.4276	6.1849	5.5129	5.3342	6.4895	5.4809	5.4016	4.86	4.8679	3.7335	6.6562	5.0913	6.9851
ENSG00000177875.4	0.044	3.3076	4.3002	4.0515	6.0743	3.1145	3.2466	4.6719	1.7786	4.8783	1.6512	0.6699	-1.3921	1.6558	1.4704	0.346	-1.1172	3.5935	0.9493	-0.1345	1.7702	3.4224	2.6738	2.4857	3.603	0.7321	1.5612	2.0254	-1.6394	5.2153	0.4447	2.0218	0.1124	3.0706	-0.5332	3.4061	2.081	4.4861	1.5415	-1.5105	3.3535	1.8282	2.5011	3.8866	0.434	-2.114	5.2044	0.3346	3.2002
ENSG00000102034.16	4.1236	1.736	2.2723	0.7407	1.2576	2.2113	3.5815	1.8444	3.1409	0.4865	-0.2845	3.4997	3.0127	3.991	1.9749	4.0225	1.2023	3.6266	4.6966	2.3704	2.5634	1.6466	2.7826	3.7226	2.3451	3.6623	3.1377	2.2603	4.3548	3.8896	0.4967	3.6136	5.4347	1.3735	2.685	2.4008	1.7617	2.362	1.5415	1.0007	2.1114	1.0151	1.3109	-0.5332	3.8451	2.1114	1.816	0.7233	2.9167
ENSG00000273373.1	0.8568	-0.7346	0.3346	-1.5951	-0.7588	-1.7322	0.6608	-2.0529	-0.2498	-1.3183	0.517	-1.2481	2.296	-2.0529	-3.1714	-1.6394	-2.8262	1.1117	-0.6873	-1.3921	-1.9942	-0.2498	-2.2447	-1.9379	-1.2142	0.1257	-0.9971	0.058	0.0014	-0.9132	-2.5479	0.6332	0.2762	0.0014	0.3573	0.0718	-0.6193	-0.8863	-1.0559	-1.0862	-1.4305	-0.9406	-0.3201	1.4756	-1.2828	-0.0574	-0.6873	-2.8262	0.2029
ENSG00000215218.3	-5.5735	3.4277	3.7017	-0.3201	3.5022	-0.6193	3.9829	4.1986	1.0079	3.7898	2.3164	-2.2447	-3.6259	0.1776	-2.4659	-1.3548	-0.5332	1.0151	-0.4325	2.2513	0.346	0.4016	-0.013	0.688	1.0293	-0.5973	2.9071	-0.6643	3.8571	-5.5735	-5.5735	1.1641	0.3907	-1.0559	-5.5735	4.8758	-2.3884	1.3679	1.8683	1.0079	2.651	0.2642	1.3846	-0.4325	-0.7834	-1.9942	3.309	-2.9324	-0.9686
ENSG00000146674.14	7.1819	4.7898	7.1881	7.2355	5.2825	6.2676	6.3503	5.1587	5.2506	6.2398	6.6352	7.2137	5.2118	6.9651	4.8033	5.5877	6.366	7.4002	6.5065	5.2438	6.1127	6.5838	4.5994	7.1059	5.8856	7.4647	5.6851	4.4713	8.1842	7.7797	4.9454	5.4026	6.3418	6.7279	7.585	3.7127	5.6823	6.065	5.0841	5.0721	3.8441	2.9802	6.1266	6.7979	4.796	5.5916	9.109	3.8054	6.2319
ENSG00000102606.17	4.4608	3.1781	3.2112	3.2189	2.1702	1.7273	4.327	3.3966	2.77	3.0217	3.6827	2.4063	2.5188	3.0585	1.5709	2.667	1.2394	3.6393	3.2158	2.8582	2.6161	2.2113	3.7646	2.7972	2.3479	3.9608	3.741	2.5263	3.7815	3.7825	0.9642	3.5572	3.8551	1.6327	3.2752	3.4843	2.3164	3.3869	2.8014	3.7667	3.8013	3.8521	3.1228	3.7291	3.6928	0.9568	4.1732	1.7702	3.1095
ENSG00000145649.7	2.0535	-1.8836	1.2209	-2.1779	-0.7588	0.9038	-1.3183	0.3907	-2.8262	-1.1488	-0.7346	1.7403	5.4903	1.6695	2.5363	2.0004	-1.5951	-3.3076	0.7493	-1.4305	1.7097	3.6849	-0.7346	1.4652	-0.2159	4.3484	1.7229	2.8199	-1.4699	-0.6643	0.9716	-0.1993	-0.1828	-1.7809	5.0237	-0.5973	-1.0862	-3.3076	0.1124	-1.1172	-1.1811	-0.8084	-3.458	0.9419	-0.1031	2.8799	-0.5973	1.9601	1.2333
ENSG00000146918.19	1.5415	1.5806	3.2343	0.4657	1.642	1.2333	2.9356	2.4252	3.0859	1.9786	3.055	2.7139	2.5876	2.0111	-0.0877	2.4675	0.1519	2.9948	1.8762	2.7444	1.736	0.03	0.6517	1.1641	1.2271	3.4517	1.0983	-0.2159	3.7635	1.4441	-2.3147	3.417	3.7507	-0.2328	1.4065	2.409	1.5709	2.9319	1.3846	2.2603	1.5661	2.2237	1.3051	2.2663	1.8683	0.2998	3.4156	1.0079	0.9038
ENSG00000181444.12	1.5854	2.9013	3.3828	4.8069	4.1772	3.838	4.5053	5.3477	4.2389	4.1668	4.8856	4.594	2.0325	4.6206	4.1474	4.7027	1.7053	0.6608	0.3796	3.5111	1.8722	2.4779	1.0293	3.9468	3.9838	3.1212	2.5948	3.3177	3.5887	5.7835	1.0573	2.1702	2.4908	2.7095	2.1378	2.1766	4.8915	4.6136	4.4128	3.1876	3.871	4.9222	4.149	1.816	4.131	4.9607	4.582	3.8461	2.7508
ENSG00000167608.11	0.2881	-0.4325	0.5568	-1.1172	1.4174	0.7407	0.434	0.3346	1.3679	0.6425	2.0076	2.0004	-0.3201	1.4808	1.2756	2.043	0.044	-1.4305	3.8611	0.7146	1.1382	1.5415	1.4174	2.0604	-1.1811	1.614	0.4967	0.9191	0.9419	-0.2498	2.8582	-0.394	2.982	0.6145	-0.1993	0.5069	-1.4699	-0.6416	-2.2447	-0.0877	1.1382	1.0642	-0.6193	-2.2447	0.1388	3.2343	1.2209	1.6964	0.4657
ENSG00000123219.12	-0.0725	0.3907	3.38	2.2543	1.1833	2.8422	2.3451	2.3394	2.7314	0.9716	2.876	0.5763	3.3993	1.7273	-1.6394	2.59	1.0363	2.9618	2.3164	2.4117	0.8488	1.2455	-0.5543	0.7493	2.7551	3.0074	-0.2328	0.6332	2.7572	1.5612	-1.2481	3.6405	3.906	0.7999	-0.1031	1.7828	3.0533	1.7786	1.8643	2.3953	1.2576	1.4388	1.949	-0.6193	1.9415	0.0854	1.934	0.1648	0.24
ENSG00000169554.16	4.6468	3.4344	3.0808	2.6579	2.3732	1.6695	3.8808	3.3759	3.0323	2.945	3.1892	1.1512	3.0533	2.9071	2.2268	3.1028	1.7786	3.1426	3.1653	4.1756	2.7401	2.6232	4.4236	3.2359	2.0535	4.2781	4.4706	3.0411	5.5937	4.0462	0.6699	3.668	2.8014	2.6441	4.6679	3.091	2.5756	3.9673	2.727	4.1458	4.1417	1.787	2.6464	3.492	3.0842	1.4335	3.1179	2.0604	3.2481
ENSG00000162572.19	2.2872	1.766	1.1641	-0.2328	2.9375	1.9931	2.1013	0.0158	1.5366	0.0158	0.3907	2.2633	0.7748	-1.7322	-1.5522	1.2815	0.0158	0.7832	-1.0559	1.3735	1.5165	0.7146	2.7205	0.1388	0.688	1.5902	0.6608	0.8082	0.688	1.6466	-3.1714	2.2482	0.547	0.5568	1.105	2.6783	2.3926	2.0289	-0.1993	-0.0725	1.3511	3.1829	1.5612	1.2756	0.605	0.2998	0.4967	1.2147	-0.3383
ENSG00000270580.5	3.3521	3.0927	3.7421	2.1114	1.8119	1.9226	3.2158	2.5852	1.46	2.4623	2.7029	1.949	1.6327	1.1706	0.2277	2.409	0.9191	2.4306	2.3649	2.167	1.7053	1.8119	3.1327	0.7916	1.9638	2.8158	0.8327	2.828	1.177	1.7316	1.0293	3.2557	2.93	2.4306	2.4063	2.7551	1.8444	2.3677	1.7053	3.2557	3.2251	3.4102	1.7273	3.1908	0.5955	0.6425	3.0688	1.6695	2.4934
ENSG00000111639.7	6.7819	7.6811	8.2991	8.2363	8.0877	7.6475	7.8498	8.2454	8.237	7.9265	8.4129	6.9693	8.195	7.3971	7.308	7.7111	7.0439	7.7728	7.6462	8.5171	7.2247	7.0407	6.9011	8.2187	7.9676	7.9724	7.8911	7.7887	7.0538	6.9645	5.5389	8.1972	8.5264	6.3966	7.3459	7.8595	7.2891	7.8523	7.6171	7.7702	7.5207	7.2453	7.7934	7.5453	7.7913	6.8188	8.2206	7.2348	6.7248
ENSG00000162407.8	7.1448	4.4855	3.9755	2.8622	3.3293	2.1509	3.6838	3.6312	4.435	2.8301	3.5149	3.4933	2.1509	3.8769	2.7931	4.8565	1.5709	3.4843	4.8851	4.5161	4.773	1.9149	3.6872	3.9737	3.5337	6.0726	5.3392	4.3702	5.3824	3.2236	-0.1665	3.0978	3.8105	0.4447	7.755	0.9862	3.2189	3.4304	1.9749	4.7082	4.001	0.5069	4.2064	1.2333	4.7077	3.0376	4.5386	4.8187	2.0844
ENSG00000185291.10	1.1117	2.8178	1.9264	2.1798	1.8242	2.3251	2.128	0.7579	2.0395	2.004	1.6374	2.2753	1.4859	2.1313	2.233	1.4228	1.5806	1.3901	1.4911	1.105	2.4465	2.0289	0.517	2.6828	1.614	3.1908	3.652	0.7832	2.1013	2.7095	-0.5543	2.1247	0.4125	1.0915	3.2841	1.4911	0.4657	2.0707	1.7954	1.595	0.0014	1.4065	0.547	2.1411	1.8036	1.8996	2.5731	0.1388	1.9895
ENSG00000235027.1	-0.9686	-1.1488	-1.6394	-1.2142	-0.6643	0.5271	1.5366	-0.5332	1.1833	-0.6643	-0.5756	-0.3752	-0.1828	0.5271	-1.8836	0.8246	-0.7346	0.3685	0.8647	-2.7274	0.5271	-1.9942	1.5806	-0.8339	-0.8863	0.0854	-0.1828	0.8408	0.3346	-1.5522	-5.0116	2.3953	0.6145	-9.9658	-1.5951	-0.2498	0.7832	0.1257	-1.0559	0.3346	-2.6349	-1.5105	0.8647	1.3567	0.099	-0.3201	-1.8314	0.2029	0.8883
ENSG00000167900.11	1.3735	2.3677	3.8808	0.9268	2.5634	3.8167	2.5707	2.6895	5.5208	1.0779	4.9435	2.1541	6.7092	2.0004	0.3573	2.676	1.6234	3.0145	3.927	3.5608	1.1316	1.5316	-0.9132	0.2029	3.2826	6.1971	3.1491	0.346	4.026	2.4753	0.2998	2.5658	4.8115	4.2281	3.1829	4.0144	4.2025	0.9568	3.0602	3.3192	1.5612	3.6301	1.412	1.4704	2.2452	1.4174	2.8916	1.8604	1.9188
ENSG00000196660.10	-9.9658	2.5561	2.8701	1.2333	0.3796	-4.2934	1.5216	3.3148	4.576	2.5658	1.5465	-9.9658	-9.9658	-2.4659	-3.3076	-5.5735	-3.3076	4.5614	-0.2498	-1.2142	-6.5064	0.5763	2.1247	0.8488	2.3536	-2.5479	-0.1665	-3.3076	0.0718	-0.7834	-9.9658	4.1169	-9.9658	1.7446	-9.9658	2.4117	-6.5064	1.9712	-1.1172	1.1447	4.0233	2.5036	3.162	-1.1488	1.8363	-5.5735	2.5338	-6.5064	1.0222
ENSG00000108654.11	8.9101	7.5125	8.5397	7.5279	9.0358	7.7066	8.026	8.7506	7.983	7.9251	7.9533	6.4684	7.9627	8.2261	6.2629	7.6651	6.56	7.5724	7.8879	7.6392	8.1009	7.1767	8.8925	7.835	7.8455	7.7759	9.2301	7.6796	7.5868	6.7426	4.4108	9.2029	8.2621	6.4635	7.5336	8.1358	8.5422	8.6967	7.0619	7.4935	8.5013	6.7321	7.5166	8.0016	7.8452	6.2825	8.0609	7.4518	7.995
ENSG00000237289.9	3.1112	-2.4659	1.3454	2.7336	-0.8339	1.8282	0.5271	2.1988	-0.394	2.2175	0.7407	3.8601	0.5955	5.4387	3.1458	2.6348	0.4552	2.3337	3.6324	-0.6873	1.8484	1.2085	-4.6082	5.2483	2.5437	-9.9658	0.2029	2.1444	1.0222	0.0718	0.5859	2.3251	2.0673	-9.9658	1.4228	1.1833	-9.9658	0.434	-0.9971	1.1577	1.7828	1.5064	4.9603	-1.2481	3.8808	3.2541	-0.1187	3.1765	1.334
ENSG00000133138.19	2.9469	3.652	2.3337	1.9034	3.4464	1.6604	3.8571	3.3264	1.3735	2.5338	1.8604	1.7954	-0.1828	2.7868	0.7493	2.6019	1.1512	2.77	3.4726	2.0776	3.6184	1.9786	3.5682	2.3788	3.208	0.9935	0.5568	2.2633	2.043	-0.3201	0.0718	3.0305	3.1908	-2.114	2.108	1.8404	2.5061	3.3897	1.6466	2.8779	3.0287	0.4125	3.0859	1.9749	2.6019	0.3907	0.547	0.2154	1.5216
ENSG00000197696.9	1.9188	2.0638	1.4065	2.3394	3.345	0.4552	2.5683	1.2636	1.8036	1.0363	1.7954	0.099	4.0251	0.7664	1.0711	2.2931	0.9935	3.1311	2.0776	1.8918	2.2813	3.325	1.7489	2.1444	2.6693	3.616	2.4035	2.3251	1.1833	2.6019	0.6332	3.0252	3.1195	-0.6873	3.0757	-2.1779	0.8246	2.3366	0.6239	3.1409	1.642	2.1606	2.6738	3.4129	0.9419	-0.2498	1.9895	1.6649	3.2049
ENSG00000172403.10	3.5572	-0.6416	0.2029	0.3231	1.1117	-0.0277	0.2154	1.3791	-0.6643	0.6517	-0.1187	0.03	-1.3548	1.3225	1.2696	2.6579	-1.3548	-1.4305	1.1833	-1.6394	2.4035	0.7493	0.6332	0.547	0.517	0.4967	1.2516	2.4386	1.0847	-2.6349	-0.6193	-0.9132	1.4281	-2.9324	5.0063	-1.7322	2.1734	0.2522	-0.3752	-0.4921	0.1776	-2.1779	0.1903	-1.2828	0.2762	0.6699	-0.8084	1.0222	0.3573
ENSG00000132906.17	3.2189	3.4116	3.5971	2.5263	3.9783	2.826	3.0463	3.1129	4.3162	2.9224	4.1376	2.0638	3.6184	2.043	2.0254	2.6918	2.2573	4.6566	2.96	4.0127	2.376	2.5828	4.7507	3.1892	2.77	3.1844	4.298	2.4063	5.0717	3.866	-0.5332	3.4881	3.6125	3.8905	2.7336	5.4858	3.5022	3.2251	1.5661	3.3993	3.6894	2.6895	3.3869	4.4483	3.3421	1.7229	3.6589	2.0395	2.8582
ENSG00000205220.11	5.8215	5.5286	6.0633	6.9501	5.7134	7.4951	5.9621	6.2713	5.2814	5.5656	5.9165	5.2795	8.2037	5.7637	7.2542	6.2529	6.2089	5.7377	7.2197	6.782	6.4956	7.3998	6.0847	6.36	6.6165	7.7512	7.1053	6.7238	4.7688	5.8443	7.6352	5.09	7.0991	8.1535	7.1057	5.9117	6.0978	5.5132	6.2145	5.7043	5.1461	6.097	3.8521	6.5673	5.1946	5.8704	6.0348	6.0915	7.6351
ENSG00000136867.10	4.7735	5.689	5.3194	5.7973	2.5238	2.3451	6.2015	5.89	4.841	6.6992	4.9397	2.9929	3.3731	4.8793	3.2737	3.4596	3.4034	5.8136	4.4122	5.8171	2.8158	3.3061	6.7363	6.1783	4.1772	4.8079	4.5571	3.3003	3.242	5.1989	1.3167	3.6849	4.5392	-1.5522	4.511	4.5802	4.4829	7.3379	6.1179	5.9935	3.3703	4.3328	4.5497	2.6715	6.1192	1.683	4.0567	3.5718	4.0019
ENSG00000139178.10	5.1322	6.2085	4.504	5.4506	6.3085	5.5982	5.6476	4.637	4.3965	5.6035	3.5237	3.1475	5.3209	4.6949	5.2574	5.3162	4.4894	0.4967	7.2271	4.7587	3.7291	4.5778	6.8401	5.4118	4.889	4.9468	5.5611	5.6014	3.6928	4.6404	3.8481	5.0431	2.1114	-0.7108	6.9067	5.7866	3.1195	5.3158	4.4324	5.5085	3.9002	5.8071	5.1086	-0.4719	3.4596	1.8762	3.2034	3.9156	4.7756
ENSG00000205517.12	3.74	-0.2498	1.9264	2.4649	0.1388	4.8156	0.688	-0.8339	0.1903	0.0718	1.4704	4.3256	1.4065	-0.2498	2.0147	-1.2481	-0.3566	-0.3566	-0.8339	-0.8339	-0.5543	-0.5332	4.4751	2.7931	3.7794	1.736	4.2751	1.0711	-0.0725	-1.0559	2.578	5.821	3.5149	-0.1187	2.4225	-0.3022	5.4631	1.2085	4.4549	2.4934	4.7528	0.3685	-0.1345	0.7058	0.03	2.6161	0.7999	2.233	5.2338
ENSG00000065621.14	1.5165	1.412	1.1117	4.0506	1.8957	4.0713	-0.6193	4.2661	4.1335	-0.1828	-1.1488	3.7898	3.832	3.3856	3.6054	3.0446	-0.6873	0.6608	3.0145	1.177	3.1491	3.0199	3.3605	4.497	4.6849	0.7748	1.7912	3.335	1.3956	3.83	-0.5756	1.4388	0.2762	-1.5522	0.4865	4.7474	1.6234	0.5069	-3.1714	-0.1345	4.9089	3.4517	3.5694	3.9289	3.2267	3.1011	2.0535	3.9617	1.0779
ENSG00000133056.13	2.376	-0.0277	0.9493	-0.2159	0.6608	-0.1993	-0.6416	0.4125	-0.1031	-0.1828	0.4657	0.9343	-1.3548	1.4494	-0.1828	0.7233	-1.6394	-1.3921	0.6699	-1.0262	1.5366	0.3231	-0.1345	1.3283	0.3115	1.2394	0.3685	0.5271	-0.0425	0.3231	-2.4659	1.5465	0.7579	-2.5479	1.2875	-0.7588	0.4865	0.434	-1.4305	-0.1187	0.099	-1.5522	0.044	-0.2328	1.4011	0.7321	0.9935	-0.3383	-0.8599
ENSG00000172456.16	3.5299	2.5487	1.8484	1.7316	1.8918	1.4388	2.8838	3.2647	2.2901	2.118	2.824	1.6045	2.2931	2.7508	3.4945	3.2435	1.3225	3.6759	4.4906	3.162	2.8955	1.8363	1.736	3.8441	1.5612	2.7401	4.0532	3.3235	4.4013	3.0446	-1.5105	2.7117	3.5374	0.4657	4.1692	-0.0425	1.7273	2.5061	1.8604	3.245	2.5313	0.6699	3.0568	1.5465	3.644	1.6093	1.1897	1.9527	1.7617
ENSG00000269955.2	3.7345	2.8482	0.7321	-2.9324	-9.9658	-9.9658	3.0056	3.2374	1.8564	1.595	-0.394	1.5316	-3.816	3.8167	-4.6082	2.8034	-9.9658	-1.685	1.6045	2.0289	3.644	-9.9658	3.2557	-9.9658	-9.9658	-0.7834	-9.9658	-9.9658	3.5187	-9.9658	-9.9658	2.9729	2.4701	-9.9658	-9.9658	-0.8084	-9.9658	3.8002	-9.9658	2.1147	4.3716	-2.2447	3.7971	-9.9658	2.8838	-9.9658	-0.5125	1.595	-2.4659
ENSG00000231365.5	2.3337	-0.0877	1.0222	-0.394	0.6699	0.4967	0.9642	-0.0877	0.3685	1.1833	1.0573	-1.0862	0.044	0.4233	-1.3183	0.7916	-0.6643	1.2875	0.9038	1.0151	0.3115	-0.2159	2.5804	0.6239	-0.5973	2.7444	0.7493	1.2147	1.2209	0.8408	-2.7274	0.1124	1.5998	-0.7588	1.6512	0.8246	0.8246	0.9191	-0.2671	0.8568	0.5271	-0.7834	0.7832	0.7999	0.7579	-2.4659	1.7702	-0.0574	1.2696
ENSG00000081237.18	1.9073	-1.4699	0.03	-0.8084	-2.3147	-0.7834	0.605	-0.0574	-2.6349	-2.0529	0.2762	1.736	2.5972	3.8915	-0.0725	1.5216	-0.6873	-3.458	0.9642	-0.8339	2.1345	2.2573	-1.0559	-0.0877	-0.8339	3.0181	1.3679	1.2147	-0.9971	-1.8836	-1.5951	-0.8863	-1.0862	-1.8314	3.6872	-2.5479	-0.9406	0.4967	-2.9324	-1.8836	-1.5105	-2.114	-2.3147	0.24	0.4125	1.9749	-0.3383	1.7053	-0.0425
ENSG00000124212.5	-0.5125	-4.6082	-0.1665	-3.0469	0.7832	-5.0116	-0.394	-0.1504	-3.0469	-1.5105	-0.3566	-9.9658	-6.5064	-9.9658	-2.6349	-4.6082	-5.0116	-2.5479	-5.5735	-2.7274	-2.114	-0.6873	0.1648	-1.685	-1.4699	0.6425	-0.1187	0.8327	-6.5064	-6.5064	-2.1779	-2.8262	-9.9658	-6.5064	-1.9942	-1.7322	-9.9658	-3.1714	-4.6082	-0.6873	-0.3383	-3.458	0.8082	-1.9942	-9.9658	-3.3076	-3.3076	-5.0116	-0.1993
ENSG00000270082.1	-9.9658	0.3907	3.8866	2.694	2.3592	2.2482	-9.9658	-9.9658	-9.9658	2.7139	1.9377	-9.9658	0.517	-9.9658	3.6555	-9.9658	1.177	3.3675	-9.9658	0.058	-9.9658	3.5287	-9.9658	2.694	2.8916	2.2206	2.1411	2.3843	-9.9658	2.7444	2.7636	-9.9658	-9.9658	3.0411	2.5137	2.7357	-3.6259	-9.9658	2.3337	1.46	-9.9658	3.8228	-9.9658	3.7867	-1.8314	1.3901	2.96	-0.1031	2.6984
ENSG00000144369.12	0.6608	-2.4659	-1.1811	0.3907	1.2934	-1.0262	-0.7834	2.0776	1.2085	1.2815	-0.7346	-0.9971	-2.5479	-0.3022	-0.7108	0.9935	-1.9942	1.2271	1.683	-1.8314	2.1862	-0.8599	2.8442	0.7832	-0.6643	2.9319	2.6255	0.5763	-1.0862	0.8961	-2.7274	3.7367	0.8726	-3.0469	-0.1345	3.906	-0.1345	-1.1172	-3.6259	-3.3076	1.8564	-1.7809	1.5902	1.6964	0.537	-2.5479	0.8164	0.4233	-3.458
ENSG00000173227.13	-1.4699	-1.2481	-0.7834	3.335	-1.0262	-5.5735	-2.1779	-1.9379	-2.8262	-2.3147	-1.9379	-3.1714	1.816	-9.9658	-4.035	-4.035	-3.1714	-0.4719	-0.3752	-0.013	-2.0529	-1.1811	-1.9942	-3.0469	-2.9324	-1.4305	-1.8314	-1.9942	5.064	0.434	-6.5064	-2.2447	0.547	-4.2934	-2.1779	1.0847	-6.5064	-2.3884	-2.4659	0.8327	-4.6082	1.8036	1.0079	1.0293	1.334	-5.5735	-3.6259	-1.9942	0.1903
ENSG00000197774.12	2.7636	2.3366	2.3898	2.3788	2.5338	3.0723	3.5098	2.0183	1.9377	2.7422	2.118	1.4962	0.8805	2.1213	0.6517	2.3251	3.0671	3.3591	1.8119	1.674	2.0183	1.8957	2.5996	2.8096	1.9302	1.125	0.547	1.2934	1.692	1.7575	0.044	2.4063	3.1112	3.1458	1.1117	1.5661	2.1862	3.3675	1.7446	2.6067	1.9452	4.0833	3.4344	3.0463	2.4063	0.6517	2.6464	0.9191	0.3796
ENSG00000142303.13	4.6	2.4008	-0.5973	-1.1172	-1.2828	-0.1828	1.934	0.9038	-0.4521	-1.3921	0.7916	3.6254	-1.0262	2.2931	-0.1665	2.3649	-2.114	-1.9942	3.9663	-0.9132	0.1257	0.4865	0.1648	-0.5332	2.05	2.1509	2.4571	2.3564	3.0995	3.5486	1.0983	3.2722	2.7401	-0.7108	4.0046	-3.3076	3.6939	0.5955	-1.0559	0.044	4.4013	4.6972	0.8805	0.4233	-0.4521	2.1345	1.125	2.4225	0.3115
ENSG00000142102.15	1.0711	-0.4921	2.2452	-0.3383	1.3956	1.9675	1.1117	0.5069	2.1988	-0.5332	-0.0877	1.6234	3.9626	2.167	0.8568	0.7233	-0.9406	-0.3383	0.099	-0.5125	0.7233	2.108	0.8883	-0.0877	0.8082	2.7444	2.1147	0.9716	0.3231	1.7009	-0.9132	3.4034	1.0503	1.7995	2.108	1.5514	-0.3752	-0.1504	-1.0559	-1.5951	0.1903	3.1781	1.2576	2.1894	-0.2498	0.0854	1.1447	0.1776	2.5288
ENSG00000101210.10	4.551	8.9653	5.6668	4.686	6.3711	4.7176	8.5184	9.916	4.1907	8.5345	8.3055	6.3001	1.5465	1.9931	6.8945	6.5762	4.0471	9.3095	1.3791	8.0684	6.3484	4.1883	7.9903	6.5603	3.1458	-0.3201	4.518	7.9244	7.4272	5.2814	2.036	7.9668	4.9792	3.136	-0.5756	5.7372	8.2283	9.0778	8.1455	7.0603	6.9207	7.3731	7.068	2.4492	8.2456	3.4971	7.4415	6.3723	7.0916
ENSG00000149499.11	4.2714	2.4908	3.2526	2.1509	3.2343	2.8522	3.4933	2.6624	4.4529	3.3577	3.0428	3.0825	4.8689	3.1212	2.3953	2.676	1.1382	4.2266	2.5188	2.2113	2.9148	3.162	3.7072	2.8681	3.2722	5.126	5.0514	2.9281	3.2766	4.1962	1.3791	4.4397	2.362	2.8522	5.1993	4.9737	2.3508	3.6543	2.1702	2.5658	3.1717	3.0927	3.011	5.0409	3.1653	2.8422	3.6172	2.3479	3.8993
ENSG00000245694.8	1.9859	1.1447	6.0444	2.1988	4.3506	3.0757	3.0074	3.0876	4.4169	3.2526	3.2112	1.692	4.7016	2.5238	2.6828	3.5337	2.6161	4.3299	4.3191	3.2328	2.7117	2.8622	2.118	4.0304	2.5288	-0.2498	4.4945	2.0776	2.6805	2.9618	0.5271	4.4437	4.9346	2.7073	1.9822	4.8719	1.8444	2.2175	2.2872	3.162	-0.1665	0.4233	2.9281	2.5288	2.8819	2.3704	2.5462	0.8164	2.4597
ENSG00000224046.1	1.0983	2.3816	3.0481	0.7233	2.0844	2.1147	1.5709	2.3898	0.8883	1.8078	1.7744	0.1903	1.2696	1.7053	2.2783	2.0912	2.0004	1.8801	1.3109	2.945	1.8918	1.412	0.6239	2.3394	1.0363	1.8036	1.7744	1.3109	0.5955	1.4335	1.1316	1.9968	2.4279	0.1648	1.692	0.9935	1.1382	2.2082	0.8164	1.7702	2.1047	-0.1031	2.236	0.4233	1.9188	1.9931	1.5165	1.5854	1.766
ENSG00000170581.13	5.2396	4.7777	4.6949	4.6451	5.4094	4.9547	5.1997	4.5571	5.235	3.7421	4.6236	4.026	5.5323	5.2281	3.2127	4.9435	3.3076	3.2617	5.2304	4.5608	5.1918	4.5886	4.7458	4.096	4.0816	5.8372	4.764	4.597	4.347	4.8929	1.5612	4.7908	5.3961	3.5035	5.3558	4.538	6.5812	4.6685	3.1733	4.6583	4.518	3.7039	4.783	3.4569	3.6883	3.9251	4.4713	3.4007	3.7836
ENSG00000088448.14	5.3317	4.3541	5.054	4.1764	3.7072	3.9041	6.3169	4.6035	3.7529	4.538	4.8465	3.7804	4.3133	4.7565	3.4543	4.3335	3.242	4.9355	5.1534	4.1343	4.01	4.4602	4.8012	4.7682	4.2751	5.4047	4.7269	4.6341	4.5632	5.2832	2.6624	4.8294	5.24	4.0207	5.7255	5.7154	4.8329	4.6165	4.7746	5.2036	4.9016	5.645	4.6548	5.5832	5.1977	3.1045	5.1023	3.7345	5.2254
ENSG00000165275.9	3.1245	1.2333	2.9562	0.5763	1.5514	1.1577	2.5338	2.6693	1.7403	2.2482	2.376	1.8524	1.5758	1.3901	0.3907	1.6327	-0.0425	2.4144	2.3926	1.9749	1.0711	1.0779	2.77	1.8242	1.0222	1.2333	2.2633	1.3623	0.2998	3.0252	-0.9971	2.0004	2.3732	0.9789	2.4492	1.4335	2.8661	2.328	1.7954	1.6045	2.1894	2.1313	1.5465	1.0503	1.6558	0.0718	0.9419	1.3791	2.5288
ENSG00000103363.14	8.4276	8.9594	9.9678	9.7511	9.2594	9.5285	9.0302	8.8571	8.7355	9.1618	9.1162	8.5496	9.2476	9.0154	9.7146	9.2577	9.1921	9.1413	8.9282	9.5035	8.4324	9.4002	8.9964	9.2245	9.4255	8.8988	9.0302	9.6826	8.6421	8.4229	9.0174	8.8891	9.7521	9.029	8.4264	8.8158	8.6511	8.8698	9.0909	9.1822	8.5846	9.9191	7.885	9.3985	9.3586	8.4128	9.5637	8.2734	8.7661
ENSG00000153560.11	4.9364	3.4661	3.0074	2.4727	3.4569	2.2391	3.4451	3.8167	3.1212	2.876	3.3535	3.0393	3.0305	4.1692	1.6281	3.8769	1.2516	3.3647	4.2548	2.2543	3.5523	2.3164	4.3392	3.6782	2.9839	4.1796	3.2096	3.1409	2.5462	3.2205	0.3796	4.6089	4.1327	2.118	4.0419	4.3618	3.8411	3.7898	1.9149	3.1393	4.5522	2.1957	3.4384	3.7105	3.695	3.034	3.5349	3.2662	3.2174
ENSG00000214827.9	4.3104	5.9803	5.5735	6.5572	7.0081	5.0605	5.2832	2.8361	2.826	3.2602	4.2243	3.5047	4.9079	2.8199	4.6462	4.2906	5.1252	4.3723	5.7613	4.0688	3.8167	3.7688	4.6012	5.5037	4.9137	4.47	4.8575	4.9855	4.6634	7.7257	4.936	4.0662	5.6032	5.1123	5.064	6.8398	5.1732	4.8309	3.8886	6.8349	2.6138	5.3234	5.0514	4.2158	7.15	5.2862	2.4198	3.5449	4.4483
ENSG00000166130.14	3.1939	4.2616	4.1859	4.6525	4.4582	4.4122	3.906	3.6804	4.4887	4.2389	4.6798	2.8219	5.6338	3.7182	2.7422	4.1359	3.1458	3.287	4.8146	4.6142	2.8641	2.4934	1.1447	3.1955	4.2646	5.7568	3.3492	3.1669	5.2331	4.6606	1.3454	4.3442	3.5633	3.5035	3.6905	4.3492	3.4344	3.6077	2.9432	4.7651	3.6125	3.4687	4.6877	3.4464	3.4596	3.0533	4.2297	2.4753	3.1426
ENSG00000144642.20	0.679	-1.8836	0.7493	-0.1345	0.7233	-0.6416	1.4174	0.1903	0.0158	-0.3566	0.2277	-0.394	1.4335	1.3679	-0.4719	0.9642	-0.9132	1.6512	1.2455	-0.9406	0.5955	-0.6873	0.2998	-0.1187	0.5666	2.1638	0.5859	1.0711	0.4233	-1.7322	-1.0559	-1.3548	1.2992	-0.4131	-0.1665	-3.3076	0.6425	-0.1828	-1.4699	0.4761	3.5669	-1.2828	-1.2142	1.9377	-0.3201	0.0014	2.108	-1.685	0.679
ENSG00000172346.14	4.1392	2.2573	-1.5522	5.7512	6.1138	5.3216	2.1114	6.0435	-2.9324	3.7752	-3.816	6.6509	-2.2447	5.1425	5.5829	6.7814	6.0242	-2.5479	7.4847	3.8054	6.2732	4.7777	5.7104	7.3057	5.7401	-5.0116	5.5512	6.3409	-2.5479	6.3071	4.9241	5.9296	8.0695	0.5271	6.6754	4.5778	5.7455	-1.9942	4.1547	5.7055	-2.4659	5.7071	6.8252	0.605	5.842	5.3417	2.7357	5.5292	7.1868
ENSG00000114279.13	-1.7322	4.1069	3.7105	0.2881	4.215	3.6782	4.3786	6.1457	2.5462	4.7329	4.4686	4.001	-1.9379	-3.458	-0.0574	3.1829	-3.1714	3.1717	2.4439	2.9929	3.3979	-5.0116	6.9505	2.5658	2.3423	-1.1488	1.1447	3.7667	-0.5973	5.6767	-3.1714	6.0851	2.4035	5.5862	0.058	3.1195	2.8936	4.373	1.7575	-0.0277	6.4391	2.9186	2.6371	6.0751	0.1776	-0.2845	5.4233	1.4065	6.4609
ENSG00000099797.11	7.4418	8.2838	8.979	9.6133	8.7648	8.9914	8.4116	8.9956	8.4222	7.9726	8.6589	7.5234	7.6834	7.6188	8.367	8.6171	8.2018	7.7392	8.4999	8.0762	8.0594	8.669	7.8661	7.8692	9.3183	7.6328	8.3294	8.1129	8.6138	9.063	8.6625	8.5133	8.5852	8.276	7.4137	9.0734	9.016	8.0301	8.7028	8.8094	7.667	8.7281	8.2855	7.8355	7.8755	7.5464	8.4919	7.1589	8.4561
ENSG00000169213.6	-0.3752	0.7999	-1.1811	-1.2828	-3.1714	-3.6259	1.2271	2.1047	3.2189	1.6604	0.8164	1.7702	-2.4659	-0.7588	-2.5479	-1.2142	-1.9379	4.0713	-0.7108	3.3032	-2.4659	-3.816	0.099	2.362	0.346	-4.6082	3.1228	-4.2934	4.8714	3.5199	-5.0116	0.2522	0.044	-3.816	-3.6259	-0.5543	-5.5735	3.2466	-0.6873	0.4016	0.7146	-1.1172	1.5854	-2.9324	1.6466	-3.1714	-0.8863	-2.1779	-0.3566
ENSG00000066279.16	-1.0262	-0.8599	2.1444	-0.3383	-1.2142	0.5271	0.4657	-0.5543	3.7149	-1.9379	2.5536	-1.1811	3.2929	-0.3383	-3.0469	-0.1187	-1.1172	4.2736	0.7664	1.5563	-2.114	-0.1828	-2.4659	-2.6349	0.8408	2.043	0.605	-2.6349	3.3105	1.5415	-2.8262	2.2633	1.0915	1.1641	-0.1187	1.1512	0.7058	-2.1779	-0.2328	0.4125	-1.2142	0.7579	1.3397	0.2154	0.679	-2.7274	0.6517	-3.0469	0.7233
ENSG00000156298.12	4.9837	7.5972	8.5962	5.6367	6.844	5.8875	8.2389	8.7122	7.116	8.3836	8.5456	5.8642	-0.394	6.8362	6.4167	7.1804	6.459	8.9548	7.7417	6.6424	5.9143	8.4235	6.9277	6.8449	7.7985	2.9692	5.8973	6.4804	6.6324	8.1906	6.0206	8.154	8.8655	6.9882	4.1211	8.2967	5.254	6.8192	6.9714	7.4191	8.9545	7.4548	7.6858	7.3762	7.3114	5.022	9.5858	3.705	6.0841
ENSG00000078269.13	-0.7588	1.2271	-0.6416	0.6969	0.679	-0.394	-0.0574	0.8568	1.2576	0.7407	-0.8084	0.5859	0.6239	0.0718	-1.1172	0.24	-1.5522	-0.013	0.9935	0.6699	0.6145	-0.3383	2.4492	-0.5756	1.3167	2.9186	1.2756	0.4967	2.4306	1.9415	-1.9379	1.3225	0.3346	-0.394	0.688	1.5806	-0.0425	2.0673	-0.0574	0.2998	-0.8863	0.6332	0.9935	-1.9379	0.3115	0.6517	0.3796	-1.3921	0.3907
ENSG00000108773.10	5.2258	4.7661	4.917	3.728	4.5553	5.4423	4.795	4.2304	3.7709	4.2312	3.7138	3.8521	5.1587	4.1368	3.3421	4.2995	3.1637	4.2095	4.178	4.2714	3.66	4.4861	5.7753	4.174	4.5503	4.9041	4.734	4.3896	3.3293	6.8103	3.0842	4.9021	5.0224	4.6611	4.0627	5.8001	5.5528	4.4654	3.6566	4.6	5.0644	4.9814	3.8481	6.4735	3.3407	2.2842	5.2453	4.0756	5.1465
ENSG00000229833.9	5.7934	6.8609	7.4181	7.2352	6.6219	6.8202	6.8519	7.6199	6.833	6.7781	6.93	5.7777	6.1297	6.1056	5.8304	5.6696	6.6349	7.1113	5.4243	7.3981	5.9768	6.3995	6.7884	6.3939	7.4457	6.4058	6.1185	6.1942	6.2983	6.524	5.753	6.9487	6.0562	7.0676	5.9773	6.9085	6.6159	6.8555	6.9299	6.7176	6.784	8.0163	6.067	7.0339	6.6427	6.5059	7.4563	5.8205	7.7848
ENSG00000106066.13	6.1797	2.0147	5.579	3.5815	0.7321	1.5064	3.8136	5.2529	0.7832	5.3445	3.6793	5.2664	4.4621	4.6634	4.7507	3.3938	2.9857	3.8827	5.2668	5.1712	5.2788	4.4654	5.7738	4.3765	3.9956	6.3773	4.3972	5.9991	2.6984	1.7316	1.8282	5.6557	2.0325	-0.3752	6.9565	2.043	-0.1504	4.5392	2.4412	1.6187	1.9822	2.0147	5.1891	1.9968	6.9465	5.0237	3.4971	4.0225	5.3313
ENSG00000162073.13	1.5366	5.2281	6.6509	2.9857	6.5626	4.7539	6.2531	6.4769	4.4964	5.7055	5.3252	5.5952	4.63	4.6439	3.1604	5.2954	3.741	5.0721	4.6736	5.7965	5.336	4.546	2.6278	4.3392	4.3555	3.741	2.8701	4.1036	4.5255	3.1749	1.642	6.2359	5.8387	4.2571	2.0569	5.2308	5.9124	5.4522	4.6921	4.6212	5.1169	5.6262	4.7507	3.4504	4.7192	2.6873	6.5597	2.3536	3.2282
ENSG00000196123.12	3.3814	4.3039	3.9337	4.9547	4.3597	5.5195	5.1851	4.6083	3.2915	3.9374	3.6509	3.0217	2.791	3.8827	2.7161	4.0696	2.824	3.4331	4.1962	3.7083	4.1002	3.9156	3.8739	2.4465	4.1111	4.5473	2.6185	4.5663	2.3077	3.2466	2.4518	3.506	4.3583	5.797	4.314	2.1147	5.523	4.3625	3.8198	4.061	3.3206	5.3377	4.9723	4.5657	2.7095	1.0711	4.2788	3.1733	3.3003
ENSG00000165699.13	3.6793	2.2783	3.2662	0.9568	1.177	2.1766	2.6278	3.2236	3.0323	2.5948	2.6138	2.5585	1.934	2.945	0.4865	2.5137	0.9038	2.7763	2.328	2.2082	1.7273	0.8246	4.1547	1.8722	1.334	2.6348	1.9601	1.8444	2.667	3.4517	-0.5973	2.7357	3.3675	2.4035	2.2693	2.4597	2.8542	2.7889	2.0254	1.7403	2.609	3.3264	2.1541	1.9452	1.8404	0.6332	2.9507	2.2901	2.6395
ENSG00000117399.13	0.5568	1.3051	4.5994	2.6325	1.4911	4.0198	2.6464	1.1512	5.1231	0.6608	5.7255	0.1124	7.4768	1.0915	-0.0877	1.5612	0.9115	5.1668	2.59	3.5035	0.044	2.0742	-2.9324	0.1124	3.5645	5.2891	3.3364	0.0014	5.2149	1.7097	0.4552	3.6195	2.4623	4.5657	2.0465	2.9966	3.2541	-0.3752	2.108	2.676	0.547	5.0501	2.3536	2.167	2.1476	-0.4921	1.9527	-0.3752	2.5087
ENSG00000119771.14	-0.4131	1.614	0.9568	1.2271	2.0946	-4.035	1.4704	2.8916	1.674	1.9149	0.5069	-3.1714	-1.1172	-1.4305	-0.9406	-0.394	-0.4521	0.7058	-3.816	0.4552	0.9419	0.9115	1.9968	0.7916	1.1512	0.3231	0.6608	0.1257	2.3816	-0.7346	-5.0116	1.2394	-2.3884	-3.816	-1.5522	2.7508	-1.4305	0.679	0.0014	-0.1993	2.9052	0.1124	3.034	1.4011	1.2516	-1.9379	2.9966	-0.1504	0.0014
ENSG00000237296.9	1.4859	0.7233	0.7579	-1.2481	-1.3183	-0.3566	2.3423	1.2516	0.6145	0.9191	0.8164	-0.1031	-0.7588	1.1833	-1.1488	0.5271	-1.2481	1.105	3.0774	-0.3566	1.105	-0.4131	1.6604	-2.2447	-1.0862	-0.5973	-0.5125	0.346	1.6785	-0.5543	-1.8836	1.5514	1.196	-0.4131	-0.4131	-0.2498	-0.394	1.7273	-1.2828	0.7407	1.3051	-0.2498	0.8164	-3.1714	-0.3022	-0.7834	-0.0425	-0.013	0.3573
ENSG00000185813.10	3.9947	4.7587	3.4477	5.0605	4.0756	4.5398	4.178	5.8518	6.354	2.7931	5.2514	3.3521	4.6502	5.3374	3.4504	4.7274	4.8595	5.7864	4.5934	3.7571	3.4687	3.5971	4.8375	4.8375	3.4277	3.5608	6.3196	4.3421	3.7982	4.3104	2.876	5.3893	6.1871	4.9741	4.3349	4.5217	4.5355	3.2692	3.3591	4.66	1.9188	2.4412	5.178	5.4186	5.4033	2.651	4.591	4.4149	5.4822
ENSG00000244398.1	6.3409	8.7461	9.1389	7.3889	8.8224	8.2434	8.5622	7.4557	8.4242	7.8409	8.373	9.1008	10.0725	7.4034	8.4482	7.745	7.8532	9.4851	8.331	8.9229	7.1804	7.8003	7.8162	7.6507	8.8737	8.6153	9.1157	9.2232	9.4831	9.0803	8.3737	9.1049	9.1878	9.1597	9.1507	9.3536	8.0825	7.7076	8.6875	8.4327	8.0902	8.8613	8.8156	8.0207	7.264	9.2131	7.9422	7.3835	9.1718
ENSG00000171291.8	2.4518	-2.3884	-1.3548	1.7097	0.8883	0.346	0.0718	-1.5105	2.409	2.043	-2.114	-1.2828	-0.1504	1.8879	-2.3884	-0.3566	-2.3147	-3.458	0.9716	-3.816	-0.6416	0.9115	-0.8339	-3.1714	1.9638	-0.013	-1.3921	0.1776	0.044	1.2085	-2.0529	-4.035	0.8726	-6.5064	1.2147	-4.2934	-3.6259	0.1519	0.8408	-1.3548	-0.8599	2.6828	-3.0469	1.949	0.7664	-2.4659	-1.8836	0.0718	1.7446
ENSG00000055118.14	-2.6349	5.2762	5.9975	6.2149	0.2998	2.5804	6.1789	5.5469	0.24	6.1361	0.1388	6.1971	-5.0116	7.1658	5.6032	7.0645	5.4253	-0.6193	5.7027	1.9968	6.3454	3.8064	-0.1828	7.6682	3.0842	3.1781	3.4358	4.4634	-1.6394	3.0481	2.8622	2.7615	6.9541	-5.5735	-0.3752	-4.6082	5.1835	6.3758	4.9165	7.0081	3.6872	4.9189	3.2065	3.66	7.9317	4.9393	7.4651	5.0781	3.4504
ENSG00000100181.21	0.1124	2.1862	4.5748	-9.9658	-3.3076	2.4831	4.215	4.2833	-1.8314	4.2142	2.8955	3.4778	-1.5951	3.3842	3.5718	-3.816	3.0533	-0.4719	5.0335	-2.8262	0.8408	-1.685	-0.6643	-1.685	2.9013	-0.4521	0.9935	3.2826	5.9348	-1.8314	-9.9658	-1.0559	5.2936	4.9542	-0.013	-6.5064	-3.458	3.5766	-4.2934	-0.9971	4.314	4.3484	-4.035	5.0162	-1.5951	2.872	3.5899	3.3563	-0.1345
ENSG00000261684.1	-0.3566	1.2875	2.2753	3.3163	2.4439	2.7972	1.0503	0.0158	1.3511	2.2573	1.8762	0.7058	3.9874	-0.6416	2.9507	-1.0862	1.6558	2.7847	0.5763	1.2934	-0.3383	3.795	1.7995	2.2842	3.5791	3.0585	2.1957	3.0217	0.0718	3.0056	2.1114	2.5061	1.7617	2.9488	3.417	2.036	2.6715	-9.9658	3.0619	2.0395	-3.0469	2.4908	1.5266	3.66	2.2663	2.7249	2.8522	0.8883	3.5754
ENSG00000213366.12	4.5928	5.442	4.6525	4.5448	5.8084	5.8602	1.7446	5.8756	4.7099	4.8714	1.2023	5.4519	5.1958	6.4209	4.891	5.1326	4.9346	5.4842	5.9766	-1.6394	4.7725	4.6759	3.6657	6.4492	5.5586	5.8914	3.186	5.8063	1.0503	7.3746	4.4176	5.018	6.6168	5.2134	4.5015	4.7887	6.0027	1.0915	0.4125	1.5465	5.764	5.2958	5.4479	6.6788	4.9658	4.7154	5.8266	5.0884	5.1384
ENSG00000204060.5	2.5536	-0.4719	2.2513	3.8054	1.3511	2.043	1.5115	1.1833	1.3511	-1.2142	-0.2671	1.2934	-0.4719	1.674	2.6918	1.8323	1.8484	2.4386	3.2677	-3.6259	0.4016	1.5415	-5.0116	3.1311	3.309	0.9716	-0.9686	2.2663	0.8805	2.5683	2.676	-3.1714	4.1994	-0.0574	-1.8314	-5.5735	1.2023	-2.2447	1.4494	2.6624	-2.6349	1.8918	2.2452	1.1706	2.7951	2.4412	1.1117	1.0007	-2.9324
ENSG00000260091.1	1.7995	0.4016	-1.9942	0.0158	0.5955	-1.9942	1.3901	0.537	-1.2481	1.5612	0.2277	-0.9971	-0.9686	0.2762	-1.5105	1.7912	-1.3548	-1.0862	0.4967	-0.0725	-1.2828	0.044	1.9638	0.2881	-0.1031	-3.458	-6.5064	0.2029	-0.9686	-0.5756	-9.9658	2.0742	2.3898	-5.5735	-2.4659	-1.0262	0.6239	1.5563	0.7233	1.0711	0.3346	1.2992	1.4911	-1.4699	0.2881	0.1903	0.7664	-0.394	0.2998
ENSG00000104327.7	-2.6349	8.7579	3.9079	4.9524	6.1447	1.3051	7.2742	1.4065	-2.114	7.4983	2.5585	3.8491	-2.7274	6.312	3.8501	3.0602	2.3677	6.947	-0.8599	5.8844	5.3484	9.1353	-0.2845	5.9265	7.7757	-9.9658	3.9327	-0.6193	4.8345	-3.1714	6.2209	-0.3752	7.8489	-1.8314	-5.5735	-4.2934	-2.0529	6.605	6.7416	7.2152	-2.3147	5.1289	6.3053	-3.458	1.8996	-1.4699	3.9515	-1.3183	2.7487
ENSG00000169085.11	-3.1714	0.9716	-0.4325	-0.4325	-1.1811	-1.4699	-0.8084	-1.3548	-0.8863	0.6969	-1.2828	-2.3884	-4.6082	0.7664	-2.3884	-0.3566	-3.458	0.2277	-0.7834	-1.0262	-1.7322	-0.1187	0.0158	-0.1665	-1.4305	-0.0574	-1.0262	-1.2142	-2.3884	-0.6873	-2.2447	1.1316	0.8327	-0.8863	-0.0425	1.2147	0.1257	-0.9406	-3.6259	0.8726	1.9749	-0.7346	-0.0725	0.1903	-0.6416	-4.6082	-0.3201	0.6608	0.2522
ENSG00000183878.15	-9.9658	-9.9658	-4.6082	1.2696	-9.9658	-3.3076	-9.9658	-6.5064	-9.9658	-9.9658	-9.9658	1.4228	-3.1714	-0.394	-9.9658	-2.6349	-5.0116	-4.6082	2.8076	-3.458	-9.9658	0.6517	-9.9658	-9.9658	1.4652	-0.4921	-9.9658	-9.9658	-2.8262	-9.9658	-9.9658	-9.9658	-9.9658	-0.3752	-9.9658	-9.9658	2.2901	3.4304	-3.6259	-9.9658	-9.9658	1.4228	-9.9658	0.9789	-9.9658	0.537	-9.9658	-9.9658	1.7403
ENSG00000076003.4	2.409	2.3953	4.0824	2.8858	3.0092	3.2158	2.7487	2.9581	4.9896	2.3981	3.907	1.7617	5.3999	2.6962	1.125	3.3814	1.3791	4.4013	3.4143	3.242	2.236	2.3479	2.0638	2.5487	3.0637	4.6265	3.3869	2.1862	4.4938	3.3407	-0.8863	5.3555	3.9599	2.8442	2.982	3.9524	3.2435	2.6302	2.1894	3.4371	3.0533	1.8643	2.4934	2.3451	2.4908	1.5806	3.637	1.5709	1.9675
ENSG00000066382.16	-1.6394	-1.1811	1.9527	0.9343	1.4441	1.8444	3.2389	1.4808	-3.458	1.5465	0.9642	2.0183	-4.6082	2.3048	1.8918	2.6602	2.1638	2.9984	3.3925	-1.5105	1.7141	1.6785	1.4494	2.9562	1.9264	-1.0862	0.1776	3.3393	-1.2142	-0.8084	0.9343	3.2034	3.2405	2.7117	0.1124	3.0706	2.6783	2.7249	1.5854	-1.1488	2.4144	1.5709	2.8562	3.011	2.3953	1.2636	3.8259	1.8996	-0.1031
ENSG00000282508.1	4.1261	2.5852	2.8994	2.496	2.7401	1.5709	3.5742	2.6232	4.0985	1.816	1.9786	2.7051	3.7345	3.0927	1.3454	2.8582	1.9226	3.8837	3.7421	1.1316	2.8482	1.2576	3.6566	2.3048	2.9765	2.1013	1.6187	1.5415	1.7912	3.5694	-0.1665	4.8033	5.7748	0.7058	2.5413	1.5563	3.1458	3.5449	1.334	2.3251	3.7486	3.7248	3.0234	2.8502	1.412	1.3225	2.0878	2.3423	2.3704
ENSG00000138834.12	4.7071	5.4555	4.6588	5.0553	5.3013	5.1768	5.7401	5.5008	3.8719	5.2661	4.3242	4.1466	2.6255	4.582	2.1114	4.8545	3.7561	3.6428	4.6195	3.9459	3.9431	4.6702	5.082	2.7972	5.0229	3.5559	2.8117	4.2304	4.3177	4.4739	2.2237	5.0166	5.2814	4.1449	3.3061	3.716	5.9043	5.6874	5.1748	5.5985	4.6106	5.9234	5.3551	5.1676	3.0376	3.3952	5.6276	4.0867	3.3883
ENSG00000267007.1	1.787	3.6635	5.5503	5.9851	5.6562	5.4436	4.0046	3.011	5.6966	4.8258	5.5832	3.5073	3.6242	0.4016	4.5123	3.0481	4.1186	5.2358	2.6533	3.8461	-1.685	5.8225	3.1162	4.8167	5.7934	4.7253	5.2536	3.7982	3.0808	6.1111	4.854	5.0242	0.7407	7.1335	4.1563	6.0917	3.2205	3.9127	4.7645	4.5436	3.208	5.7488	5.3459	6.2196	4.3406	3.9012	5.275	3.2297	6.3923
ENSG00000054392.12	2.328	1.1897	0.9191	-0.0277	1.4547	-0.4131	0.547	1.3283	0.0158	1.0711	-0.2328	-0.5973	0.5666	0.5568	-0.1993	1.736	-0.9686	-4.6082	1.2455	0.3115	1.4388	-0.8339	0.517	2.1345	-0.2498	1.0573	-1.1172	0.9493	0.6425	1.4547	-4.035	0.7233	1.4704	-0.6873	2.4985	-3.6259	1.9786	0.605	-0.9971	-0.9406	2.0946	-1.2142	1.5316	0.5763	1.7403	0.2154	1.7489	0.7493	0.5568
ENSG00000238083.7	3.2526	1.816	2.3135	2.3135	1.3567	3.0287	1.614	3.0654	2.1862	1.4547	1.2516	2.4805	1.949	1.0363	-0.1345	2.5731	1.9034	0.6425	2.2872	1.8762	2.5437	1.5366	3.6207	1.9712	1.0847	1.6695	1.7786	2.1894	2.0604	3.1765	-0.3566	3.4277	1.7828	2.5338	3.325	3.5645	2.6161	2.0183	2.3843	1.1382	3.4224	1.0079	2.5413	2.3592	1.2636	1.7229	2.183	1.7912	1.7786
ENSG00000090889.11	-1.6394	0.2762	2.3816	0.058	-0.5543	0.3231	0.8568	0.3573	3.0358	-1.8314	2.5413	-1.0862	3.034	0.3573	-2.5479	0.5955	-1.1488	2.5876	1.5902	1.5854	-0.8599	-0.7588	-3.3076	-2.0529	0.9268	2.328	0.5069	-2.6349	3.6219	-0.2845	-3.3076	2.3019	2.4753	-0.4131	-0.3022	1.787	0.8568	-0.7834	-0.1187	1.736	-1.1488	1.3735	1.4494	-1.5522	1.3454	-2.0529	-0.1187	-2.114	-0.1504
ENSG00000037280.15	4.0722	1.2085	1.2696	1.5902	0.5955	1.5115	1.4174	1.692	2.9167	1.5902	2.2663	2.2113	0.5666	1.8996	1.6093	1.7446	-0.0425	1.0363	1.7532	1.2696	2.4063	0.9642	1.787	1.6875	2.1213	2.4117	3.3061	2.0076	2.685	1.2455	0.3346	1.7141	0.9343	0.7321	1.9675	-1.0862	-0.3201	1.8762	0.7579	0.7832	1.8762	1.7828	1.0079	1.3167	2.1925	1.3511	3.7193	1.2023	0.9642
ENSG00000109062.9	6.3875	4.5436	4.7877	6.7655	6.6209	4.402	3.3235	5.4426	5.517	4.0375	4.784	3.6289	5.5744	7.4752	3.9947	5.1803	3.034	2.5756	6.5126	2.9507	6.6903	4.6189	5.6314	6.6696	6.4568	3.728	6.8888	4.3979	4.3807	0.8883	1.1833	4.7165	5.3806	1.5415	6.2726	6.8952	5.4631	3.6861	3.1829	-0.8339	1.0915	3.1261	3.9929	2.8137	6.5868	4.4223	5.7156	6.8484	5.0717
ENSG00000011426.10	0.4865	1.0293	3.5411	1.9859	1.0711	2.7205	2.9911	1.5415	4.5336	0.4865	4.3772	1.4011	5.0242	2.7422	-0.3566	3.0876	1.2815	4.66	3.1669	2.9637	0.679	1.4065	-1.5522	0.7407	2.5634	4.2072	1.5806	0.24	5.3027	2.4805	-0.9406	3.8023	4.1327	0.7916	1.0007	3.2127	2.7095	0.4657	1.8879	2.9243	1.125	1.934	2.578	0.4967	3.3675	0.4447	1.736	-0.4131	2.1345
ENSG00000223509.8	3.5535	0.4447	1.0573	0.9191	1.9264	0.5568	2.0325	0.0718	1.6045	0.7579	0.1776	0.4016	0.2642	1.0007	-3.458	0.7233	0.8408	1.2394	0.5069	-0.0425	0.8164	0.2029	1.9034	1.0433	-0.0574	-0.013	1.3791	0.0718	1.0573	0.5859	-3.458	1.6281	1.766	-1.9379	1.177	0.9268	-0.5973	1.8444	1.9675	1.1706	0.7999	-0.5125	2.2663	0.7321	1.8404	0.3573	2.2633	-0.2671	1.787
ENSG00000013810.18	2.6278	2.5238	5.9198	4.0497	2.8602	3.5161	3.4674	3.2389	5.4601	2.3135	5.327	1.787	5.3695	2.6487	1.9859	2.7465	3.154	5.2472	2.7314	3.6589	1.7141	3.027	1.9264	3.5718	3.8054	5.5214	4.1954	1.2516	5.3906	3.794	0.6145	4.5565	4.7082	4.2289	3.8581	4.5547	4.4324	2.8974	3.417	4.5994	2.043	5.1583	2.7868	2.7401	4.1756	1.7912	4.0532	1.5806	3.4661
ENSG00000143624.13	4.6594	4.5072	4.2526	3.5547	4.1555	3.5994	4.5217	3.8105	5.1157	3.9626	4.6571	4.0833	4.0427	4.2258	2.043	4.2343	2.8381	5.6346	4.7661	4.3986	4.1086	3.866	5.0462	4.4337	3.9356	3.8954	4.3456	3.9012	5.323	3.9947	1.7229	5.9148	5.2582	2.7379	4.0189	5.9298	4.5318	4.4958	3.186	3.8289	4.6071	3.9819	4.3992	3.652	4.0532	2.8897	4.3399	3.0376	4.0748
ENSG00000083857.13	4.861	3.4881	5.0989	0.7493	3.6939	1.1833	5.2679	4.0383	2.1606	4.0127	4.4673	1.7489	3.4687	1.5661	1.0847	2.0638	-0.4921	1.0915	1.2756	5.3968	1.7489	0.8164	2.8014	1.0915	1.6045	5.3324	6.3205	0.9568	4.7856	0.688	-2.7274	3.9147	3.4437	2.609	3.6816	-0.6873	0.679	-0.2498	4.4983	3.5851	1.3679	4.4588	1.766	4.4033	5.1704	1.4808	5.0304	1.8201	3.9213
ENSG00000164877.18	2.8602	5.0977	4.891	3.3017	4.4732	3.2692	6.8594	5.3078	3.755	6.1239	3.3897	3.4894	5.2419	2.7422	4.7528	3.1797	1.6558	3.3869	2.6962	5.405	3.7529	3.8177	6.415	5.0484	3.3745	5.7767	5.5531	4.079	4.0375	6.5674	2.9692	5.5665	3.136	4.1891	4.4509	3.5863	3.3321	3.9892	4.6955	5.0913	2.7139	5.2965	4.1788	2.4198	3.9938	2.0912	3.4034	2.3981	5.8025
ENSG00000270605.1	-0.2845	-3.0469	-1.4305	-1.6394	-0.5756	0.605	-1.2142	-1.9942	-0.1345	-0.3566	-2.5479	-1.2828	-0.6193	-1.5951	-2.4659	-1.3548	-2.5479	-1.4305	-1.5105	-0.9132	-2.6349	-1.2828	-0.3383	-1.5105	-1.1488	-0.3752	-1.4305	-0.3752	-1.0262	0.2277	-2.1779	-0.9971	0.3115	0.2277	-1.0559	-1.8836	0.1903	-0.7346	-1.5522	-2.9324	-1.0559	1.3791	-0.4719	1.412	-1.9942	-3.0469	-2.1779	-1.5105	0.058
ENSG00000149782.11	4.0189	2.3337	2.3649	2.296	2.8994	3.1278	3.1669	3.4674	1.949	1.7009	3.0446	3.2435	4.373	2.5536	2.2452	3.2541	0.7493	2.1013	3.9956	1.692	3.091	2.4198	3.0515	2.3479	3.1458	3.695	3.3966	3.1028	1.7995	2.9319	2.7161	2.8955	4.5243	2.5163	3.335	2.9071	3.29	2.3019	1.8762	2.8681	3.3177	3.869	2.8502	2.7073	2.4675	2.0673	3.2112	1.4494	3.5187
ENSG00000050438.16	-4.6082	3.9737	3.154	3.7507	3.9543	1.7702	1.9968	3.1245	3.1749	3.245	2.0569	1.4335	-4.2934	3.8866	2.4597	1.949	0.7146	3.38	3.551	1.4228	2.3337	-0.6416	2.9747	4.7528	0.7407	0.6699	4.3646	1.2085	-0.8863	-2.5479	0.9789	4.4667	4.3249	-3.458	-2.4659	2.2019	2.8014	3.9746	-0.0574	2.1313	2.004	0.2154	3.835	-0.8599	4.2142	1.8444	3.4843	2.1734	-2.5479
ENSG00000186010.18	8.5452	9.0878	9.0707	9.4958	8.5334	8.193	8.7149	9.0306	9.0451	8.4488	8.9653	8.4483	8.0206	8.6675	8.0233	9.0449	9.0055	9.0929	7.9793	9.4057	8.8312	8.4555	8.6739	8.5174	9.3326	8.7581	8.5797	8.1213	8.9446	8.2447	6.4313	8.8522	8.7311	9.0706	8.7492	9.5241	8.4455	8.4739	8.5781	9.0966	9.0297	8.6731	8.2059	8.9127	8.9608	8.6918	9.7821	9.021	9.1657
ENSG00000274049.4	2.7615	3.1717	1.4494	2.9747	1.4756	0.4865	2.4359	2.8502	3.5086	1.4441	1.4547	1.9452	1.3397	2.3677	-9.9658	2.8681	-9.9658	2.2603	2.4252	2.8858	1.7744	-1.2142	1.4335	-0.0725	-0.013	1.5415	2.9488	1.1577	2.8897	2.6185	-1.9379	1.7828	2.8602	-9.9658	1.766	1.7744	2.5487	0.9642	-9.9658	2.6602	3.0163	-0.9132	2.5313	-9.9658	1.5563	-9.9658	2.7636	-2.5479	0.4447
ENSG00000128271.19	0.4865	0.0158	0.3115	0.6145	0.3231	0.5568	0.8408	-0.6193	0.605	0.0014	0.537	-0.1665	0.2998	-0.1187	0.4016	0.3907	-0.5332	1.2875	1.0983	-0.8339	0.7916	0.6517	0.5271	0.7493	0.9343	1.8444	1.5316	1.2875	0.7999	0.547	-0.7834	0.9568	0.688	0.605	1.2934	-0.2671	-1.9379	0.7146	-0.4719	0.5271	0.8164	0.1648	0.5955	-0.1504	0.8568	-0.013	1.2455	-0.3752	0.434
ENSG00000266820.1	2.236	1.8323	0.8805	0.3231	2.2573	2.5731	1.5854	0.7058	1.6785	1.1447	0.6608	1.6466	2.0183	1.9452	-5.5735	0.6425	0.1903	-0.5973	-2.114	1.0293	0.1648	0.0854	2.8117	0.0014	2.0004	1.1117	0.5568	1.2023	0.1388	2.2206	-2.114	1.1447	-1.5105	-0.4719	0.3573	1.2516	3.8064	1.8484	-3.0469	0.605	-0.0425	2.0638	1.4808	0.517	-0.3752	0.2762	0.8164	0.9038	0.058
ENSG00000164484.11	0.6145	2.9356	2.4412	0.5271	2.77	-3.6259	1.692	3.4583	-1.8836	1.3735	3.2766	3.47	-2.7274	2.5388	0.5271	-0.2671	-1.0862	1.8323	-1.7809	-0.013	2.6161	0.6517	4.9561	3.3521	1.8484	3.6382	0.4552	0.3573	-0.3201	-1.2828	-1.0262	4.2965	-1.9379	0.2154	-0.1345	3.154	0.434	1.6875	-1.3548	-2.1779	4.4732	0.3907	2.1606	2.9375	0.03	-0.5332	4.7709	1.6695	0.0854
ENSG00000189007.15	1.2271	0.4967	0.5859	0.9789	0.8164	1.8762	0.7407	1.0642	0.2881	0.7664	0.2277	0.2277	0.7832	0.9268	-0.8084	0.1519	-0.9132	1.1706	0.434	-0.7108	-0.6416	0.6969	1.6604	0.5568	0.6425	2.0912	0.3346	0.9789	0.537	0.9789	-1.0559	1.9073	0.1388	0.3115	1.0151	1.1706	-0.3022	1.683	-0.8599	0.7493	1.3956	1.1447	0.8726	1.2209	1.9377	-0.5756	1.0915	-0.8599	0.5763
ENSG00000230629.2	3.5657	5.8768	5.0059	3.9031	5.3295	6.0029	5.0734	5.3744	5.6118	5.6358	6.2101	5.4443	7.1815	4.812	4.5002	5.1268	3.795	6.0527	4.1867	6.702	5.3491	4.562	5.1119	4.5129	5.5766	5.8014	5.7777	6.2052	6.2856	5.0519	2.7615	3.9626	5.2506	4.4932	6.1385	5.5457	5.1202	5.6927	5.6212	5	7.3814	3.7961	5.2211	4.3786	5.6332	5.478	5.4896	4.5491	5.7853
ENSG00000186594.12	6.3906	5.1784	3.9487	5.2679	4.991	4.026	3.5149	6.1371	5.314	4.8223	5.2036	1.4065	1.2636	5.0365	1.6045	3.7302	1.9675	4.5129	3.3703	4.0952	3.1797	3.9608	6.7593	3.8228	4.9764	4.6358	4.0269	3.9204	3.1733	3.2811	0.5568	4.7458	4.0278	4.2111	4.0688	5.5931	4.6422	5.9702	3.0978	4.131	4.9681	4.5736	4.2033	5.2814	6.3291	1.9638	4.9055	4.2366	4.9496
ENSG00000065357.19	1.8078	1.2815	4.1716	0.6145	2.0569	3.2632	2.3704	5.5211	0.6425	3.7389	1.949	2.2693	4.5742	3.1924	2.8117	1.6327	0.3796	4.4364	3.208	0.2762	1.2756	3.4622	1.8801	2.3564	1.7954	4.1692	6.2666	3.3148	1.4388	3.5035	1.7912	5.8866	2.4386	3.5136	3.4856	2.1147	0.7748	1.3397	4.8213	3.7291	5.5248	3.3563	0.7999	4.096	3.2826	2.004	1.9415	1.1316	3.4384
ENSG00000170089.15	4.3723	4.5199	5.6921	7.2248	2.6895	5.5741	5.2142	5.5766	4.7334	5.9688	5.4476	4.5053	5.3555	5.0926	3.0145	5.7785	5.4751	4.5964	3.6312	4.6921	3.4291	4.2601	3.8013	6.0099	6.8625	4.9833	2.651	5.0947	4.5844	6.0396	3.83	9.6456	6.1795	4.4297	3.8002	5.0734	4.4842	5.862	6.0834	4.8415	4.7939	3.8481	5.7412	3.831	6.0376	4.0748	4.0627	4.17	4.1994
ENSG00000183793.13	3.0056	2.0535	5.4327	3.3364	4.3249	1.2875	4.1772	3.6543	2.299	2.4623	2.8178	0.2881	2.0004	2.296	1.7702	0.7664	2.0183	3.1685	2.0076	2.9488	2.5852	3.4648	3.8886	0.9789	2.9071	2.3953	-0.2671	3.0181	1.8201	2.1444	1.0711	4.2258	3.2174	3.9468	3.0002	3.6172	0.2029	0.517	3.3787	2.9243	1.8564	3.034	1.5216	4.1708	2.4306	2.7401	3.3869	1.6875	1.0779
ENSG00000153902.13	0.9038	-3.6259	-0.5973	-2.4659	0.4447	-2.3884	-2.6349	-1.4305	-0.8599	-2.2447	-1.5522	-2.0529	0.5955	-1.9379	-0.2328	-1.9379	-3.6259	-3.1714	-1.9942	-3.816	0.1124	-1.7322	-0.2671	-2.0529	-1.3183	1.614	1.6512	-0.1504	0.3346	-2.8262	-0.7108	-3.0469	-1.2142	-3.0469	0.7233	0.0718	-2.1779	-1.4305	-1.7322	-3.1714	-3.1714	-2.6349	-0.7346	0.1519	-3.1714	-3.816	0.6608	-2.5479	-1.8836
ENSG00000115884.10	7.375	6.6002	5.6156	5.8946	6.2106	4.4777	5.5937	7.1559	6.5214	5.5107	3.1162	3.1195	6.3056	5.085	3.5262	6.0824	2.8442	7.7626	4.9098	5.5525	5.4575	3.309	4.1756	3.7269	5.8261	3.9765	3.2049	5.7576	3.623	4.1692	1.0983	7.5451	5.6445	3.8964	3.3119	1.4281	1.8604	6.1467	5.1173	5.7211	4.1571	5.757	5.093	3.3759	5.306	4.5367	4.9741	3.074	5.1823
ENSG00000113296.14	-0.394	2.4063	2.3536	1.7617	2.5852	1.8363	6.8275	1.8879	2.5924	1.2815	0.9493	1.0779	-3.0469	1.4281	1.9149	3.0411	0.8408	3.3731	1.6649	2.6043	3.4061	4.1612	2.6325	1.4174	3.4713	5.2087	-1.3548	2.7161	6.0385	2.6067	0.1648	-0.2328	3.945	1.1641	-0.3752	2.3926	-0.0725	1.9712	1.3225	3.4197	5.1119	2.0111	1.3051	-1.7322	2.982	3.9938	2.5756	2.0638	0.9935
ENSG00000062822.12	2.874	3.6184	5.4353	3.1458	4.0001	4.6053	4.0506	3.705	4.5161	3.2707	5.6317	3.1829	6.1381	2.8622	2.9128	3.2541	3.4398	4.7997	3.1507	4.3555	2.7742	3.5959	2.5011	2.7889	4.6189	5.1268	3.1876	2.9013	4.1161	5.2292	2.9525	4.3827	4.1587	4.7077	3.7857	4.5009	4.1376	2.874	4.1277	5.1664	3.5584	5.1314	3.1112	3.0568	2.1766	3.6207	4.5299	2.828	4.248
ENSG00000079257.7	3.8064	3.9608	2.4008	3.0533	4.8309	3.4984	0.5859	2.3135	3.7017	2.9839	1.7744	3.3605	2.5731	2.6783	2.3394	3.6006	1.0222	0.6969	3.5098	0.7748	2.9692	2.9929	3.773	3.3979	3.945	2.3843	4.1836	3.9118	1.6695	3.9156	0.4016	4.5916	4.1449	1.949	6.9061	-0.3566	2.8422	2.1313	0.7407	1.8957	4.5405	1.0779	2.9109	4.5814	2.0604	2.3222	4.0216	1.8119	4.0977
ENSG00000158526.7	5.6197	6.2674	6.0389	7.4837	6.6229	6.3386	5.96	6.7636	5.0157	5.7474	4.6838	5.4239	5.2009	6.6256	6.7626	6.8187	6.3216	5.774	8.3407	5.4202	6.4298	6.3377	6.7829	7.4669	6.9555	6.2472	5.7753	7.0616	5.5509	5.0721	5.7068	6.4504	8.058	4.5148	5.3875	5.3622	5.8169	7.024	6.3459	6.3064	5.5865	5.6921	5.6588	5.7602	7.1222	5.8102	5.4816	4.9709	6.8673
ENSG00000249971.1	-9.9658	2.6278	3.4543	5.0519	3.7919	4.4556	1.2271	2.7029	2.0395	3.8788	3.7614	1.1577	4.3342	-9.9658	4.3883	2.4518	4.2503	3.5657	-9.9658	3.3506	-9.9658	4.3716	2.2019	5.0273	4.9668	3.9223	4.843	4.2593	-9.9658	4.5503	4.3184	-0.5332	-9.9658	3.7421	3.6289	3.8571	3.6463	-9.9658	6.1108	3.9487	-9.9658	5.2862	-0.6193	3.9506	3.3938	3.7356	4.4304	1.0007	4.4503
ENSG00000100365.14	1.8957	0.0158	0.9862	1.8722	0.7321	1.0503	1.2576	0.3685	-0.0574	-0.1828	1.8242	3.6018	4.1883	3.1045	3.154	2.108	0.8647	-1.6394	1.9859	0.2522	1.692	2.4386	0.2998	1.7141	2.4492	5.8687	3.7507	2.5948	-0.5756	1.4441	0.4125	0.1388	-0.1993	-0.4921	4.6793	0.5666	-0.1504	0.8805	0.2277	0.4447	-0.6873	0.2998	-1.6394	1.2333	1.8801	2.8361	-0.3752	1.3283	2.8562
ENSG00000243004.5	0.5568	-0.0574	0.4016	-0.9686	-1.3548	-1.6394	0.8961	-0.2671	-0.6416	-0.8339	-0.3752	-0.9132	-0.2498	-0.5332	-2.3884	0.2277	-2.114	1.0642	0.1257	1.5612	0.537	-1.3548	-0.1665	-1.5951	-1.5522	1.1641	1.8604	-0.1031	1.105	0.0014	-3.0469	0.0718	-0.1187	-3.816	1.787	0.058	-1.5522	0.6425	-1.4305	0.5568	1.2815	-2.7274	0.7748	-0.1504	0.6699	-2.114	-0.4719	-1.6394	-1.2142
ENSG00000146386.7	3.8023	3.5399	5.7666	4.7209	8.1299	3.6748	5.8146	5.2998	5.1048	4.4542	4.6999	3.5923	4.6065	5.0926	2.5658	2.2513	4.0824	4.0532	3.3633	2.8361	2.7805	4.6944	2.2723	4.7544	4.6548	6.5718	3.309	3.5324	3.7182	3.453	0.2522	4.5862	4.0909	0.9343	4.5577	1.7229	1.2756	5.0635	4.9012	3.2112	4.9519	3.3221	5.1579	4.2654	5.4347	3.8421	6.013	1.8444	4.1145
ENSG00000244257.5	2.9319	2.3048	-1.7322	-1.1811	-0.2328	-1.5105	2.1047	1.5758	1.2696	1.412	-2.2447	1.4652	-1.6394	0.1519	-5.0116	2.3788	0.5568	0.4552	0.0854	0.7146	1.8996	0.605	1.9564	-1.5522	0.517	-5.5735	-4.035	0.044	1.1641	0.0718	-3.0469	2.826	-2.3884	-4.035	-4.035	0.4016	1.6558	2.296	0.1648	-1.0862	0.8164	1.0079	1.3397	0.8647	-1.0262	-0.9971	-2.0529	0.6969	-0.0574
ENSG00000229152.2	2.036	0.2522	0.099	0.4552	0.1903	0.346	2.2783	0.3685	0.3231	0.5568	0.9268	0.2881	0.5955	1.5661	-1.8836	0.7748	-0.8863	-0.3566	1.4011	-0.6643	-0.0877	0.3685	1.5465	-0.1665	0.2277	-0.2328	-2.1779	0.9268	0.0854	0.7999	-3.0469	1.736	1.5563	-9.9658	-0.6193	-0.0425	1.2696	0.8805	-0.7346	1.8363	0.9343	-1.0862	0.8726	0.7321	0.1648	0.517	0.3115	-0.5543	1.7053
ENSG00000247679.2	0.8164	0.5271	0.1257	-0.1345	1.2023	-0.3383	1.1447	0.2154	0.044	0.4865	0.2154	-0.9406	-0.9406	0.3115	-4.035	0.8805	-0.394	0.6425	0.9642	1.8404	0.2762	0.1257	1.7995	0.044	0.1257	0.0014	-0.7108	0.1124	1.5998	-0.3752	-1.685	4.079	1.0363	-2.7274	0.1776	-0.6643	0.4552	0.537	-1.4699	2.2753	1.105	0.7579	0.1903	-1.5105	-0.1993	-0.5125	-0.0877	-0.9686	0.6145
ENSG00000125835.17	6.8561	7.1638	7.6562	7.9996	7.8299	7.6211	8.3176	7.3662	7.9038	7.7829	8.0166	7.2368	8.0266	7.2751	6.9343	7.22	7.1901	8.0332	7.8246	7.7692	7.2849	7.4994	7.1575	6.8709	8.2861	7.9376	7.4764	7.33	7.42	7.8113	5.6323	7.4875	8.2828	6.9226	7.0571	8.087	7.5141	8.039	7.789	7.1831	7.2374	6.7274	6.8959	7.5913	6.7275	6.5854	8.5927	6.6337	8.0176
ENSG00000126709.14	5.8301	7.6077	9.5979	9.1253	9.546	7.4374	7.4629	7.24	6.7088	8.4973	8.158	3.9099	9.7619	7.0047	7.4705	6.0242	7.4515	9.2744	6.1877	8.2564	7.3713	8.6334	7.4712	11.0576	8.9811	7.9706	9.3881	7.6515	7.0437	5.5756	6.7483	8.0788	7.9674	3.2389	7.4794	7.7586	11.7405	7.6786	7.0036	10.3119	4.1915	5.6574	5.0418	5.0099	8.8416	4.986	6.4906	4.2958	5.3618
ENSG00000162494.5	-9.9658	1.2271	-1.8836	-6.5064	0.434	-9.9658	0.8327	-2.7274	3.3435	-0.0725	-2.9324	-9.9658	-9.9658	-9.9658	-9.9658	-5.5735	-9.9658	5.7898	-9.9658	-5.0116	-9.9658	0.3573	5.4938	-1.4305	-9.9658	-3.816	-4.6082	0.2277	-6.5064	3.5596	-9.9658	4.8314	-5.5735	-0.7588	-9.9658	2.0844	-6.5064	-5.5735	-5.5735	1.3225	-3.1714	2.4883	-9.9658	2.7847	-5.5735	-6.5064	-5.0116	-9.9658	3.0446
ENSG00000197971.14	4.8545	-2.5479	-1.5951	-2.3147	-1.5951	-1.7809	-0.4131	-0.5756	-2.5479	-2.7274	-0.3383	0.1257	1.6093	1.4011	-0.5125	-0.3022	-1.2481	-3.1714	-0.8339	-2.114	0.6425	0.4125	-0.4325	-0.9132	-1.1811	3.5174	0.605	2.036	-2.7274	-2.3884	-2.2447	0.7493	-1.8314	-3.458	4.8615	-2.0529	-2.2447	-0.4521	-3.458	-1.9942	-0.8863	-1.0262	-1.9942	-0.8339	-0.9971	1.5514	-1.7322	2.0289	-1.2481
ENSG00000137504.13	4.5034	4.1531	4.026	2.6325	3.8147	3.2856	4.8151	3.9487	4.8125	3.9346	4.182	2.6371	3.3647	1.0847	1.8078	3.5754	2.004	4.7464	4.1103	3.1556	3.1892	2.7292	5.1966	3.6382	3.2374	3.4984	3.3235	3.2112	4.0875	3.4726	0.3346	5.4877	3.9691	1.2875	3.3717	3.7072	3.0893	4.3779	2.1213	3.8611	4.4523	2.0183	4.6685	3.4739	3.8983	1.8119	4.2103	2.3926	3.8239
ENSG00000236017.7	3.623	1.9968	2.3788	2.4008	0.8164	4.5154	2.0979	2.1313	0.547	3.4464	0.2762	2.167	1.7575	1.3956	-0.4131	1.3397	1.5064	2.8897	3.2511	-1.8314	2.0254	1.6327	2.6348	3.2496	3.6509	1.2636	1.0007	2.4306	-4.2934	3.7593	1.0293	3.5803	4.01	2.2603	2.2113	1.5266	1.2333	2.9205	1.5366	-0.0277	2.5683	4.2412	3.4102	4.2289	1.816	0.9568	-0.4521	1.9149	3.9384
ENSG00000183671.12	-0.8599	-2.4659	-0.9406	-1.3183	-1.3548	2.651	2.6828	0.099	-3.1714	5.4618	-2.2447	2.6962	-2.6349	2.0776	-1.1811	4.9991	1.8323	-4.2934	6.011	-2.4659	5.2791	0.9716	4.3674	-0.4719	2.2452	4.6439	-0.5125	4.3639	0.3907	3.6827	0.4125	0.3346	3.0002	-2.3147	1.1641	4.0833	2.4063	-1.2481	2.5437	1.8524	0.7407	1.5854	1.9712	1.0363	-1.3921	2.0673	-1.8836	2.667	2.8034
ENSG00000168066.20	6.7463	5.7568	5.9791	4.843	5.2747	4.7893	5.7629	6.3733	6.3707	5.2396	5.6885	4.9814	5.9993	6.0191	3.871	5.6209	3.7815	5.9263	6.4033	5.2246	5.5841	4.5559	6.5824	5.4142	5.1094	6.0696	5.8327	5.2388	5.6974	5.6367	3.3731	6.2361	6.5272	5.1094	5.7629	6.4239	5.8125	6.2091	4.7005	5.4572	6.4928	4.9883	5.6804	5.8217	5.857	4.466	6.1619	4.6148	6.033
ENSG00000266402.3	-0.6873	-0.0725	-0.8339	-0.9132	1.9226	-9.9658	-1.7809	0.4233	-1.9942	-2.3147	1.4494	-9.9658	-1.9379	-9.9658	-2.3147	-9.9658	-1.685	-1.0559	-1.0862	-0.1828	-9.9658	-0.0725	0.1124	1.125	0.4016	-1.8314	0.688	-9.9658	-0.6873	-0.9686	-9.9658	0.1903	-9.9658	-9.9658	-1.7322	2.5011	0.7579	-0.7108	-9.9658	-9.9658	0.24	1.2455	0.1124	2.8681	-9.9658	-1.3921	-0.3383	-0.8084	-1.9942
ENSG00000277075.1	-0.4131	2.3251	4.9732	2.1638	0.1776	0.2881	1.9377	6.0356	-1.2828	1.6187	2.9148	-0.9132	5.2095	1.9675	1.9415	-0.8863	-1.3921	0.5859	2.3019	4.2862	0.5666	1.177	2.409	1.2576	-0.0425	2.7742	1.4335	2.7161	-0.4131	-1.2142	-0.8599	2.7314	-0.1031	-1.2828	0.2029	-2.5479	-1.0262	3.5287	-2.3884	3.8571	1.46	3.2944	5.2958	0.5666	4.5355	-2.7274	-1.2481	-0.2498	2.0707
ENSG00000103196.11	1.787	0.6608	1.9895	1.4962	2.004	1.5514	4.2721	2.6738	1.4281	1.3791	2.5804	2.3222	1.8404	1.8801	1.105	1.3623	0.044	0.605	1.674	1.3956	2.1734	2.4144	2.93	1.692	2.1541	2.3251	2.7679	2.6828	4.4569	0.5069	0.346	1.2394	2.0218	-1.2481	1.4962	-0.4719	-0.8339	1.7009	0.1903	0.9789	0.9038	2.3704	2.2175	1.7009	1.334	-0.6416	1.6045	-0.5543	2.3423
ENSG00000120262.9	0.9419	0.5859	2.2113	-1.0559	1.2696	0.044	2.0569	0.6608	-0.0277	0.7146	0.1648	-0.9406	-3.6259	0.1257	-2.2447	-1.7322	-3.0469	1.2209	-5.5735	-4.2934	-0.5543	-0.1345	0.6969	-0.0574	-0.013	-1.2481	-1.3548	-0.3201	-3.816	-3.3076	-3.458	2.0946	-3.3076	0.7407	-1.0862	0.2522	-0.1993	0.605	-1.8314	-3.816	3.4843	0.2277	2.0776	0.517	-2.3147	-2.6349	1.595	-2.3147	-0.2671
ENSG00000162599.15	3.3506	0.6425	2.5828	1.0779	1.7489	1.5854	1.5165	1.7995	2.2693	1.7009	1.7532	0.3796	3.2929	1.4065	0.6332	1.6695	0.24	2.7314	1.8564	1.7316	1.7489	1.6281	2.2723	1.2271	1.9675	2.2842	2.1925	2.0465	2.4465	2.7742	0.1257	2.5163	2.8178	2.7572	2.3898	2.4518	0.3573	2.4412	0.24	1.6695	2.6556	0.8961	2.043	3.4543	1.5902	0.9493	2.824	0.03	2.8014
ENSG00000237991.3	0.044	1.2696	2.7868	-0.9971	0.6969	0.7916	1.766	0.5955	1.8957	1.7617	1.884	0.7748	2.2051	0.3346	0.4761	0.1903	0.7146	1.412	0.8408	2.1313	-0.1665	0.4657	0.0158	0.537	1.5266	2.0742	2.3337	1.3454	1.8918	1.334	-0.5973	2.1734	1.1641	0.9642	1.2934	1.6875	1.8036	1.4011	0.4967	1.0363	1.5165	1.3956	0.8408	1.766	0.8327	0.5568	-1.9942	0.605	1.6512
ENSG00000258232.2	5.6665	6.2196	6.6035	5.9395	6.1936	6.9589	6.225	6.1977	6.9766	6.202	7.4804	5.7934	8.7107	2.1114	6.577	6.6524	5.4693	6.7614	6.3642	1.9034	5.935	6.493	5.7795	7.9726	6.6925	8.6104	7.6804	6.5258	6.6476	6.1677	5.9206	6.7226	6.7126	2.0218	7.3214	1.2756	7.5804	5.468	6.7465	6.8307	4.9449	7.3415	5.3013	4.7247	6.0459	5.7277	6.8344	5.6436	7.1452
ENSG00000268621.5	-2.114	0.5271	-0.6643	-9.9658	6.1012	0.8961	1.2085	1.8722	-0.9971	2.7029	-0.8863	-1.3921	4.1852	6.1262	3.034	5.542	11.5434	-9.9658	7.0492	-1.1172	9.7504	-0.4131	6.286	1.4441	0.7748	-5.0116	1.8996	9.9094	-2.5479	-1.3921	0.4761	-2.0529	4.8699	-9.9658	-2.2447	6.716	8.6791	2.1862	2.3193	4.4317	-1.6394	0.2642	0.679	-0.5543	0.605	9.036	-0.6416	8.3466	7.3312
ENSG00000250151.9	2.299	2.0569	1.334	1.0573	1.3901	0.7146	3.1028	1.2209	0.3231	0.9642	1.2085	2.1047	-1.3921	2.6895	-0.0877	2.7657	-0.0574	1.7702	2.7993	1.105	1.9931	0.8726	2.2633	0.2998	0.7916	2.3704	1.8404	1.0779	1.3225	1.5709	-2.4659	2.7636	2.2901	0.3573	1.46	2.6138	2.2813	2.1247	-0.0574	1.7575	3.3549	-0.7588	1.412	0.8488	1.0363	-0.6643	1.7702	1.6604	0.7146
ENSG00000165449.11	5.4466	3.1971	2.3048	2.4412	2.7314	3.4277	4.1724	4.858	-0.3752	3.0876	3.3393	4.3751	-4.035	1.5998	2.376	4.4647	1.8444	0.8164	5.6625	2.4934	4.7908	2.9637	6.7785	4.9621	5.2913	2.1798	3.5982	4.3534	3.7909	6.2311	1.7995	1.5415	3.6382	3.2811	2.6185	0.03	5.254	5.8199	5.706	3.3307	6.0173	3.3492	4.4595	-1.2828	4.8689	1.0151	2.3953	4.5693	4.5693
ENSG00000129991.12	-3.816	2.5536	2.2513	3.3563	1.3623	0.6145	1.8879	2.2813	3.2766	2.0707	2.1766	1.0079	-0.9686	-9.9658	-0.9406	-3.458	-1.8836	6.7573	-2.1779	1.2875	-4.2934	-0.9971	-9.9658	3.309	1.0847	-2.6349	3.7259	0.9716	3.1733	2.5061	5.0211	4.2173	3.5947	2.5437	-9.9658	2.7139	-0.8339	0.0014	1.5115	3.5547	0.8961	6.3116	3.6928	-1.5951	0.4657	-9.9658	2.9525	-2.3147	-0.7588
ENSG00000186827.10	-0.1828	1.0779	3.0163	1.5998	1.0847	2.3953	1.0151	0.7146	2.0844	1.46	1.683	2.8422	1.7053	1.46	1.2085	0.9419	0.8805	-0.0277	2.4412	1.5115	0.9789	1.692	0.605	2.2783	1.6327	3.5645	4.0136	-0.1031	0.24	2.3451	1.3225	2.6805	2.1798	0.3907	3.2143	-0.0877	-0.4325	1.2992	1.6604	1.1184	-0.3566	1.2147	-0.013	1.4011	1.177	1.7141	2.9128	-0.3752	1.3511
ENSG00000180879.13	7.3812	10.6598	9.6343	8.4923	8.8793	8.2872	9.4865	8.7581	8.6847	9.4762	8.7704	8.4807	8.9892	8.1446	9.3706	9.219	8.1524	10.9267	9.587	9.1543	9.1071	9.8416	10.2743	9.2938	8.5226	8.8754	9.3354	9.8983	9.2877	8.6608	8.3102	10.7519	9.547	7.8964	8.5253	10.3036	9.4512	8.7885	9.2522	9.2961	8.3251	9.2626	7.9252	9.5603	9.3308	9.4015	9.0611	7.3121	9.4885
ENSG00000162971.10	2.0535	0.8883	1.0222	0.5859	0.7407	-0.2845	1.334	1.5709	2.3135	0.4865	1.0503	-0.1665	0.8082	0.688	-1.3183	0.3685	-0.7834	1.6045	1.0151	1.0293	0.517	-0.5973	1.8957	0.2881	0.3231	1.5854	0.6517	0.099	2.2144	2.0638	-2.8262	1.177	0.9038	0.6699	0.7321	1.683	0.3231	1.1833	-0.6193	0.8164	1.6875	-0.4719	1.0151	0.4016	1.3791	-1.3183	1.1833	-0.3022	1.125
ENSG00000220205.8	6.1293	4.7913	4.5982	4.0782	4.5009	4.1804	5.7328	6.0949	5.6355	4.784	4.4404	4.5596	3.4933	5.2821	3.5262	4.5614	3.034	4.5904	5.5414	4.6916	4.9519	2.8661	5.5705	5.8958	4.5796	5.3392	5.0027	4.5699	5.6209	5.1575	2.5996	5.7978	6.033	4.3017	5.4767	6.7298	4.8405	5.2687	4.1011	4.6148	5.6514	4.2119	5.8012	6.0279	5.9939	2.6873	4.6882	5.7126	5.7911
ENSG00000090686.15	4.7099	4.1875	4.0171	2.7073	3.7345	2.8158	4.2751	4.1335	4.4602	3.6872	4.4569	2.9375	4.1482	3.6324	2.0395	4.1539	2.1988	4.468	4.4033	4.3965	3.7248	2.6161	5.8714	3.5161	3.1095	3.6289	4.0901	3.6077	5.8625	3.5136	0.6969	4.0765	4.0816	3.4451	3.5935	4.837	2.8522	4.3242	2.7594	3.8551	4.7274	3.1458	4.1318	3.992	3.5073	2.3135	3.83	2.3164	3.3856
ENSG00000168995.13	-0.3566	-4.6082	-1.1172	-1.0262	-3.1714	-3.6259	-0.9132	-1.2142	-2.9324	-4.6082	0.0718	0.7407	0.9935	1.0503	-2.2447	-1.8314	-1.5951	-3.1714	-0.4131	-1.3921	-0.3022	-0.1031	-1.4699	-1.4305	-0.4325	3.5136	0.9419	0.346	-1.5105	-1.4699	-0.6643	-1.9942	-3.1714	-5.0116	2.6602	-2.9324	-2.3884	-1.7322	-5.0116	-1.2142	-2.7274	-1.9379	-3.816	-1.6394	-0.9686	-1.2828	-2.6349	-0.7834	-0.2328
ENSG00000263400.6	2.6533	0.8961	0.8082	-0.0877	0.4657	-1.9379	0.6608	0.605	1.1577	0.7664	-0.0425	-9.9658	-1.7322	-1.3921	-0.3566	-0.3752	-1.2142	-0.2845	-0.394	1.3567	-1.5105	-0.3201	0.7579	0.9343	-1.2142	-0.4131	1.1641	0.346	-2.6349	-0.0277	-2.1779	1.6093	1.5064	1.6875	1.0983	1.9188	-2.2447	-0.5125	-4.2934	1.0779	1.7489	-0.3383	0.2998	-0.4325	1.4652	-1.5951	-4.035	0.3907	0.7407
ENSG00000272870.1	0.7916	2.7784	2.9205	2.9148	4.838	3.4116	3.1813	1.9226	2.043	1.9452	1.0983	-0.1665	1.46	3.2602	-0.1993	1.1897	1.683	2.108	2.651	1.5165	-0.1504	2.4623	-0.0725	2.7993	1.8957	3.7335	2.2513	0.6145	1.2455	3.2143	-0.9971	1.0642	4.5964	-1.2481	1.816	3.7496	2.1444	2.2268	1.2934	1.8078	0.8726	1.9302	3.8002	3.0654	0.8726	0.2642	1.2394	0.2154	1.2147
ENSG00000146540.14	5.2638	6.6913	7.2392	6.5171	6.4254	5.8775	6.9209	6.0676	6.1465	5.7944	6.3784	5.993	5.9775	6.4162	5.9812	6.8054	5.9277	5.6977	5.8192	6.5826	6.15	5.8053	5.5217	6.8803	6.0464	7.5115	6.1671	5.9246	6.0334	6.0817	3.5718	6.0955	6.6824	4.3723	6.0594	4.9486	5.373	5.5214	6.6308	7.1121	5.2765	5.4446	6.3982	4.7528	7.3327	5.6159	6.6538	6.1194	6.4866
ENSG00000167552.13	7.6146	8.3379	8.6271	6.9782	8.1002	6.5883	9.3974	9.2373	7.5627	8.0611	9.9033	5.701	5.0409	6.9462	6.219	7.6953	6.4777	7.0872	8.1946	6.7056	6.9499	7.1653	6.288	8.9591	6.6872	8.8247	7.3371	6.998	5.7439	7.8365	3.4674	8.4665	7.6413	5.1425	8.1142	8.178	9.1971	7.8802	6.6001	7.9418	6.6082	6.2793	7.176	6.6666	6.8975	5.7939	7.9426	6.9725	7.7992
ENSG00000260465.1	0.4865	3.055	4.6177	3.7215	4.2825	4.466	3.2374	1.1382	2.2113	3.9127	3.867	2.5288	4.9924	-9.9658	3.9938	2.2391	3.9691	4.5085	1.614	3.5449	0.5271	3.9728	2.8994	3.6195	3.9506	5.1518	5.0237	4.6106	-3.1714	4.4457	2.4465	4.0082	3.5815	5.5865	4.4536	3.1045	4.6077	1.3454	4.4751	4.3513	0.6425	4.3385	1.2516	5.327	2.8974	3.1278	4.0985	3.0305	5.7944
ENSG00000144040.12	3.8719	3.9883	3.3407	2.7657	2.874	3.0671	3.6066	3.3563	3.9617	3.0038	3.5791	1.0503	3.4344	2.108	1.787	3.1685	2.3704	3.449	3.5212	3.9992	2.8936	1.674	3.3464	3.5621	1.8282	3.9166	3.1892	2.8055	3.3105	3.8421	-0.0277	3.4635	3.0074	3.2617	3.3731	4.0488	2.7508	3.5249	2.7763	3.5947	2.1345	2.971	2.8916	2.7847	3.5535	1.4494	2.872	1.5216	2.8819
ENSG00000136026.13	5.7837	6.2589	6.3521	5.7924	6.7528	5.4463	6.4157	5.8205	6.2715	5.9132	5.579	4.026	5.0484	4.9598	4.9575	6.713	3.7182	5.478	7.1231	6.8478	6.3892	4.6029	5.5696	5.5154	5.4832	8.2478	6.0381	6.0126	7.7737	7.1342	3.2236	6.3076	6.9706	4.9819	5.6221	5.0264	7.0817	6.0676	5.3216	6.5464	5.7241	5.2028	5.1425	5.2843	6.1845	4.7939	5.608	4.838	5.504
ENSG00000243716.10	4.9704	4.866	4.0127	4.0136	4.3827	5.0934	4.8605	3.6219	4.2134	4.9184	5.2668	4.8758	3.9185	4.0136	2.676	4.6347	3.9478	4.1128	5.1724	3.1426	3.4984	4.2855	5.478	3.0181	4.4894	3.8886	3.3773	5.0888	3.8611	4.7458	3.9041	5.7274	5.0553	5.3356	4.1002	3.7453	4.9801	4.8172	3.8778	4.936	4.2728	6.0803	3.2826	4.5711	2.9839	3.9965	4.1579	4.0127	4.63
ENSG00000250988.7	1.5266	-0.1993	1.0151	-0.0877	1.5216	-0.3752	0.7146	-0.0425	0.8488	0.0718	1.3956	-0.5125	2.3508	-0.2671	-2.114	-0.2159	-1.4305	2.6278	1.0503	1.3679	0.8164	1.0433	0.8568	0.688	0.679	1.3679	1.1447	0.6239	1.8996	-0.0725	-1.8836	1.5709	0.9568	-0.8084	1.0079	1.9749	0.9935	0.9716	-1.5951	1.8119	0.9493	0.9935	1.4547	1.9377	1.2992	-0.9686	0.4447	0.4233	2.0844
ENSG00000167244.17	13.5565	8.8769	10.2929	12.2828	11.2853	11.1076	10.8975	7.3617	11.5779	0.8726	11.2346	11.3427	2.561	11.5058	10.0772	12.1559	10.7478	12.7346	11.8822	1.5806	10.3548	10.6698	4.8645	10.4059	12.9454	12.3745	4.2609	11.0757	11.3916	11.9476	11.1587	9.3827	11.9665	12.3465	8.7206	1.3567	11.909	9.1851	9.0793	11.6641	11.2607	10.0371	10.7802	11.6839	11.9021	11.7838	11.1978	7.6589	11.5604
ENSG00000155324.9	5.7759	0.7832	2.8301	0.7407	3.0876	0.547	2.1541	4.1652	1.3901	2.5363	0.346	0.4865	1.614	1.4962	0.9935	0.8164	0.3907	-0.5332	2.5462	0.8246	1.8282	0.9038	6.1663	0.6425	0.3796	3.074	1.6045	2.2482	0.7916	0.4016	-1.5951	1.6045	2.4225	-1.1488	5.2994	0.9115	2.8137	4.3958	-0.9686	1.3791	3.7389	-0.6416	0.5955	1.5266	2.7615	0.4552	1.674	0.1648	2.4544
ENSG00000213347.10	1.3167	1.9527	5.1958	1.3679	1.9931	4.3392	2.9013	2.7379	5.8919	1.5366	4.9819	1.9601	4.3848	1.0007	0.1776	2.0844	1.1447	4.3896	3.2481	3.5547	0.2998	1.8282	1.6045	1.2815	4.0109	3.1011	3.4075	1.5758	4.1285	1.8404	0.346	5.7082	4.7571	3.1717	2.4492	4.8445	4.306	1.4756	3.4622	2.2144	2.118	4.4848	2.9109	2.1862	2.4359	0.8082	2.7227	1.1184	2.8641
ENSG00000227053.1	-1.8314	2.5163	4.9924	1.8404	0.099	-0.8599	4.3667	2.9262	1.3397	3.4007	4.3292	-2.3147	1.7954	-0.4921	3.6543	-2.0529	0.5069	-9.9658	3.2617	5.4043	-1.4305	-0.3752	-1.0559	3.0056	-1.0559	0.9862	3.3421	-0.5756	3.6463	1.1184	3.7961	2.2113	1.334	-2.7274	-0.2159	-9.9658	-2.3884	1.105	2.7594	3.9346	2.2783	4.6697	2.2144	1.0363	2.6371	-2.5479	3.2018	0.044	0.2762
ENSG00000234906.8	-2.7274	-1.0559	-1.4305	-2.5479	-2.3884	-4.2934	2.3953	-0.2845	2.1247	-0.3752	5.7309	-0.5125	4.7198	4.5784	-3.816	1.0222	1.9302	0.2029	-0.5332	1.6558	1.0079	0.5859	-0.3022	-1.1172	-1.1488	4.7121	0.9191	-2.4659	-0.4131	3.0463	-9.9658	0.8488	-3.458	1.1641	-0.6643	-1.9942	-1.1488	1.177	2.2543	2.0776	-1.1488	1.5266	-2.5479	3.2929	1.8242	2.0979	0.2762	-1.1172	2.824
ENSG00000165591.6	3.2647	4.347	1.8036	5.5463	3.9929	2.9581	3.1393	4.6645	1.4011	3.6242	1.8119	3.6077	-2.2447	4.0858	3.4622	3.8198	2.8602	2.945	3.7919	-0.4131	1.5806	4.0019	1.6234	5.6764	4.3611	-2.4659	-2.9324	3.3549	1.8643	3.5535	1.6045	3.0876	3.091	-0.8599	1.9638	2.7784	2.0776	2.7508	2.9562	2.0325	1.1316	4.3285	4.6347	2.4198	5.4738	4.1019	0.688	1.5064	1.7489
ENSG00000135541.20	3.1797	2.0776	2.3135	2.1798	3.9299	2.4701	2.3135	1.9188	2.183	2.2693	2.036	2.7444	2.2872	2.4779	0.6332	2.5288	0.8883	3.5621	3.0876	1.8643	1.7954	2.0604	3.2885	2.4008	2.5036	3.5633	1.7489	2.8219	2.9618	2.4544	-0.0725	3.0092	2.7139	2.6395	2.3164	3.3787	2.5288	3.2236	1.2636	1.9111	2.9948	1.6093	2.8422	2.4623	2.5388	1.9859	2.5876	0.6969	2.1213
ENSG00000112146.16	6.2867	5.1966	4.5161	4.034	4.3646	3.3675	4.3046	4.5072	5.6871	4.528	4.3548	3.1079	4.0713	3.3221	2.0395	3.5274	2.0979	4.085	4.1788	4.1883	4.2526	3.335	6.5916	4.565	4.6617	4.0136	5.291	3.9901	4.1111	4.8744	0.9268	5.8412	3.867	3.7846	5.0335	6.1883	3.6771	6.5111	3.4907	4.5766	5.6784	3.5073	4.3046	5.005	6.4478	2.8321	5.2142	3.7269	5.0157
ENSG00000042832.11	-4.2934	2.1862	1.6045	-0.1993	1.46	-3.816	0.9642	-2.0529	-2.7274	-0.6416	-0.7834	-4.035	-1.0262	-1.7809	-3.0469	-4.2934	-1.5951	0.3907	-2.2447	1.766	-2.7274	-0.4521	-2.0529	1.0222	0.517	2.685	0.7664	-0.6873	0.0718	-0.6193	-2.9324	-1.1811	-0.1187	0.1388	-3.1714	1.692	-1.3548	1.0847	-1.3921	3.4304	1.105	1.1117	0.0718	1.9149	2.3788	-2.3147	-1.8314	-1.1488	-1.685
ENSG00000137501.16	2.6255	4.7469	5.6602	0.9642	5.7442	-0.1031	3.6054	4.9175	5.3118	4.9208	4.8827	0.6145	0.6699	-1.0262	0.4761	0.346	-0.9686	5.1615	0.537	1.674	1.4704	0.7664	2.376	2.1378	2.3106	3.8187	2.1574	1.4808	3.6703	2.7314	-1.0559	6.7294	2.561	5.3259	2.1247	6.224	-0.5543	1.8879	2.0465	2.2663	6.0672	3.1112	6.4766	4.1844	1.9931	0.5666	4.3435	-0.9132	0.517
ENSG00000266642.2	-9.9658	3.8075	4.3484	5.0934	5.3858	4.0969	3.2959	2.1638	3.2002	2.0638	3.8973	0.8647	4.3625	1.4808	2.0004	2.2482	3.3869	4.5305	2.0707	2.909	0.24	2.9052	3.3478	3.7646	2.7763	2.727	5.8397	2.5338	3.0774	4.4823	1.3283	3.927	3.9571	3.2002	1.8722	6.2124	5.479	2.236	3.6042	4.3583	1.8722	2.9802	4.3335	4.425	3.3619	1.2209	1.7009	2.8661	3.991
ENSG00000245848.2	6.786	4.6376	3.1669	2.9128	-0.2328	-0.3566	2.8838	1.3623	-0.2328	0.346	2.3106	2.3788	1.8879	3.0568	-1.2142	1.6695	1.8036	3.0002	0.03	3.208	2.8819	1.2576	0.8647	4.2631	0.5859	1.6964	1.1447	1.2271	0.3685	-1.2481	-2.3884	0.1124	3.011	-3.458	3.9041	-1.1811	0.1648	1.6695	0.4233	4.232	1.1512	0.6239	0.9115	1.3901	4.0506	2.8219	-0.3201	1.5709	1.7097
ENSG00000263986.1	3.6277	5.243	5.7195	5.3245	5.0704	4.5224	4.2158	4.1604	4.9026	5.3889	5.8212	4.2639	5.3438	1.2023	5.3837	4.1875	4.404	5.4393	3.5645	5.0113	2.8661	4.8182	5.0875	6.1729	5.5607	6.7475	6.2825	5.3345	3.6657	6.5788	4.0627	5.6651	4.4169	6.1906	5.9554	5.9432	5.2048	3.7182	5.3792	5.1559	3.9261	5.7976	4.041	7.4413	5.2762	4.6966	6.27	4.7955	6.9432
ENSG00000160180.15	2.376	-1.5105	-0.3383	-0.4131	-2.5479	0.9568	1.8957	-0.394	-0.1187	0.9268	-1.1172	-9.9658	-0.4719	-3.816	2.1957	-0.8084	-4.2934	-2.8262	0.8805	0.9038	2.2391	1.9675	3.6474	1.7912	4.7437	-0.1993	4.298	1.334	-0.3752	3.1701	-0.1031	1.177	-0.9971	-0.2671	3.9156	-1.1811	-9.9658	1.5415	-1.3548	1.6093	2.4727	-2.114	-2.2447	-0.5332	4.3082	-0.3022	2.2268	-2.3884	2.7444
ENSG00000196696.12	3.7226	2.0535	2.0218	0.7233	1.9675	2.299	2.6805	1.6466	0.24	1.6093	1.3397	1.1512	0.6145	1.5266	-0.6416	2.036	0.7579	1.7316	2.6647	1.5563	1.3225	0.9568	1.8683	0.2642	0.8164	1.0711	0.688	1.3283	0.1519	2.9281	-0.9132	1.614	2.6738	3.9719	1.0293	0.4552	2.167	1.9638	0.4233	1.3454	1.9527	0.9419	2.1345	0.9191	0.044	-0.013	0.7832	0.7146	2.5112
ENSG00000144485.10	1.6964	2.9525	4.2818	6.1039	2.0707	2.0604	7.5544	3.3278	5.1732	3.2973	3.4424	1.4808	2.5511	1.2394	-0.0277	1.0983	6.2646	6.2928	1.2696	5.6074	0.7916	5.466	2.651	3.325	2.4985	4.5199	4.6195	2.8199	2.6208	7.0784	1.6045	2.4934	5.4761	5.7832	1.7912	-2.5479	2.1047	2.2543	4.3653	7.4683	2.3479	1.9188	2.8819	3.9041	2.2482	0.8082	4.6224	1.6045	4.9714
ENSG00000235033.7	0.6517	-0.3201	-0.4325	-1.9942	-0.5125	-1.0862	-0.0877	-0.0574	-0.4521	0.1124	-0.3201	-0.8084	-2.3147	-1.8314	-0.6643	-1.6394	1.8119	-1.2828	-9.9658	-2.2447	0.9493	-2.3884	1.3956	1.2576	-0.7346	-0.4325	0.9419	-1.2828	-1.1811	0.7407	-2.4659	-0.2845	-2.7274	-1.2828	-5.0116	-1.5105	0.688	0.9716	-5.5735	-0.0425	-0.5332	0.3115	-1.7322	-0.1031	0.9343	-0.1504	0.346	1.5316	-0.4921
ENSG00000075618.17	4.5577	7.1694	8.1496	6.4804	8.2693	6.2685	7.7872	8.0104	8.3883	6.9195	8.7147	4.0037	7.3282	5.7811	3.7313	3.0323	4.1852	8.7265	3.8719	7.3703	4.6759	5.931	3.5803	4.9677	6.4336	6.4511	6.4608	4.3399	8.4639	6.7778	3.3393	7.6018	3.8993	7.665	5.9542	1.7097	2.6441	6.1029	6.5133	7.0913	7.3125	7.6904	7.9079	7.641	5.8805	3.5237	8.48	2.6487	6.905
ENSG00000085733.15	7.5983	6.1373	5.8372	5.6806	5.8975	6.3576	5.6758	6.4234	6.8016	6.5848	6.093	5.9404	5.9757	6.5069	4.9303	6.8235	5.275	7.0026	7.2252	5.4542	6.5968	5.447	7.1099	6.4524	5.7137	6.6525	6.413	6.4671	6.0999	6.1463	3.506	7.055	7.1907	5.1559	6.6401	6.8861	6.286	6.8528	5.4806	6.1639	6.6038	5.7546	5.9463	6.5604	6.0888	4.8758	6.8868	5.5383	6.9789
ENSG00000158815.10	-2.4659	-1.4699	-5.5735	-5.0116	-3.1714	-5.0116	-3.3076	-9.9658	-2.2447	-2.6349	-6.5064	-3.6259	-4.6082	-4.6082	-6.5064	-6.5064	-9.9658	-2.9324	-9.9658	-3.816	-5.5735	-2.6349	-0.6193	-4.035	-3.1714	0.7916	-2.8262	-2.7274	-3.458	-2.114	-3.816	-0.9132	-3.816	-2.3147	-1.4699	-2.5479	-5.5735	-2.8262	-9.9658	-5.0116	0.044	-0.7834	-5.5735	-1.3183	-9.9658	-2.6349	-0.1665	-5.5735	0.03
ENSG00000141646.13	5.6253	2.8199	2.6984	1.5115	2.3308	1.105	3.8208	0.605	3.453	2.7183	2.8562	2.5087	2.1047	3.8905	0.7916	3.2205	0.6425	3.136	3.794	3.091	3.4622	1.642	4.1867	2.5707	0.8883	3.3952	2.7508	2.4035	4.4562	3.0842	-1.0559	2.6556	3.1228	0.8883	3.5299	3.6136	2.328	4.0427	1.2085	3.1062	4.5199	1.2875	3.8561	2.5972	2.6579	1.0779	3.5086	2.1541	1.9226
ENSG00000181191.11	3.2049	4.686	4.6358	5.9642	4.3848	2.6019	4.7077	5.2649	4.3548	3.8147	4.2488	2.6208	2.8502	4.3958	2.8858	4.1954	3.0927	4.7517	4.2728	5.4621	3.5436	2.9432	2.9356	6.1967	4.9379	5.374	5.8128	3.7291	5.1445	5.6996	-1.0862	3.8054	5.3975	1.1706	3.506	4.2728	3.3321	4.7629	3.1045	6.1494	3.6861	2.0912	5.1465	3.9543	6.3413	2.3732	4.3111	3.5572	3.5498
ENSG00000118058.20	3.1028	1.9564	1.8282	0.679	1.3679	0.9716	2.7051	2.6464	2.1766	1.0293	1.8801	1.2085	2.3816	1.8201	-0.4325	2.0535	-0.0725	1.8036	2.9544	0.5955	1.7316	0.7579	3.0323	0.8568	1.1833	1.7097	1.5902	1.2147	2.4727	1.5165	-1.2481	2.9507	2.2813	1.0983	1.7702	0.8961	1.5366	2.2299	0.9115	1.5366	2.9262	0.9716	2.2753	3.1987	1.2934	0.5271	1.9601	0.3907	1.816
ENSG00000185347.17	0.4967	2.2391	3.8749	1.7828	2.2543	1.8879	2.9802	3.5387	3.0774	2.0569	3.5959	1.6964	4.3342	0.8082	0.5666	0.9268	0.537	2.8034	1.177	3.5199	1.1382	1.1117	1.0222	1.5902	2.0776	4.3646	2.7336	0.5955	3.7582	3.0446	-0.2498	2.6602	2.1988	2.8819	2.3423	2.6325	2.7636	2.1247	1.6604	2.8137	2.0076	3.9147	3.0217	2.971	2.3479	1.125	2.7336	0.3685	1.7141
ENSG00000177374.12	1.7575	-0.8339	1.0151	-0.1504	0.3346	0.7579	1.9859	0.2881	0.346	0.2154	0.6332	0.044	-0.3201	-0.4131	-0.9971	0.0158	-0.4325	0.2998	1.4281	-0.4131	0.3796	-0.1504	1.46	0.6239	0.7493	4.9937	2.7073	1.1577	-0.3201	-0.4521	-0.6193	0.7748	1.1447	-0.2159	3.5657	-0.7834	-1.3921	0.2998	-0.9132	-0.1993	-0.0277	-0.3383	1.5064	1.3397	-0.4719	-0.7346	1.0573	-0.5973	1.2023
ENSG00000177685.16	2.9802	0.5666	1.6093	-1.8314	-0.8863	3.4116	0.8327	-1.2142	0.1903	1.1512	0.8082	1.3623	2.6624	-0.394	1.2455	2.3251	-1.4699	4.8048	3.836	-0.3566	2.5487	-0.0277	-0.2671	3.4437	-0.5125	1.595	3.1011	3.2313	0.0158	1.4808	0.4552	3.7804	4.9727	-0.2328	1.8564	-0.0574	-0.5125	3.1079	-0.1031	-1.5105	-0.1345	-0.5756	-0.0425	3.0671	2.8321	0.605	0.7321	-1.1488	2.982
ENSG00000169045.17	8.0869	7.4017	7.5095	6.6896	7.4112	6.6509	7.587	7.2479	7.6905	7.1584	7.2729	6.7867	7.3354	6.7856	4.4516	6.7115	5.0045	7.4555	7.2249	7.2861	7.1459	5.7445	8.2938	6.4471	7.2419	7.1792	6.5393	6.474	7.7844	7.1711	5.2365	8.0104	6.6813	4.5892	6.892	7.6113	6.9742	8.3839	6.1264	7.199	8.7035	7.2262	6.9992	6.8311	6.7736	6.2455	7.3188	6.142	6.9624
ENSG00000266036.1	2.3898	0.5568	0.2998	1.8604	2.1734	-2.9324	-0.5756	1.1117	1.4228	-0.6643	0.8408	-0.3201	0.1648	3.5312	-0.8339	1.2815	-2.8262	-2.1779	2.8034	-1.6394	2.7742	-0.4921	1.1382	2.004	1.2455	-1.3183	2.2872	-0.394	0.5955	-3.0469	-9.9658	0.6145	1.5415	-9.9658	1.9564	2.2813	0.7233	-1.0262	-3.3076	-9.9658	-2.3884	-2.3884	-1.1811	-2.6349	1.7995	-1.3183	1.6875	2.236	-0.2498
ENSG00000152154.10	2.1247	2.5087	1.8404	0.7664	0.7493	2.6487	2.0707	-0.5543	-2.114	0.8082	-0.5973	-0.4719	-3.1714	-0.1993	-0.5973	0.6969	-0.1504	0.3796	0.7748	-3.0469	0.3573	1.5366	1.2815	-0.0425	1.177	-1.685	-2.3147	1.4228	-1.9942	0.03	0.0854	0.03	1.0503	1.412	2.0707	1.2815	1.105	1.0642	1.177	1.4962	1.3846	1.3109	0.1388	0.0158	0.8726	0.3231	0.24	-0.7588	-0.7108
ENSG00000132122.11	0.9115	0.8883	1.3846	0.8327	1.9188	1.105	2.6418	1.7489	1.2023	1.816	0.7321	0.1519	1.4335	2.4225	0.2154	2.1147	1.105	0.8082	2.3926	0.346	1.7446	0.7321	0.517	1.7575	0.8568	1.0983	1.5563	1.2455	1.3791	1.1706	-1.6394	0.8408	1.9302	1.3956	0.1903	0.7146	1.3901	2.1114	0.7407	1.5115	3.7475	-0.9132	2.0147	0.9568	1.4174	-0.8339	2.2082	0.4865	0.3685
ENSG00000244716.3	-0.4131	-0.6873	0.4447	-2.4659	-0.4921	-0.6193	0.058	0.1903	0.6332	0.3685	0.099	-0.5756	0.5568	-0.0277	-0.8599	-0.2159	-1.8836	1.6875	0.4125	1.2815	0.4761	-0.5756	-0.0425	0.1388	-0.1187	1.7617	2.108	0.7832	0.1519	1.1512	-2.5479	0.8327	0.2642	0.2522	1.766	1.6875	-0.4719	-0.1345	0.4016	-0.394	1.2209	-0.7108	1.4011	0.099	0.03	-1.7809	0.7146	-2.1779	-0.0425
ENSG00000148773.12	-0.1187	0.9419	3.483	0.4552	-0.5332	1.3167	2.0673	1.8078	4.8017	-0.9971	4.0515	0.058	4.9069	0.7832	-3.3076	1.0007	0.7146	3.5486	1.2394	2.6602	-1.1811	0.8805	-1.3921	-2.5479	2.0289	3.1669	1.2394	-2.4659	5.0304	-0.7588	-0.9406	3.8218	2.1114	1.7009	0.9642	2.7444	2.2543	-0.0425	2.2573	1.5709	0.0718	2.9413	1.8404	-1.3183	1.2209	-2.1779	0.4761	-0.8084	1.5216
ENSG00000117632.20	5.0635	5.2858	7.6911	5.6133	5.7544	5.6815	6.5413	7.3264	8.4986	5.0562	8.2503	5.8617	8.6493	5.9766	3.9626	5.3505	5.1827	8.4872	5.709	6.3005	4.8565	5.2091	3.8511	5.0571	6.8456	7.0728	6.3877	4.5417	8.5425	6.8613	2.376	6.614	7.3172	5.9374	6.6361	6.6635	6.6187	4.9251	6.093	5.9498	5.9428	6.9664	6.8684	5.9132	6.3295	4.6944	6.9771	4.4115	6.2424
ENSG00000132031.12	0.5271	-0.9971	1.4962	0.3115	3.4371	-0.6873	3.4237	-1.4699	2.5087	0.6608	-1.4305	-0.3383	-1.4699	-1.1172	-1.3548	0.0014	-1.5951	6.7085	0.1388	-1.9379	-1.685	-0.013	-1.2828	0.688	-0.7108	-0.1993	0.4761	-2.1779	-1.5951	3.4661	-0.6193	-1.2481	2.9205	1.3283	-0.9406	4.2699	-1.5951	0.3796	-1.1488	-1.3921	3.5212	-2.2447	-2.5479	2.2144	-2.1779	-0.8863	0.679	-1.4305	-0.8863
ENSG00000105374.9	2.7292	2.1925	2.6738	1.6187	1.6695	2.982	0.0014	0.8408	-0.6643	0.7748	0.3573	2.8602	6.243	1.6045	3.4997	2.8422	0.3573	-1.0559	2.0776	0.5069	2.6138	4.7688	2.0946	3.453	2.409	5.2396	3.245	3.7138	-0.3201	1.0293	3.1426	1.7912	2.1013	1.0293	6.2627	0.7058	0.1519	-0.1993	0.9343	2.8034	0.8408	0.9419	0.4552	1.2455	2.1894	2.9562	2.4063	2.3451	1.6466
ENSG00000110092.3	3.2988	4.2189	3.838	2.9013	5.4053	3.9552	5.5787	6.5443	6.2891	5.8017	4.7804	3.6428	2.4544	5.9402	3.2929	5.2687	3.6703	7.6552	5.6453	3.6113	5.0251	4.1441	4.5838	4.5002	4.4958	4.864	3.2189	5.2396	3.4739	4.1335	3.0376	6.1869	5.9951	6.5899	4.178	5.0206	5.0361	5.0462	3.4804	4.0322	6.9972	3.4183	4.811	4.5808	4.8645	3.867	7.2164	3.1556	6.1969
ENSG00000164050.12	4.3249	0.9642	1.884	-0.0574	2.6278	1.412	3.2929	2.3451	0.9642	1.8404	1.1447	2.05	3.6042	0.2762	-0.6193	1.5998	-0.8339	-0.0277	0.0158	-0.013	0.8726	1.0779	2.7227	0.5859	1.4962	2.5137	1.105	1.1316	1.6187	2.828	-1.8314	2.8522	0.8961	-0.0277	2.685	5.2747	4.7772	1.8996	0.6145	0.1903	2.3926	3.1829	1.7702	1.6234	0.7493	1.0642	2.2144	1.9415	2.8361
ENSG00000182230.11	0.7579	1.7316	2.1894	2.96	2.7636	3.1507	2.4675	3.3393	-2.6349	2.3366	0.4233	0.6425	-6.5064	2.8582	-0.6643	3.6417	2.7183	-2.1779	3.5461	-1.0262	1.1706	1.7786	1.2209	2.7487	3.7898	-5.0116	-1.1172	2.5876	-1.1172	4.8177	0.9343	3.6018	3.5262	-1.8836	-1.2142	-3.0469	0.9115	2.872	0.03	1.614	3.864	3.8198	3.5947	2.376	2.3788	2.8897	0.4761	-1.0559	3.506
ENSG00000149532.15	5.9526	4.4628	4.5392	3.5009	3.773	3.7226	4.0313	4.1852	4.7148	3.3745	4.096	3.0463	5.2308	3.8876	2.2206	3.7741	2.7292	5.4555	4.3931	3.793	3.8269	3.1228	5.6865	3.5827	3.7825	4.8048	4.1555	3.9589	4.3299	4.3133	1.2333	4.7704	4.7809	3.8769	4.5072	5.3216	3.794	4.1571	2.5487	3.83	4.8905	3.6101	4.1883	4.9477	3.9856	2.7051	4.3046	2.376	4.6253
ENSG00000088356.5	3.6928	3.6703	5.0743	6.7415	5.0871	4.1078	5.1148	5.2548	4.073	4.6713	4.9486	3.6928	3.9534	5.3865	3.9289	5.4712	4.7291	5.0135	5.2377	5.1962	3.7127	4.8773	3.6486	4.8064	5.8692	4.6416	4.5638	4.4108	4.2235	6.0642	3.002	4.562	6.3486	2.5112	3.5742	4.6018	5.5522	4.1939	4.7608	4.9851	3.4424	3.7345	4.4088	3.4197	4.9556	3.9118	5.124	4.0943	3.7646
ENSG00000185834.10	-0.6873	-0.0877	1.0847	-2.9324	0.2881	0.6608	0.537	0.6332	0.8488	0.1257	-0.013	0.3685	1.8996	-0.1504	-1.2142	-0.1504	-1.0559	-2.1779	0.517	0.9343	-0.7108	0.099	0.2029	-0.3201	0.2277	0.2522	-0.8339	0.9493	0.5763	0.1388	-1.0862	-0.4325	-9.9658	-0.2845	1.6695	-0.8084	0.1776	0.0158	-0.5973	0.0718	0.3685	0.6145	-1.7809	-0.3752	-1.8314	0.5859	0.1648	-1.7809	0.2998
ENSG00000186088.15	3.7378	2.7993	2.6487	2.1444	2.8502	2.6302	3.3745	2.609	2.0604	3.1028	0.3115	2.3981	3.1844	3.2752	1.5013	3.7028	1.8363	2.2663	3.091	0.8488	3.7335	3.2189	2.9488	3.9552	1.4808	2.1509	1.2147	2.9562	-0.7834	2.7742	0.0718	3.0808	2.2513	0.4125	2.5948	2.376	2.1734	3.5022	2.0912	1.2209	3.5299	2.0147	2.7572	2.2421	3.136	2.7721	2.3366	3.0927	2.376
ENSG00000124593.14	1.9564	2.2051	1.7403	1.9712	2.0912	1.3956	1.5013	2.7095	1.9786	1.8404	1.4065	-0.2845	2.2901	0.5069	-0.2845	1.0151	-0.4921	0.2154	0.7233	0.2998	1.8119	0.7146	1.5806	1.1897	1.6695	2.2723	2.3953	1.4441	1.5612	2.8602	-1.8836	3.0498	1.4494	0.1257	2.0638	1.1382	2.9765	3.4765	-0.0277	0.8164	1.2147	3.2389	2.2633	1.7954	1.9601	0.8568	1.1706	0.679	1.9931
ENSG00000249626.1	0.6517	-0.1345	0.346	-2.6349	-1.7809	-0.0277	-1.9379	-0.3752	-1.2828	-1.8836	-2.1779	-1.9379	-0.3022	-0.5543	-9.9658	-0.6416	-4.035	-3.6259	-9.9658	-3.0469	-2.6349	-3.3076	1.3511	-3.1714	-1.0262	-3.3076	-0.8863	-1.9379	-5.0116	1.3167	-3.6259	2.6185	-0.6643	-0.4325	-0.9686	-0.7588	0.3796	-0.9686	-4.6082	-2.2447	-1.3548	-0.6873	-0.1828	2.1147	-1.7809	-0.1993	-0.0425	-1.1811	1.9601
ENSG00000140284.10	-4.035	2.5683	-2.2447	5.5617	5.4229	-0.1665	-0.7834	2.05	-3.3076	-1.0559	-3.3076	3.4609	0.2522	2.9469	1.2147	3.3336	1.4652	-6.5064	3.7582	-3.3076	4.4615	-0.2845	7.5205	1.9527	1.3901	-1.8314	1.4281	2.0183	0.8164	-2.7274	-0.3566	0.8805	-0.5543	-9.9658	-1.4305	4.3442	0.7748	2.0004	-1.1172	2.6828	-3.3076	-2.8262	-1.2481	-2.9324	1.3225	3.6486	-5.5735	1.4228	3.0859
ENSG00000038945.14	2.3508	0.2154	1.105	1.1117	-0.394	0.2881	2.2019	1.7489	0.1776	-0.3022	2.4386	2.7847	3.2662	4.837	0.2522	1.9859	1.4808	-0.0574	1.949	1.1897	3.1458	2.2019	0.1776	0.547	-0.1345	5.1023	2.6579	0.7493	1.9822	0.8488	-0.5332	-1.1811	-0.3566	-1.3548	3.6646	0.3907	-0.2498	1.4281	-0.2498	0.3231	-0.8084	0.2762	-1.2142	1.3567	1.6234	2.1574	-0.6193	2.05	1.4494
ENSG00000189339.11	4.5681	3.1162	2.6962	2.4623	2.8034	2.874	3.6793	3.2096	2.3077	3.2034	3.3717	3.1876	3.6474	2.3308	2.6302	4.182	2.4857	4.0028	3.5411	2.7401	3.6635	2.6161	2.7594	3.793	3.0217	3.867	3.5299	3.0961	3.9356	3.055	1.8404	3.1924	4.9978	2.9243	4.3931	4.1915	3.6463	3.0305	3.0688	3.1212	4.1604	2.2268	3.3633	4.4823	2.9875	2.791	3.8023	2.7444	3.2572
ENSG00000159713.10	2.3871	1.7273	5.7366	2.5634	3.0791	3.4075	5.6815	3.2112	3.5149	6.0809	6.3863	3.0287	2.4035	1.412	3.637	2.1411	0.7321	4.4823	2.5288	7.4404	2.8301	2.6918	0.4016	2.4779	2.5313	5.1339	3.8441	2.4908	4.5988	2.8936	2.3677	1.7702	3.5839	3.1112	3.4061	0.5069	0.1648	1.8918	2.4035	2.7721	3.836	3.7709	3.2049	2.8779	1.6234	1.692	5.0246	1.8078	1.0847
ENSG00000146094.13	0.9935	3.5161	2.753	1.8918	3.0706	0.3907	2.5036	0.7832	2.2482	1.1897	2.8522	0.537	2.4252	2.4727	1.0779	0.9038	0.9716	1.4388	0.7916	1.0503	1.5266	2.0254	-1.1488	0.4967	1.6785	3.7992	2.3479	1.0573	2.8341	0.6608	-0.2671	0.8647	-0.9132	-0.8339	2.8936	0.3346	1.5758	2.3479	1.5366	1.4704	-1.0862	2.409	0.3796	0.7407	0.7916	1.5115	0.5666	0.4865	1.3051
ENSG00000258608.1	1.787	-0.4325	2.0878	1.3846	2.5996	2.4623	-0.4131	3.5161	1.7316	2.3649	1.2815	0.1388	2.3981	1.5563	1.7403	1.3454	-4.6082	1.6512	1.3167	1.5316	1.3397	0.5763	1.8323	2.376	1.3109	-9.9658	2.3164	2.7487	1.2756	1.0983	2.004	3.3549	1.8444	1.0293	-9.9658	1.683	2.1957	1.196	2.0638	0.7146	3.0808	0.6969	1.4441	0.4552	2.8096	1.0433	2.1988	0.3115	2.6232
ENSG00000234353.2	2.376	-0.3022	0.1388	-2.2447	1.2455	-0.7108	1.1897	0.03	0.9493	1.5366	-0.2671	0.0014	0.3346	-2.6349	-1.8836	-1.7322	1.1316	-0.3022	-4.6082	-0.3383	-1.1811	-0.5973	-0.8863	-0.9686	-1.2481	-1.8836	3.1261	-1.7322	1.5366	0.537	-9.9658	2.108	-1.685	2.2931	0.547	-0.5756	1.0983	0.2154	-2.1779	-0.394	-0.6873	0.9191	0.517	0.4761	-1.5522	0.3346	-1.1488	-0.9686	1.8604
ENSG00000164294.13	4.6428	5.4996	4.9421	5.5072	6.4704	5.6303	5.9993	6.5143	6.0566	5.2762	5.5072	3.7794	5.1123	6.2411	3.832	6.0106	4.1069	3.834	6.1208	6.0273	4.796	3.8876	3.7783	4.7523	5.5314	6.7578	2.8199	4.9477	6.2321	4.5705	2.6464	5.8151	6.2211	3.0619	4.8002	4.1907	6.6184	5.7099	5.1235	6.2122	5.9079	3.5657	5.1772	3.5935	5.1799	4.1392	5.3238	4.2396	4.3965
ENSG00000263345.1	-1.6394	-1.6394	-1.0862	-1.1172	-1.0559	-1.9379	0.4447	-0.8084	-0.9132	-2.3147	-0.9406	-1.8314	-1.685	-1.4699	-9.9658	-1.7809	-2.8262	-4.2934	-1.6394	-0.8084	-1.6394	-2.3884	-1.0559	-1.9379	-1.1811	-1.685	-1.2142	-0.9132	-1.8836	-1.0262	-9.9658	0.3115	-1.0862	0.6608	-2.4659	-0.7588	0.4865	-1.4305	-4.035	-1.0559	-0.1993	-1.2142	-0.1993	-0.8084	-3.3076	-4.6082	-0.7588	-1.7322	-0.3566
ENSG00000206530.8	0.7146	0.9419	0.2277	-2.8262	1.0915	1.3397	1.5758	-0.1187	-0.4131	0.7664	0.6239	0.058	1.2271	0.5666	-1.4305	0.1776	-1.0862	-1.5522	0.099	-0.6643	-1.4305	-1.5522	0.517	-0.0574	-0.0574	1.2516	-0.7834	0.1124	-2.0529	0.8488	-0.3201	0.688	1.2333	0.044	0.2277	0.434	2.6805	0.1519	-1.4305	-0.8339	0.3231	0.24	-1.2828	0.0854	-1.685	0.0014	-1.3183	-0.1504	0.3115
ENSG00000224945.1	-1.7322	0.7058	2.5828	0.434	3.7877	2.9692	0.9419	1.9377	3.5124	3.1409	1.5316	1.949	1.4065	2.5011	1.9712	0.2029	0.6699	3.5124	1.4547	1.5165	2.0673	2.3308	2.9281	1.2696	1.2815	1.125	1.8078	3.3393	1.6785	3.4411	-1.4305	4.927	1.3791	5.0951	-4.035	1.0222	2.7249	0.517	0.2998	0.9115	1.7316	2.4623	0.7493	3.4224	1.3901	0.044	1.8918	1.7316	3.7061
ENSG00000198625.12	2.6602	1.0293	1.0642	0.9716	1.614	1.2576	1.8996	0.8726	1.5165	0.8568	1.5514	2.1213	1.0573	1.7403	-0.5973	1.0779	0.0014	1.5998	1.8119	0.7999	0.5666	1.4065	3.0757	0.7664	1.3901	1.7489	0.9419	1.3901	1.5806	2.183	-0.2328	2.6693	2.1114	2.1925	1.5854	0.8164	1.766	1.2455	-0.2159	1.1706	1.8201	0.8082	1.683	1.9073	1.2756	1.1316	1.5316	0.4657	2.3423
ENSG00000102359.5	-0.4325	0.7664	-0.9406	-4.6082	0.3346	-3.816	0.5763	0.2642	-1.4699	-0.013	-0.2671	-0.1665	0.346	-1.8836	-2.6349	-2.8262	-2.114	-1.4699	-1.9379	-1.0862	-0.2498	-3.816	0.4865	-1.2142	-2.114	4.4509	2.8301	1.4281	0.1388	-1.0262	-3.816	-0.6873	-3.0469	-4.6082	0.8568	-3.0469	-1.1488	-0.394	-1.8314	-1.2142	-1.7809	-2.9324	-0.9971	-3.0469	-1.4305	-3.3076	-2.5479	-1.2828	1.2394
ENSG00000158402.18	-1.0862	0.4447	2.5437	0.1903	-0.394	2.0844	0.6332	1.4859	3.1179	-0.5125	2.93	-0.8339	3.2885	-0.4325	-1.4699	0.6969	0.0854	1.8119	1.8564	2.3019	-1.1172	-0.0725	-1.9942	1.5266	1.7617	1.2271	1.0573	-1.3183	3.1637	1.3791	-2.8262	0.5568	2.7183	1.2455	-0.7108	1.8604	0.4125	1.3109	1.7702	1.8404	-1.2481	1.2696	2.5511	-1.0559	1.125	-2.1779	0.605	-2.4659	0.4967
ENSG00000172766.18	2.6805	1.766	1.9931	2.0076	1.4652	0.7407	2.6624	1.0433	1.3791	1.4281	1.7489	0.8082	1.2875	1.5758	0.1519	1.8722	0.9268	3.1179	2.108	1.7229	1.0642	1.6785	1.8722	1.1706	1.5998	1.7403	1.7009	1.5216	1.9377	2.5363	-0.394	2.0569	2.1247	0.8408	2.2723	1.4335	1.8524	2.1013	2.1702	2.8361	2.3843	1.6604	1.5854	1.9302	2.1247	0.605	2.1702	0.2029	2.2113
ENSG00000164109.13	2.0147	1.7097	3.794	3.0961	4.5142	1.6281	3.87	4.0739	4.3625	3.7593	4.2274	1.5465	3.7804	3.7783	1.334	3.4713	0.9568	4.0722	3.7345	3.834	2.4063	2.1988	0.8805	3.6555	3.4778	3.838	2.6418	1.4441	4.3555	4.4088	-2.3884	3.7919	5.0027	1.0983	1.5902	4.1002	3.6612	3.325	1.9859	4.1724	3.0568	2.1147	4.7442	2.3366	4.0073	1.8119	4.3213	2.5924	1.9073
ENSG00000227953.6	0.2522	1.0779	0.5069	-2.9324	0.6969	-2.7274	-3.816	-1.3548	-3.1714	-1.0862	-0.8084	-5.5735	-0.2671	-9.9658	-2.0529	-6.5064	-1.3183	-2.6349	-0.5756	-3.816	-3.1714	-4.2934	-3.1714	-0.7834	-1.5951	1.4065	-1.0862	-1.2481	2.2482	-3.816	-4.6082	-1.1488	-2.8262	-9.9658	0.8246	2.6715	-1.1811	-0.7588	-2.2447	-3.3076	-0.1828	2.2452	0.2881	0.0854	-1.7809	-2.8262	-0.8599	-0.8599	-4.2934
ENSG00000111640.14	10.2713	13.4465	12.8536	13.1586	12.8814	12.7494	12.8068	12.3785	12.2903	11.8767	13.2558	10.9848	12.9951	11.6545	11.8509	12.1459	11.7199	12.8881	13.2999	12.0732	12.0342	11.3292	11.3689	11.8124	13.0026	12.4578	11.58	12.262	11.267	11.6211	10.5033	12.6558	12.647	10.6425	11.0352	12.4045	12.9976	12.6551	11.6112	13.5456	11.3097	11.4246	12.0339	11.1105	12.5368	10.4845	12.1488	11.2133	10.8902
ENSG00000145022.4	5.91	4.1145	4.8949	2.9432	4.764	3.449	4.3306	4.1692	4.3604	4.2929	4.4588	2.2482	4.1571	3.7061	2.8199	2.6805	3.838	5.3317	4.5454	4.7437	4.2921	2.7993	4.7635	5.1579	3.1701	4.3604	4.5868	4.0506	3.3759	2.118	1.9968	5.322	5.0661	1.5661	4.6826	4.3639	3.5863	4.2706	1.7229	4.5211	3.9599	2.5137	3.741	4.6821	4.6474	2.3788	2.7183	3.6463	4.4868
ENSG00000236871.6	1.5415	0.9935	-0.5543	-0.4325	-2.0529	1.8078	-0.7834	-1.2481	-1.9942	0.9419	-1.9942	-2.3147	-3.0469	-0.0425	-9.9658	-1.3921	-1.1172	0.6332	2.2391	-9.9658	0.346	-2.114	-2.0529	0.3573	0.3231	-2.8262	-1.9379	0.5568	-9.9658	0.0158	-9.9658	1.2209	1.8996	-2.5479	-1.7809	-1.3548	-1.3921	1.0293	-1.1811	-1.8314	0.03	-1.3183	1.2992	1.4441	-1.6394	-9.9658	-9.9658	-1.1488	1.1382
ENSG00000228315.11	4.7469	2.0535	2.6556	1.1512	2.8014	2.2237	3.0825	1.6695	2.96	2.3423	1.9452	3.2158	1.614	1.6558	0.4447	1.3225	1.4335	4.079	1.2992	3.0287	1.934	0.8408	3.695	2.2663	1.4281	2.1509	6.6855	1.8683	5.0803	3.4277	-0.1187	4.0046	2.1147	4.696	3.7571	2.9167	2.5996	1.8879	0.8082	2.2842	2.578	4.1604	3.0145	4.085	0.8246	0.9862	1.3679	1.2992	3.5694
ENSG00000168060.14	1.177	0.03	0.4125	-0.2671	-0.6416	0.3115	0.8726	-0.1504	0.5859	-0.1504	0.2277	-0.1187	1.3846	0.7321	-0.1828	-0.3383	-2.7274	0.3346	-1.3183	-0.3566	0.3573	1.1706	-1.0262	0.5666	0.4761	1.9149	2.6984	1.1382	-0.0574	0.1903	-1.3921	0.2522	-1.8836	-1.2142	2.5924	-0.5756	-2.2447	-0.2498	-0.2498	-0.3383	-0.6643	-0.9406	-1.1488	-0.3383	1.5216	0.4233	0.8246	0.3346	0.7579
ENSG00000272644.1	1.3679	3.0393	2.5972	2.5683	1.4065	1.4441	3.0927	2.7636	3.0376	3.0199	1.816	0.24	2.9618	-0.0425	1.5013	0.679	1.7097	2.3898	1.334	2.9186	0.6332	2.2082	2.909	2.7227	2.362	2.5585	3.5287	2.2299	2.4492	2.6255	0.9568	2.5213	1.8918	3.1393	2.6232	3.5387	-0.0425	2.824	2.0604	2.236	1.8323	2.5188	1.2696	2.7051	1.6466	1.4335	2.0465	0.1776	3.186
ENSG00000147100.9	1.1117	4.7581	4.8645	2.043	3.5399	-0.1031	4.7756	4.5675	3.3278	4.3256	4.3328	-0.9971	-1.8314	-0.1031	2.578	2.5413	0.9862	4.7651	4.0867	0.2154	2.6418	3.616	5.2411	4.0765	3.5742	3.1393	0.2277	3.5863	0.7493	2.8819	-0.6193	4.546	2.9747	-0.6643	3.9543	5.8919	4.4317	5.5472	-0.1665	4.284	3.8289	2.3366	2.909	2.9488	4.6154	1.4704	3.6543	2.9281	4.1086
ENSG00000119969.14	-0.2845	1.0007	3.2267	1.177	1.2756	1.9034	1.6558	1.9149	4.5596	0.7579	3.5473	0.4016	4.2833	0.2642	-1.9379	0.2029	0.3346	3.4424	1.3846	0.9568	-0.2328	1.2696	0.7832	0.099	1.9786	2.1574	0.346	0.1776	3.449	1.3397	-0.7588	4.1136	1.7786	2.7227	-0.2159	1.9149	1.7954	1.2815	1.0433	1.1184	1.5661	1.5612	1.9601	3.1829	0.679	-0.6416	3.0774	-1.1172	0.8164
ENSG00000124491.15	3.1844	-1.3183	-0.5756	2.1313	0.7832	0.5271	0.7579	-0.1504	-2.2447	0.044	0.1257	5.889	4.0584	3.2526	4.0688	2.4597	-1.5105	-4.6082	2.561	-2.4659	3.9883	0.7832	0.5859	2.2113	1.2636	7.6796	5.967	3.4945	-2.4659	1.196	0.1388	-0.7108	-1.5105	-2.9324	5.6784	0.8647	0.9642	-1.0862	-2.5479	-0.5543	-1.1488	-1.9942	-1.8836	-0.1993	2.2513	3.5803	-1.2142	2.6348	1.2815
ENSG00000108448.20	1.9601	3.0876	1.9415	1.1706	1.6649	0.8726	3.3017	2.676	1.1577	1.412	1.6045	2.5363	2.2113	2.3251	0.5568	3.0706	0.4865	2.7117	2.685	2.0912	3.0654	1.7141	4.2914	3.091	1.5612	2.4465	2.5996	2.1313	2.826	2.6232	-1.5951	3.9137	2.6918	-0.2159	3.4464	3.5718	2.6624	2.4465	0.4552	3.2127	3.1162	0.6969	2.982	3.2796	4.0841	1.196	2.2573	2.9375	1.8722
ENSG00000143442.21	4.6288	3.8847	3.2915	2.6579	3.2811	3.1908	3.8857	3.0671	4.2041	2.8701	3.5971	3.7794	4.1449	3.2915	1.7954	3.154	2.2421	4.2533	3.6219	2.9729	2.874	3.5875	6.1701	2.872	3.2127	3.3938	2.9262	3.1669	4.1482	3.8126	1.7446	4.637	4.2743	3.2158	3.4237	5.014	4.1136	4.0645	2.874	3.0163	4.4061	4.4189	4.1748	4.6201	2.7615	2.9032	3.4984	2.4623	3.8461
ENSG00000188372.14	0.5069	3.5682	3.8511	3.5947	3.8551	2.8096	4.4926	3.0358	4.1604	4.0225	2.0076	3.0145	3.0995	4.4816	3.6737	2.9747	3.8228	2.0707	1.8643	4.796	3.1717	2.6602	2.8877	5.3067	3.7432	2.4492	5.4189	1.5998	3.5947	4.538	-1.2481	1.8722	0.3115	2.9729	1.3956	2.8602	3.208	3.3134	3.9242	4.5355	3.2405	3.8136	4.0926	4.6165	4.4236	3.7356	4.3031	4.5066	1.9638
ENSG00000100038.19	2.7487	2.1957	3.5754	0.8726	2.3394	1.2147	3.5199	2.609	1.7828	2.004	2.685	2.3451	2.8341	1.3511	0.3231	1.3791	1.4962	2.9224	2.2299	1.5366	1.8444	1.7009	3.0825	2.05	1.0711	3.309	2.3843	2.0147	2.9109	2.5163	-1.3548	3.6089	2.7249	1.934	2.1766	3.1987	2.9839	2.9413	1.6374	2.1925	2.8361	2.1925	1.8957	1.816	1.4652	1.2147	1.2756	-2.6349	2.1798
ENSG00000244486.7	1.3225	-0.2671	0.5859	-2.8262	-0.4131	-1.8836	2.036	1.6649	0.434	0.434	1.1382	0.9642	-0.8863	-0.8599	-0.6873	-1.5522	-2.6349	-0.1828	-1.1811	-0.5973	0.4967	-0.2671	0.2998	-0.394	-0.4521	4.7682	2.0878	0.9568	1.4174	-1.4699	-2.5479	-1.2481	0.5666	0.058	2.3135	1.1897	-4.035	0.0158	-1.2142	-0.1665	-0.5125	-0.2671	0.537	-0.1031	-1.3921	-2.0529	-0.2159	-1.4305	0.9268
ENSG00000157404.15	1.4335	3.2632	3.0637	2.8779	1.6045	1.2333	1.3901	2.9356	2.1766	-0.9132	0.4865	-0.7108	-4.2934	3.2297	1.9452	-0.9132	1.2576	2.8701	0.0854	-0.6416	0.4657	4.0242	-0.0277	2.1476	1.4174	-2.2447	1.1512	0.6608	-0.8084	1.3791	-2.5479	-1.7322	1.334	-4.2934	3.4713	4.0144	-0.1031	0.8488	-1.3548	2.7249	-0.394	-0.1504	0.1648	-1.1172	0.4447	0.8647	1.3051	-0.3022	2.4465
ENSG00000178607.15	2.8076	3.7709	4.3534	1.8404	5.5018	1.6327	3.9599	4.9444	4.2212	4.2563	4.0952	0.4657	2.1734	1.1897	0.8164	2.0673	1.4388	3.8167	1.8323	2.753	3.309	2.5876	5.2762	2.1313	4.0207	2.5413	3.9431	2.233	3.5887	1.2394	-1.6394	5.7178	1.8643	3.3842	2.4675	5.4273	0.8805	3.7475	2.299	2.3926	4.5657	1.8078	4.5528	5.0934	1.9415	0.044	5.4243	0.7321	2.0218
ENSG00000170231.15	-9.9658	3.6382	-2.8262	7.2729	4.5342	5.8151	5.4111	-2.4659	-2.0529	5.2691	-1.2828	-2.5479	-1.5951	5.1788	6.2167	5.8311	-1.1811	1.334	3.7116	-1.4699	-1.9379	6.4028	5.6773	1.9415	7.2174	-1.9379	5.0282	5.6082	2.1509	7.3157	1.3791	-3.458	4.7077	-9.9658	-9.9658	2.5313	-0.394	4.4913	1.2147	5.2709	-0.3383	-1.5105	5.2965	-3.6259	4.3413	4.306	-3.816	-3.0469	4.6387
ENSG00000162461.7	1.0642	0.3907	-0.7346	-2.3884	-0.4521	-2.6349	-0.3022	-2.1779	-0.7834	-0.3022	-0.3022	-3.816	-2.7274	-3.816	0.099	-1.685	-2.0529	-1.3548	-4.6082	0.3685	-0.2845	-1.3548	-1.5105	1.2516	-1.1172	-0.2671	-2.114	0.058	-0.5125	0.1903	-2.0529	-1.9942	-3.0469	0.2029	-1.7809	-1.2142	-0.4921	-0.8339	-3.1714	0.1388	-0.7346	0.346	-1.0262	-2.6349	2.3816	-1.8836	-0.1993	-0.3566	-0.2328
ENSG00000262528.2	1.9302	2.6647	3.6827	0.2029	2.8582	2.9655	2.1638	2.0946	1.9712	1.8323	0.9789	-2.4659	-3.0469	2.5363	1.9749	0.7407	1.2455	3.5387	0.8647	0.4125	0.1124	2.0183	0.8408	1.2085	-1.9942	-3.0469	0.4865	1.9302	-3.816	2.4908	-0.8339	4.0278	1.9226	0.5955	-0.2328	4.4777	1.8078	0.8408	0.2154	0.7233	2.1988	1.9149	-0.3383	3.1377	-0.5125	-4.035	2.4144	-0.4921	1.5758
ENSG00000249592.5	1.4652	0.4657	1.7053	-0.8339	0.517	-0.6643	1.3956	1.3791	1.46	0.9716	0.03	0.3346	0.8327	1.4281	-4.2934	1.3846	-0.0877	0.6699	1.0007	-0.0425	0.8568	-0.8084	2.8799	0.2642	0.346	1.0079	-2.9324	-0.8339	1.0293	0.7664	-3.1714	2.5561	2.1444	-2.6349	0.537	0.6608	-0.1828	2.0004	-0.2159	1.3735	0.8883	1.2394	2.004	0.3685	1.177	0.434	0.9493	-1.8314	-1.2828
ENSG00000103647.12	-1.7322	-1.685	-1.4305	-0.6873	-0.9971	-5.0116	-0.8863	-1.5522	-1.1811	-1.9942	-0.1665	-3.816	0.3115	-1.7809	-1.3921	-3.0469	-3.3076	0.6425	-2.6349	-2.4659	-1.9379	-1.5522	-2.0529	-1.5105	-0.5125	4.468	0.9268	-0.0725	0.1903	-3.3076	-2.5479	-0.7588	-1.2142	-1.685	-0.5543	-4.035	-3.6259	-0.9971	-2.1779	-0.3752	-1.4699	-1.7322	-0.8863	-3.3076	0.2998	-3.458	-1.8314	-3.0469	-0.0725
ENSG00000141279.15	6.2097	4.6195	4.5466	3.6219	4.6674	3.6335	4.8881	4.2758	5.3136	3.8925	4.6742	3.5706	4.975	4.6218	2.5536	4.8167	3.2018	3.9041	5.7498	3.7193	4.844	2.8178	5.862	4.4108	3.7259	4.3506	3.8719	4.2921	5.0295	4.5374	0.0854	4.6662	5.3281	1.614	5.4023	5.0862	5.1788	4.7934	2.6895	4.6341	4.9089	2.824	4.6428	4.466	4.5079	2.609	4.2958	4.748	3.1924
ENSG00000082482.13	-9.9658	1.7912	3.5262	-5.0116	-0.9686	-1.6394	3.0199	1.0573	-6.5064	0.2277	2.496	-9.9658	0.5955	-4.2934	-0.5756	1.1706	-9.9658	2.1444	3.4371	-3.3076	2.0465	2.081	4.7819	-3.816	-5.0116	0.9419	2.0878	2.8562	-4.035	-9.9658	-6.5064	1.1706	3.716	-1.2481	-5.0116	2.3649	-2.2447	-4.6082	2.1894	-3.1714	5.6505	-6.5064	-5.5735	2.004	-0.2498	-4.2934	2.7314	-1.685	1.2756
ENSG00000131398.13	1.0222	3.6883	1.1577	1.674	3.6543	0.346	2.1444	2.7161	-0.1031	1.1382	2.9948	0.8726	-0.9686	1.8957	-2.2447	0.7664	0.9862	-1.1172	0.6332	1.1316	1.614	-0.5973	-3.458	1.0847	1.642	-0.2498	-1.4305	0.058	2.6464	1.4065	-1.5105	-0.7346	1.1447	-1.0862	0.099	-2.7274	2.4831	1.766	0.6425	2.4649	0.3573	2.2421	4.9942	-1.3548	-0.1828	1.2756	1.614	0.605	-2.0529
ENSG00000166148.3	2.9911	-1.5522	-4.035	-2.7274	-5.5735	-1.2142	-1.6394	-4.2934	-1.5105	1.8323	-1.2481	0.605	-2.5479	-0.9406	-1.2828	0.24	-2.6349	-2.9324	0.4657	-2.7274	3.3032	-3.816	4.5916	-4.2934	-1.9942	-0.4921	-0.8863	3.4075	0.9789	3.8289	-3.3076	-3.458	-1.4305	-1.8836	-0.5543	-3.1714	-0.8084	3.0376	0.4865	-3.3076	-3.6259	-5.5735	-4.2934	-9.9658	-1.2481	-1.9379	-5.0116	0.6239	3.4143
ENSG00000124767.6	6.7038	6.4448	6.9053	7.3388	6.3036	5.2342	6.4494	6.9359	7.9346	6.14	6.8323	5.3122	6.3586	5.3306	5.4624	5.8053	5.5601	6.6861	6.0148	5.6288	5.3622	5.1839	6.9703	6.5508	6.9469	5.9203	5.5874	5.5571	7.2336	6.1973	3.3192	7.2448	6.7096	5.2676	6.4079	5.5934	5.8395	7.1516	5.4522	6.5382	6.5053	5.2939	6.4874	6.73	7.9308	5.1094	7.3548	4.8605	6.2174
ENSG00000118785.13	-1.3548	7.8949	6.3886	6.8753	6.8255	5.6186	7.7016	2.1378	5.026	5.0104	7.1526	6.6472	6.2862	10.074	-0.7588	2.727	7.1535	5.2653	2.3508	6.9401	4.4516	2.1925	1.46	6.408	2.8096	7.6392	3.2065	6.7256	4.6679	6.0841	-1.4699	4.7777	2.9637	-2.0529	3.6894	6.1623	6.6298	5.8622	4.0225	6.3674	-1.1811	2.2019	6.0964	3.5149	3.5572	4.2795	5.1429	4.3148	3.3148
ENSG00000104177.17	-0.3383	3.9534	3.8167	3.8857	3.8886	1.6964	4.66	3.7324	4.2661	4.1628	4.1724	2.7721	1.8323	3.4318	1.2934	3.0876	2.3677	5.3118	4.1923	2.9674	3.6382	3.2034	4.7624	3.345	2.7401	-0.6416	2.8994	2.8137	4.7919	3.0234	0.7664	3.7846	4.1788	-0.013	-0.5332	3.3675	4.0722	4.449	3.3577	3.6277	4.7672	3.3492	4.8545	3.7432	4.0892	1.8918	3.3828	2.496	3.0893
ENSG00000116754.13	6.5322	5.1355	4.9524	4.2803	5.1111	4.7192	5.5967	5.0571	5.2258	4.7945	5.2932	4.2847	6.0854	4.9308	3.162	5.1248	3.6623	5.8985	5.4367	4.7955	4.6571	4.2335	4.5608	4.63	4.7767	4.8885	4.5072	4.8314	6.2271	5.0571	2.6624	5.09	5.4631	4.7431	5.195	4.585	5.3392	5.2153	3.9175	5.096	5.748	4.7307	5.6548	5.8205	4.7458	3.7582	5.6594	3.867	4.5117
ENSG00000139914.6	2.7227	2.8502	3.5337	3.011	1.2756	1.3397	3.7909	1.0915	2.6395	2.0465	2.5876	-0.9686	-0.9406	2.7721	0.9343	-1.0262	2.6395	7.0743	1.4652	4.3068	-0.0277	3.9223	1.5465	3.3605	3.47	-0.1345	2.4412	1.3791	1.4388	4.811	1.7053	3.6961	6.6022	2.5707	0.9493	4.2503	-2.7274	4.9801	3.1162	6.3851	1.4065	0.9038	1.5806	5.6739	5.2814	-0.4921	3.4411	-1.1488	3.0791
ENSG00000169330.8	-3.816	-1.2142	-0.1504	-2.9324	-0.9132	-5.0116	1.0711	0.8488	-2.8262	-0.394	-1.1488	-3.458	-4.2934	-3.6259	-5.5735	-2.7274	-5.0116	-3.3076	-4.6082	-2.8262	-3.6259	-3.458	3.1653	-3.816	-2.9324	-1.5522	-3.6259	0.4552	-2.3884	-3.1714	-5.5735	3.7614	-4.2934	-5.5735	-5.5735	-2.3884	-6.5064	0.3907	-3.6259	-0.394	1.2023	-2.6349	-0.8863	-6.5064	-2.0529	-3.816	-1.9942	-5.5735	-5.0116
ENSG00000184672.11	-9.9658	-1.685	2.7784	-5.5735	-3.816	-9.9658	3.1876	-1.9942	-5.5735	3.0217	1.4174	-9.9658	-9.9658	-5.0116	-5.0116	-9.9658	-9.9658	3.2143	-9.9658	0.8327	-4.6082	-9.9658	3.9938	1.0779	-9.9658	-4.035	1.7575	1.0433	-1.5951	2.8178	-9.9658	2.0004	-9.9658	2.7227	-9.9658	2.362	0.7999	-4.6082	-1.3183	0.1519	4.7361	-1.1811	-9.9658	-9.9658	-2.3884	-9.9658	3.7105	-1.1488	2.6232
ENSG00000137474.19	1.0433	3.3407	1.7912	4.5293	2.727	2.685	2.6918	2.0638	4.7661	4.1692	0.6332	2.1988	1.6695	3.1162	2.7051	1.2394	1.5514	0.8805	3.7464	2.2175	3.8925	3.3842	0.099	4.706	4.8802	2.4386	3.506	3.8601	3.5161	4.6697	2.5511	0.7493	2.3164	1.8722	1.7575	2.3564	2.2783	4.857	2.7249	4.5528	3.832	0.3685	3.6113	2.081	4.4027	1.177	2.6161	0.4233	3.1079
ENSG00000279364.1	3.871	3.9346	4.3834	5.138	5.2939	3.1261	3.8601	4.0118	3.5124	4.2009	3.9002	3.2236	4.5814	1.5758	3.6849	3.1475	3.5212	4.9036	3.644	4.2281	3.3828	4.6623	4.8038	4.9132	4.7613	4.0392	4.1458	4.5217	3.6657	4.2419	2.5413	5.1173	4.0304	3.4477	4.433	4.8929	3.7171	4.1994	4.0532	5.1177	3.7582	3.7561	4.4686	4.6	5.1871	3.8167	4.8565	3.3307	5.1111
ENSG00000163539.15	4.3428	2.2931	2.3251	1.7828	2.3423	1.683	3.3148	3.3421	2.7551	2.4805	1.9601	2.874	1.0847	4.2001	0.8488	3.5633	1.2815	3.7475	3.3119	1.8444	2.5238	1.614	4.1203	2.8681	1.7403	2.5487	2.9224	1.9712	3.3336	2.6805	-0.8084	3.6509	3.6077	0.6608	3.0498	3.7269	2.4117	3.3105	1.0642	2.299	4.5261	1.3567	3.4687	3.8964	2.9488	1.7575	3.2359	2.5731	2.5163
ENSG00000127603.23	5.8783	4.7253	5.7173	3.8886	4.858	4.0909	5.1981	5.0063	5.1173	4.7291	5.2196	3.7378	5.5635	4.4647	3.6725	4.2556	3.8239	5.9167	5.6393	4.3576	4.4654	4.1086	5.9265	5.0041	4.4156	5.9141	5.2814	4.623	5.2608	5.3324	2.3898	5.8627	5.4407	3.8249	5.9103	5.0268	3.8218	5.0126	3.7105	4.851	5.5151	4.1732	4.7603	5.7055	5.1264	3.2267	5.2806	3.5535	4.6059
ENSG00000250090.1	-9.9658	-9.9658	-9.9658	-9.9658	1.1512	-9.9658	-9.9658	0.044	1.7141	2.081	-0.4521	-9.9658	-9.9658	0.03	-9.9658	0.7832	-9.9658	1.1897	1.614	-9.9658	1.5514	-0.8599	1.8036	1.5902	1.4911	-9.9658	1.816	0.4233	0.9862	-9.9658	-9.9658	-9.9658	0.9789	-9.9658	-9.9658	-9.9658	-9.9658	2.6738	2.1541	0.3573	-9.9658	-9.9658	1.7009	-1.3183	-9.9658	-9.9658	1.4911	-1.685	1.7995
ENSG00000184206.11	2.9128	0.9716	-0.5756	-0.2671	1.2333	-0.0725	0.7233	-0.1993	1.0079	0.8082	-0.8339	-0.5332	-0.3022	-0.2498	-0.9406	-1.2481	-1.2142	-0.6873	-0.4521	-2.2447	-0.6643	0.8408	0.9935	1.2023	1.642	-0.1187	-0.2845	0.7146	-0.2159	3.0978	0.2277	1.0915	-0.4131	-0.4131	1.7141	-1.0862	1.0293	1.4281	-0.6193	1.0711	0.9191	1.4962	1.7446	0.8408	0.7916	-0.4325	-0.3022	-0.5332	0.3685
ENSG00000105173.13	4.837	2.9243	5.1027	4.3285	4.6685	4.1269	5.5376	4.1086	5.3667	4.3876	6.3356	2.9674	4.5417	4.7576	1.1641	2.7951	3.5887	4.7861	5.22	4.232	2.5924	4.3639	1.4547	3.8521	5.3761	2.7183	1.3623	2.8681	5.845	6.3383	1.949	4.864	5.6456	3.9883	1.5854	3.7593	3.6771	3.8581	3.3925	3.4411	4.7426	6.109	4.9208	4.842	3.483	1.8564	4.9364	2.3019	3.1377
ENSG00000235776.2	0.5763	1.334	2.3019	-0.1828	0.5069	1.5316	1.8722	1.6187	2.2633	1.3567	2.3677	1.0779	1.6374	1.2636	-0.0277	0.434	-0.1504	1.8524	1.692	2.828	0.4125	-0.1504	1.0503	0.605	1.2085	0.6608	1.6604	1.412	2.4035	2.4857	-1.1172	2.0569	1.884	0.03	1.2815	1.8801	1.3283	2.2237	1.5661	0.9716	1.8242	1.1117	2.2206	0.0718	0.3115	0.4233	1.5514	-0.5543	0.9268
ENSG00000072062.13	8.165	8.1458	7.9402	8.2208	7.3653	7.2146	8.0828	8.8483	8.6866	8.3079	7.8024	6.0403	5.1148	7.998	6.0507	7.2874	7.4504	8.7579	8.3716	7.9635	7.246	7.4903	8.0248	6.9733	8.1294	5.6591	7.1038	6.9419	8.4837	7.376	5.7423	8.1302	8.3113	7.4179	6.2677	8.6094	7.4855	8.4737	7.9254	8.0013	8.4364	7.5066	7.5998	6.2422	7.3519	5.9921	8.5944	5.5438	8.2855
ENSG00000169641.13	3.2143	0.6239	1.1512	0.1903	2.4492	0.2762	2.5634	2.167	1.5661	1.0503	1.6785	1.0711	2.5163	1.5514	-0.1993	2.2421	-0.0425	2.2723	2.9148	0.5859	1.7702	0.8568	2.1345	1.0503	1.0983	2.3048	1.614	1.5758	2.7551	1.2756	-1.3183	2.7615	2.3508	0.9935	2.5658	2.4753	0.537	1.8282	0.0854	0.9115	3.4997	-0.6643	1.7828	2.5828	1.1512	0.2522	2.496	0.9038	1.2815
ENSG00000158813.17	5.5823	4.0233	4.1946	4.6742	5.1132	3.4622	4.7236	4.8445	2.9948	5.1264	2.6556	4.3477	-2.3147	5.9329	4.1604	5.9329	4.3039	4.9383	6.3519	3.868	5.3024	3.1011	3.4713	5.6407	4.4829	2.496	2.9893	4.562	4.7263	4.7544	2.036	4.591	6.2476	1.0007	3.9965	4.1343	4.6479	4.7044	3.242	3.7783	4.0833	3.9783	5.3212	1.8119	5.4976	4.0636	4.6843	3.1393	3.6928
ENSG00000280874.1	4.5772	3.0671	6.4893	-0.3752	-9.9658	-9.9658	0.6145	5.4229	1.8484	3.6838	5.9766	3.3563	7.1008	5.6907	3.2722	-9.9658	-9.9658	5.3544	-9.9658	3.6793	2.3337	4.7242	-9.9658	2.4908	4.0454	5.7068	-9.9658	-9.9658	3.0252	3.3393	-9.9658	6.2198	-9.9658	3.7529	4.957	2.3193	-9.9658	5.8337	-9.9658	5.4115	3.9147	4.5608	6.6178	6.5312	4.7296	-9.9658	3.5486	0.0718	5.1526
ENSG00000123485.11	-0.5332	-0.8084	2.0289	0.1776	-0.8863	1.9073	0.3907	0.0158	4.0366	-2.2447	3.2988	-1.4699	4.2601	-0.013	-2.9324	-0.0725	-1.5951	2.7422	0.6608	1.8484	-1.8314	-0.7346	-2.2447	-2.3884	1.2696	2.3704	1.0363	-2.4659	3.7898	0.8327	-1.5951	2.9984	1.7053	2.7508	0.1519	1.0847	0.8082	-0.7588	0.24	0.688	-0.1187	1.6604	0.6517	-1.8314	0.8647	-0.9406	0.1257	-2.7274	1.4859
ENSG00000113810.15	3.4674	2.3451	4.3492	3.9099	4.7893	3.6266	3.8551	4.1384	5.4631	2.4412	4.0841	2.3193	5.3313	5.7512	0.1257	3.4674	3.1079	4.5473	3.9251	3.1458	2.2633	3.0481	3.7464	2.8034	4.232	4.6927	3.4726	1.6558	4.4529	4.2906	1.5563	4.8773	4.9598	3.6509	2.6255	3.2572	3.5349	3.5923	3.074	3.4958	5.5853	4.0392	3.325	4.4384	3.7259	3.0995	4.2095	1.642	4.166
ENSG00000262655.3	-1.3183	-2.3884	2.0147	-3.6259	-0.5332	-3.816	1.7403	0.7058	0.2762	-0.7588	-0.0574	-2.8262	-1.9379	-0.8863	-4.2934	0.0014	-5.0116	1.2333	-2.4659	-1.7809	1.1512	-0.7588	0.7999	-0.2671	-0.4521	-0.3022	2.1213	1.6512	-3.0469	-0.9132	-3.3076	-1.1811	-2.9324	-1.8836	-0.8863	0.2277	-5.5735	-0.6416	-3.816	-0.7108	2.7095	-1.9942	-1.2481	-0.7346	-2.2447	-3.1714	-1.9379	-2.2447	0.4233
ENSG00000244701.1	1.4011	-0.1828	0.434	-1.1488	0.1903	-0.1993	-0.0277	-0.3752	-0.0877	0.9935	-0.2671	-0.6873	1.8879	-1.8836	0.1257	-1.5105	-0.4521	-0.4921	-1.4699	-1.3921	-0.5332	0.1388	-0.0877	0.6517	0.2154	0.9268	0.9268	0.4447	0.537	-0.3022	-1.2142	0.6425	-0.2671	-1.0262	1.2209	-0.4131	-0.6873	0.044	-0.4131	-0.8084	-1.1172	1.0779	-0.0877	0.2762	-0.4131	0.1648	0.3573	-0.7108	0.1388
ENSG00000281383.1	1.0573	3.0602	2.5238	1.0079	-9.9658	1.4335	3.0217	2.9747	2.3816	2.233	2.004	0.8961	2.1247	1.3283	1.8801	1.9264	2.2603	2.8341	1.6327	2.685	0.5859	2.5585	1.4335	2.362	3.0428	2.2019	0.3231	2.5462	0.2029	2.9637	2.0673	1.8242	1.5115	2.7161	2.2113	2.609	1.4859	1.642	2.3366	2.8381	1.7273	0.8568	1.5165	2.4171	2.676	1.7575	2.1541	1.3956	3.154
ENSG00000135722.8	2.6418	2.971	2.8641	0.7146	1.7744	3.1294	4.429	2.9413	1.2576	3.1011	2.4544	2.004	1.9034	2.609	0.5069	2.2299	0.5666	2.1925	2.6043	1.9149	2.0742	1.8282	4.4115	1.8323	1.8524	2.9013	0.7748	2.496	0.2029	0.7493	-1.5522	4.3583	2.8994	0.9716	2.9356	1.3623	2.8014	4.14	1.8564	2.4386	3.7269	2.6602	2.6533	3.0074	0.9716	-0.1187	1.8282	2.1114	3.8023
ENSG00000106483.11	-2.1779	2.3106	1.614	1.3283	2.7465	-2.3147	-0.9132	2.9032	-1.1488	1.2085	1.3901	-5.5735	-2.2447	-2.7274	-3.1714	-1.8836	0.7916	-9.9658	-1.9379	0.03	-0.2498	1.4228	-0.0877	-0.8863	0.6332	4.0488	-1.9942	2.0776	-1.2481	-1.7809	-2.7274	-1.7809	-1.9942	-1.4699	0.7916	-1.0262	1.2085	0.9419	-1.8314	1.6187	-0.6873	1.5563	-0.4921	1.692	-2.6349	-1.5951	-2.3884	-3.3076	2.2663
ENSG00000042980.12	-0.5756	-0.9132	-2.4659	-1.0262	-1.5522	-0.8084	-0.3383	-0.8084	-2.9324	-1.685	0.2277	-0.4719	1.2333	3.6113	-0.4131	0.0014	-0.7588	-3.816	2.5658	-1.5105	0.8164	0.6332	-1.3183	-1.0262	-0.9132	1.7141	2.0638	-0.5332	-1.8314	-1.8836	-3.458	-4.6082	0.5763	-5.0116	0.688	-2.5479	-1.2142	-0.2159	-1.685	-0.1031	-2.8262	-0.5543	-2.2447	-0.1828	-1.1172	0.8883	-1.685	0.3685	-1.5522
ENSG00000129682.13	-0.8339	-1.5105	5.4403	1.2085	3.7762	-2.9324	0.7664	3.0602	-0.7588	-1.8314	-0.5332	-0.3383	-3.6259	2.6738	0.6608	-0.0277	1.8282	-1.8314	-0.8863	0.1388	-1.2142	-1.5522	-1.9942	-1.2481	-0.8339	2.2543	0.6239	1.1897	-0.8863	-3.816	-1.2481	-1.9942	3.958	-3.458	0.1124	-3.816	1.3511	-2.7274	-1.6394	2.4492	-0.4921	-1.4699	0.2154	1.7273	2.3981	0.9789	-0.2159	-0.5973	-2.5479
ENSG00000125995.15	7.6605	7.8117	9.4225	8.7266	9.1074	9.3319	8.0647	8.2227	7.9159	8.3779	8.4361	6.6993	9.0392	7.6539	8.6712	8.159	7.7055	9.3303	8.391	7.897	7.583	8.7577	7.9361	8.19	8.6059	8.9953	8.276	8.5616	7.4752	8.9498	8.0735	9.0995	8.9466	8.6602	7.7323	9.1359	8.4239	7.9628	7.5857	7.463	8.3582	8.0072	6.839	9.4794	8.0058	8.4188	8.8624	7.5225	9.2063
ENSG00000168268.10	4.3053	5.178	5.8094	3.8915	5.5024	4.7549	4.421	3.8208	5.6085	3.2826	4.6201	3.9374	4.7756	1.9034	3.9847	5.5726	2.7161	5.9286	3.9589	1.334	2.7401	4.0867	2.8301	3.9261	4.1285	5.4175	4.8978	5.1023	2.2663	5.6857	4.5503	4.8136	6.454	6.7929	4.9519	3.9459	6.07	2.7847	2.9562	2.2783	6.8842	5.2215	4.0636	6.2153	3.345	2.9581	4.9755	3.3619	6.0259
ENSG00000213626.11	2.9984	1.3956	2.8462	5.7401	5.7277	3.7539	5.142	3.5608	6.6308	3.3605	4.734	3.2112	4.5522	5.4858	3.1717	3.8769	4.073	2.2723	4.9654	4.3249	4.215	4.9388	1.3791	2.3508	4.2929	6.9146	5.275	3.3591	6.2474	2.4035	1.2516	4.2119	5.2552	5.1277	6.9764	6.7435	1.9968	2.2663	1.6695	2.9857	2.0254	2.5972	2.1013	5.3147	3.2811	2.7292	3.9856	2.8799	2.0218
ENSG00000152503.9	0.2642	2.6278	3.3633	-0.2498	2.2753	0.2642	2.77	2.9432	1.4652	2.05	0.2154	3.2677	-2.9324	0.4967	1.0503	2.1925	-0.1665	1.5854	0.9191	1.2333	1.1117	-3.3076	3.2929	3.7464	-0.4325	-1.7809	4.2165	0.3796	1.5563	3.3148	-0.9406	2.4544	2.3019	-4.6082	0.5666	0.0718	1.412	2.7227	1.0847	-0.5756	1.5854	1.4652	2.727	-1.2828	0.058	1.0847	-1.0262	1.2455	-1.6394
ENSG00000179604.9	5.7345	3.8719	2.9966	3.2065	5.6716	2.6624	4.3562	4.6029	4.4074	3.5839	3.2632	3.695	3.9242	3.1311	2.8936	3.9156	1.5612	3.0568	4.5268	3.5875	3.9901	2.5087	6.0027	3.8788	3.0654	3.9524	4.4397	3.6382	4.2227	5.9376	1.1316	3.4856	4.7143	1.6558	5.4996	4.1409	3.5249	3.9801	2.3732	4.0136	5.2423	2.6418	4.1962	3.5249	4.49	2.5487	3.9856	3.869	4.3999
ENSG00000101057.15	-0.7588	0.3115	3.5803	-1.4699	-0.5756	1.4547	1.766	0.0854	3.4984	-1.7322	3.1294	-0.0425	4.3162	-0.4131	-2.6349	0.9862	-1.4305	2.945	1.7532	3.0056	-1.8836	-0.7834	-3.1714	-2.2447	-0.0725	2.9375	2.0912	-1.8836	4.3807	1.7702	-2.4659	1.934	3.7846	1.5415	1.5563	2.2421	1.177	-1.0559	0.8164	0.9038	-1.3548	0.3231	-0.6416	-1.5522	0.1903	-0.8084	-0.1345	-1.7809	-0.0725
ENSG00000244094.1	-4.2934	-9.9658	2.0289	-3.0469	-0.9132	-9.9658	2.128	-2.8262	-1.1172	-5.0116	0.8164	-5.0116	-9.9658	4.2721	-2.114	0.8647	0.1519	0.4552	-9.9658	-3.6259	-9.9658	1.0573	-2.6349	-0.4131	-2.9324	-3.458	-9.9658	-5.0116	-9.9658	2.0218	0.2154	-9.9658	5.4585	-9.9658	-4.2934	1.8078	-0.5543	-2.3884	-1.4305	2.8096	-0.7346	-1.0559	-9.9658	-1.2481	-1.0862	2.6161	-0.2498	-9.9658	-4.6082
ENSG00000112378.11	3.3435	3.4007	1.7446	2.2175	3.6125	1.2147	3.5022	3.3773	6.0751	3.7561	0.9191	3.4726	5.1792	-2.8262	-0.7346	2.0776	-0.4719	5.3122	2.2783	0.9268	3.0056	-2.5479	5.2215	3.2158	2.3536	1.683	4.3227	2.3222	4.1636	6.8199	-0.9971	4.6888	1.6649	3.2885	2.4171	6.9238	1.766	4.0375	1.6327	1.595	3.2662	0.2998	2.8858	-0.3566	3.3675	2.6161	1.8957	2.236	1.334
ENSG00000122435.9	2.9032	1.6187	1.7053	1.4335	1.5563	1.8323	2.1862	1.9638	1.2992	1.595	1.4388	0.4967	2.7551	1.674	0.2998	1.674	0.4125	2.6715	1.7617	1.7009	1.5998	1.5165	1.2085	1.5064	1.5366	2.2842	1.2271	2.0147	1.614	1.7446	-0.7108	1.8119	1.8996	1.0779	1.5902	1.1512	1.7744	2.2421	0.8726	1.8996	2.4857	1.2992	1.692	2.2931	1.7912	0.434	1.816	0.8408	2.0004
ENSG00000145029.11	3.4804	1.5612	1.6964	0.7999	1.1382	2.2783	2.8034	1.2636	2.8502	1.9564	1.6649	2.8199	0.8805	3.4304	1.6604	3.4007	1.2271	2.0776	3.3591	1.105	2.004	1.0151	2.2813	3.0199	2.0912	2.4063	2.1114	2.5756	0.9789	2.9469	-0.1031	2.8582	3.992	1.2636	2.9052	1.8918	2.4985	1.9527	1.1833	1.6558	3.3506	1.0642	2.4465	1.6785	2.4279	1.0433	2.5087	3.5337	3.3535
ENSG00000265018.6	1.6281	-1.1811	-2.2447	0.5763	-0.013	1.5998	2.2391	1.9822	0.547	1.2516	-1.5951	-0.8339	-0.0425	0.2522	-0.3201	-2.0529	-2.0529	0.2277	0.9343	-1.7809	0.7058	1.1512	3.3661	-1.4305	1.4228	-0.7346	-1.4699	-3.3076	-0.7346	1.0779	-0.5332	1.0363	-1.1172	-0.6873	0.03	-1.1488	-0.2328	2.4597	-3.3076	-1.0262	1.4228	2.9507	-0.6873	1.105	-2.1779	-1.4305	-1.9379	0.6425	-1.5522
ENSG00000196187.11	4.0233	2.7227	2.05	1.2394	1.7702	1.6466	3.0038	1.3511	5.3906	2.0878	0.6517	1.9149	3.2282	2.0979	0.434	2.4675	1.1382	2.5828	2.2931	1.5806	3.2297	2.2813	3.5839	1.1706	1.5806	2.6783	3.506	2.3135	3.7836	4.1011	-1.3183	4.5398	0.7407	2.6738	2.5972	4.6854	3.1179	2.685	0.4447	1.7786	3.4129	2.1988	2.362	2.4675	2.5487	1.9034	3.3619	2.5338	3.3856
ENSG00000131773.13	4.3814	2.2633	6.7604	1.8762	3.863	1.7009	4.5211	4.8997	2.1444	3.7982	3.867	4.347	0.9642	4.2196	2.0147	4.741	1.8564	5.5601	4.5711	1.7446	3.2174	2.2783	1.7995	2.2237	2.2633	4.3234	2.1606	3.5754	3.4304	1.1382	-0.2671	3.2885	3.1294	4.2987	4.6645	2.9765	3.4997	2.4544	1.4808	2.108	6.3299	2.9128	3.1876	3.5608	2.9948	2.4225	5.2525	3.5349	2.5487
ENSG00000072163.18	4.1169	1.5514	2.3649	1.2209	1.1641	1.1833	2.7847	2.7205	2.727	2.9802	2.128	1.674	1.692	1.6281	2.7357	1.8323	0.099	1.7009	1.4808	1.7786	2.8137	2.1574	1.9712	2.5511	3.2856	3.2282	3.8729	3.7475	1.6875	2.118	0.8327	2.3106	1.2636	2.1213	5.1186	2.2753	-0.1345	2.2482	1.4859	1.8801	1.7097	1.9822	2.2723	3.208	3.2466	1.8996	3.3293	1.9226	2.7465
ENSG00000020577.13	1.4547	1.196	0.058	0.2762	0.4967	-0.8339	1.5115	2.1313	-0.2498	0.2522	-0.2498	-0.3566	0.8408	0.4125	-0.1345	0.1124	-0.9686	0.3346	0.5763	0.099	0.9568	-0.3201	1.1706	0.4447	1.0007	2.0325	0.9191	0.2154	1.4281	1.4174	-0.3383	0.9716	0.0158	0.058	0.9115	-0.4921	-0.1504	1.2696	-0.4131	1.5806	1.3454	-0.9132	1.6604	1.4388	-0.5756	-0.6643	0.4761	-0.8599	0.6425
ENSG00000110079.16	3.5947	0.8327	1.2934	1.6187	0.4761	0.8647	2.2783	1.1641	0.1519	-0.1031	2.6441	5.1293	4.5669	4.5705	3.7992	2.1574	1.8604	-0.5543	2.4623	1.1512	3.0757	2.9857	2.362	2.824	2.118	6.9668	5.3733	3.309	1.8404	1.7575	1.0711	0.2154	-0.5973	-1.6394	5.6496	0.9642	1.5806	0.9568	-0.5973	1.5709	0.8246	0.8488	-0.2671	2.4225	3.2647	3.0056	0.537	2.0707	3.3647
ENSG00000109846.7	3.835	2.6715	4.466	4.0918	6.155	2.8955	5.5104	4.4549	2.4144	4.2736	4.404	5.4874	3.9801	5.7399	4.2297	5.9055	6.1443	1.614	2.7205	4.2095	4.1692	3.7389	8.1159	2.8522	5.2426	2.7051	4.1748	5.1764	4.6312	1.4911	3.5337	5.7682	3.6277	4.8279	6.9658	7.1539	3.8208	2.4332	3.0127	6.5919	4.2706	3.074	4.5224	5.523	3.5436	4.7793	4.5687	4.4602	7.9357
ENSG00000103005.11	6.1534	4.784	5.1132	5.2717	4.3604	5.3813	5.3917	5.2799	5.3295	5.7565	5.9848	5.5629	5.9153	6.2536	4.9704	6.8806	5.6396	5.5922	7.7171	5.3035	4.9878	3.6289	5.4172	6.0947	5.4611	4.7421	5.7835	5.7761	5.0233	5.6924	4.3328	5.1132	7.6658	4.1169	4.2126	4.3862	4.6329	6.4194	6.1229	6.5824	4.2281	4.7143	3.9856	4.3111	5.9764	3.1491	5.7695	3.8481	6.2666
ENSG00000123454.10	-3.3076	-4.6082	-6.5064	-5.5735	-6.5064	-5.5735	-2.9324	-4.2934	-9.9658	-5.5735	-3.816	-5.5735	-3.816	-4.6082	-5.5735	-4.6082	-6.5064	-4.035	-6.5064	-5.5735	-5.0116	-2.9324	-3.0469	-3.1714	-4.6082	-4.035	-4.2934	0.2762	-6.5064	-6.5064	-6.5064	-5.0116	-5.0116	-9.9658	-2.7274	-3.0469	-9.9658	-3.458	-5.0116	-5.0116	-2.1779	-9.9658	-3.816	-9.9658	-4.2934	-5.5735	-6.5064	-3.816	-5.5735
ENSG00000127954.12	4.6358	5.0423	-2.3147	-0.7588	1.4652	-0.0425	1.7446	-1.3183	0.7664	2.6043	0.0014	1.2333	-1.5522	0.2029	2.4306	4.1178	-0.6643	-1.1811	4.1836	-0.9971	2.7972	2.3251	2.4908	1.5758	0.6145	1.5266	4.809	3.0252	4.2773	-3.1714	0.3796	0.1776	-1.0262	-2.7274	4.0445	-1.1811	-2.5479	2.4063	1.0711	1.5902	-0.6873	-5.5735	-1.9379	-0.9132	1.8242	-0.3383	-5.5735	1.0711	3.1572
ENSG00000183091.19	2.4063	-0.6873	-1.0262	-1.4699	-0.1665	-2.6349	0.2277	-1.3921	2.4649	-0.4131	-0.1187	-1.4305	-3.3076	-0.3752	-2.7274	-1.0262	-0.7834	1.4281	-0.5125	-0.013	-0.8599	0.8726	0.3796	0.7146	-2.5479	-0.6643	-0.5125	0.2154	-0.6643	-0.5543	-4.035	-2.2447	-0.6193	-1.3921	-1.9942	2.8897	-1.685	-1.3183	-2.2447	0.044	0.7579	0.8647	-1.5105	-0.8084	-1.1172	-0.0425	-2.5479	-1.5951	0.4233
ENSG00000272030.1	2.1734	-0.1665	0.03	-0.0277	1.5366	1.3735	-0.1665	1.6045	2.2268	0.6699	1.0151	-0.4921	2.0844	1.8524	-1.685	1.105	0.058	-0.4719	1.8564	0.0718	-0.0425	2.4701	-0.7108	1.7786	0.3685	-1.5951	1.9564	1.595	0.1388	2.5112	0.5859	0.7321	1.5216	-0.0725	1.8918	0.547	1.2085	0.9115	-3.0469	-0.013	1.125	0.24	1.0573	2.3536	0.1776	-9.9658	0.8488	-0.2498	-0.2671
ENSG00000214455.4	3.2282	0.2277	2.4985	1.2636	2.043	0.1903	3.3421	2.5363	-0.6193	-0.0277	1.4547	1.5013	2.1766	0.0718	-0.7346	1.0433	0.6699	2.3564	0.679	-0.4921	0.1124	1.0573	2.7379	0.2998	-0.2328	3.9506	1.8801	1.2271	1.4441	2.609	-0.6873	2.77	2.7826	0.6517	2.0776	2.7826	3.3393	2.4857	1.1577	2.2663	-0.394	-0.394	2.1345	1.3956	1.7489	-0.3022	2.5363	1.884	0.3907
ENSG00000118004.17	4.8258	3.5174	2.9071	3.4894	3.644	-0.4719	5.9312	2.3451	3.1507	3.831	2.9338	0.6608	-0.7588	2.4225	5.1764	1.1316	1.196	4.9284	1.816	2.4465	3.3134	4.0593	5.2438	4.9681	3.9089	-0.1504	4.5268	6.1506	1.2875	1.816	1.9675	4.2751	0.7233	3.3492	4.8655	1.2992	1.2333	3.8208	5.0896	3.6207	3.9393	0.24	2.1013	3.8054	5.5008	0.7832	3.1129	0.9191	5.6227
ENSG00000136877.14	4.5405	5.0405	6.374	4.597	4.5411	4.585	5.5702	5.6865	5.5314	4.5832	5.6628	4.1587	5.3951	5.444	3.5461	4.6725	3.5349	4.9828	5.4081	5.1326	4.3206	3.9213	5.5173	5.1575	4.6183	4.7709	4.8807	4.5528	4.7453	4.7258	1.4808	5.8588	4.7143	3.5572	5.9091	5.9948	4.47	5.5078	4.6095	4.3378	4.588	4.6142	4.9241	4.9055	5.2646	3.6301	5.8664	4.7903	6.3381
ENSG00000160932.10	11.2288	9.8198	10.4128	10.13	11.1151	8.4434	8.6587	9.4501	6.2354	9.5364	6.7056	5.298	10.6736	7.6981	10.8663	8.6532	8.1542	8.398	9.0666	5.9964	8.3754	11.1642	6.7321	9.7775	9.5605	8.5992	6.7219	11.4547	7.6885	4.7576	6.037	10.1915	8.4171	8.3328	9.5446	11.4153	10.0004	7.7464	9.0459	9.6078	10.0957	9.2901	5.8866	6.9912	8.2204	9.4891	11.4013	8.4327	10.9338
ENSG00000237264.4	1.1706	0.6699	-0.7346	-2.1779	-0.3383	0.1648	-0.8084	1.2394	0.537	-1.1172	-0.6193	-0.7108	2.1013	1.3167	-0.6643	1.2696	-1.1811	-0.3383	0.7407	0.8726	0.7233	-1.3548	1.8323	0.4447	-0.1665	3.9874	2.2813	0.8647	-0.2498	-0.5543	-9.9658	0.7832	0.099	-1.7322	1.9675	0.0158	-0.3201	-1.7809	-1.3548	0.8164	1.0363	-1.6394	-1.0862	-1.5522	0.8408	-0.2498	-1.3921	0.3796	1.2992
ENSG00000072310.16	5.3692	6.5276	7.2282	5.9589	6.9607	6.0204	7.3843	2.6918	5.2832	6.8102	7.5783	4.637	4.6341	5.7228	5.5883	5.101	4.917	5.7764	7.8966	1.5415	5.966	5.7154	7.1758	6.031	6.5818	5.6634	7.1627	6.3648	3.0446	4.1145	4.6708	6.7865	6.7359	4.9146	4.1482	4.2929	7.2712	7.6243	5.7027	6.8339	6.9365	3.2251	6.673	6.8983	6.2871	5.6545	6.441	5.8141	6.8213
ENSG00000234420.7	1.8524	0.044	0.3231	-0.1828	0.346	1.3051	1.2576	1.5514	1.674	1.1447	0.9115	1.1833	1.0983	0.5069	-0.9686	0.6332	-0.6643	0.7748	1.0151	-1.4699	-0.2328	-0.3383	1.8801	-0.4719	0.1257	0.8488	-0.5125	0.7999	0.2154	1.7532	-0.9686	1.2455	0.9419	1.8444	0.8488	0.4865	1.3846	1.674	0.7233	-0.8599	1.5216	1.1382	1.949	1.5902	-0.4921	0.2522	1.125	0.0014	0.9935
ENSG00000140398.13	5.3169	2.2693	2.7444	-0.1504	3.6148	1.5902	3.4674	0.9789	2.3451	2.4492	1.3109	2.7972	1.9415	1.1577	-0.0425	1.2085	-0.0574	3.335	1.4228	2.2051	1.9034	2.5707	4.47	1.6695	3.091	0.5763	3.5899	2.5288	1.3567	3.4331	-1.3183	5.2994	2.1734	2.7951	3.8044	3.958	2.7379	4.0867	0.5666	2.1862	3.6589	3.7335	2.7139	3.3773	1.0433	1.5661	3.1491	2.4883	4.3169
ENSG00000159761.14	2.4831	-1.685	2.1702	-1.9379	1.0573	1.7403	1.4065	0.1903	-1.8836	0.6425	-1.685	-0.5125	0.2522	0.8246	1.0711	1.4065	1.0642	1.1577	3.3221	-2.114	0.5069	0.1648	0.1388	0.7664	0.1903	1.3511	1.674	1.4756	-1.1172	2.0183	-0.8863	2.0147	3.1028	0.2998	2.6487	1.6649	1.8957	-1.2481	0.24	1.0915	1.3901	-0.2159	-1.5522	0.9115	-0.1504	-2.3147	0.9343	1.5316	1.816
ENSG00000172273.12	3.3163	2.676	2.7826	2.0844	2.3077	2.3366	3.4661	3.4424	4.1376	2.6895	3.0199	1.9527	3.3563	2.5036	0.5271	2.4386	1.5612	3.4661	2.8974	2.3732	2.3704	1.8242	3.9232	2.1894	2.2206	2.9413	3.0181	2.004	2.7847	3.3842	-0.9971	4.0969	3.2526	1.5758	2.8055	3.0056	2.3649	3.3938	1.9415	2.651	2.8897	2.5828	3.6089	3.1765	2.3366	1.0847	3.0393	1.7273	3.4596
ENSG00000153132.12	-6.5064	3.2915	0.7999	3.5009	4.5946	-0.8863	3.7006	5.1571	-3.0469	5.7661	1.8604	-2.3147	0.9935	-0.8084	1.1184	2.8462	-0.3566	-1.9379	-2.8262	2.8076	1.9188	3.1377	-0.2328	1.683	2.5011	-3.0469	-1.8314	0.8164	4.0969	-0.013	-1.9379	1.642	3.2251	-3.458	-4.035	-1.7809	2.8137	3.4156	4.402	2.4805	0.058	2.7183	2.3953	-3.458	3.4958	1.0222	1.6045	3.6635	-3.458
ENSG00000278371.2	-9.9658	-9.9658	-9.9658	-9.9658	-9.9658	-9.9658	-9.9658	-9.9658	-9.9658	-9.9658	-9.9658	2.876	-9.9658	-9.9658	-9.9658	-9.9658	-9.9658	-9.9658	4.1343	-9.9658	2.7742	-9.9658	-9.9658	2.5213	-9.9658	-9.9658	-9.9658	-9.9658	-9.9658	-9.9658	-9.9658	3.5237	4.437	-9.9658	3.9384	-9.9658	-9.9658	-9.9658	-9.9658	-9.9658	-9.9658	-9.9658	-9.9658	-9.9658	-9.9658	-9.9658	3.9308	-9.9658	-9.9658
ENSG00000116731.22	3.8501	2.1378	2.0289	2.3788	2.7931	1.9527	2.8462	2.8502	1.8564	2.4597	2.3451	1.7912	2.9857	1.8801	1.5115	2.826	2.1247	2.9013	2.8522	1.9895	2.93	2.0535	3.3549	2.5852	2.3479	2.6185	2.118	2.0289	3.3003	2.1313	0.0854	2.6255	2.826	1.2394	3.011	2.4831	1.8242	2.8321	1.3901	2.2019	3.1572	1.595	2.7868	3.1604	2.5137	1.949	3.4945	1.6281	1.8484
ENSG00000153006.14	3.027	2.9032	3.5742	4.6277	3.7345	4.6035	3.4635	4.1962	4.1764	3.2541	3.2587	2.7292	4.7613	3.4464	3.3966	2.7444	3.2707	2.8955	2.3536	3.002	2.5137	4.298	3.245	3.8531	4.6854	3.8147	3.3689	3.136	3.9874	4.5392	4.3855	4.5754	4.0454	5.8696	3.8749	3.3421	3.0287	3.1781	3.7888	4.3097	3.9356	4.2571	3.7982	4.0994	4.026	2.7029	4.0892	2.1925	4.8095
ENSG00000229589.1	0.6608	-0.6643	0.547	-1.4699	0.3115	0.7748	-0.4325	1.9931	-2.0529	-0.3383	-1.2828	0.1257	-2.0529	2.1925	-0.6416	1.4911	-0.2845	-1.8314	-0.7108	-2.3147	0.5568	-2.6349	1.0007	0.4447	-0.5973	-1.8836	-2.3884	-0.4921	-0.4719	0.1903	-2.9324	0.517	1.4441	-1.8314	0.7748	0.3907	0.1776	0.1257	-1.7322	-1.5951	0.9493	-1.1811	0.8488	-0.4521	-2.0529	0.679	0.537	2.5972	0.434
ENSG00000170919.15	3.6555	2.5413	2.7117	2.2872	2.4386	2.5263	4.8753	2.7742	1.2455	2.2299	2.1147	3.2018	2.5011	2.8178	2.2753	2.971	1.8363	3.3745	3.7836	2.4675	2.791	1.7828	3.3435	3.0637	1.766	3.5111	3.3393	2.8199	3.3478	3.7421	2.2663	2.3592	4.1384	2.5876	3.644	3.162	3.1637	2.6302	3.0671	3.3675	2.7572	1.7828	2.6067	2.0254	2.7487	1.4859	2.8661	2.3135	2.4571
[truncated: 1,880 more rows]
[truncated: 156 more columns]
