# Supplementary material for: Identification of four hub genes associated with adrenocortical carcinoma progression by WGCNA
Source: PeerJ. 2019 Mar 14;7:e6555. doi: 10.7717/peerj.6555 (PMC6421058; doi:10.7717/peerj.6555)
Supplement: Supplemental Information 5 [file peerj-07-6555-s005.xlsx]

## Sheet: Sheet1
Category	Term	Count	%	PValue	Genes	List Total	Pop Hits	Pop Total	Fold Enrichment	Bonferroni	Benjamini	FDR
GOTERM_BP_DIRECT	GO:0051301~cell division	58	9.7973	1.0505686279866599E-26	MAD1L1, KIFC1, AURKA, PTTG1, FAM83D, KIF2C, CCNE1, CDCA8, ATAD3B, OIP5, CDCA5, CCNO, CCNA2, TUBA1B, CDCA4, CDCA3, CDK1, CDC6, KIF11, RAN, LIG1, CCNF, TPX2, TACC3, CDK4, HMGA2, UBE2C, MCM5, MAD2L1, SPAG5, ZWINT, BUB1B, CDCA7L, UBE2S, CKS1B, NEK2, CDC34, SPC24, SPC25, NCAPH, NCAPG2, NCAPG, BUB1, SKA1, HELLS, PSRC1, NUF2, NDC80, CDC20, CDC25C, REEP4, CDC25A, SMC4, CCNB1, FAM64A, CCNB2, CKS2, CENPW	491	350	16792	5.66736	2.232458334471652E-23	2.232458334471652E-23	1.8190497010376996E-23
GOTERM_BP_DIRECT	GO:0007067~mitotic nuclear division	43	7.26351	1.411184534514787E-20	KIF22, NEK2, PKMYT1, ANLN, AURKA, CEP55, AURKB, PTTG1, SPC24, FAM83D, SPC25, KIF2C, NCAPG2, OIP5, BUB1, SKA1, CDCA5, CCNA2, HELLS, ASPM, CDCA3, CDK1, CDC6, CENPN, KIF11, RAN, CCNF, NUF2, TPX2, NDC80, CDC20, PBK, HMGA2, CDC25C, REEP4, CDC25A, FAM64A, CCNB2, CDK11A, PLK1, BUB1B, CENPW, NEK6	491	248	16792	5.92977	2.998767135843922E-17	1.499383567921961E-17	2.4434527523800607E-17
GOTERM_BP_DIRECT	GO:0000082~G1/S transition of mitotic cell cycle	25	4.22297	1.369913863771099E-15	PKMYT1, CDC34, CDT1, PRIM1, CCNE1, TYMS, CDC45, CDKN2A, POLE2, CDKN2C, CDKN2D, ORC6, CDCA5, CDC6, CDK1, MCM2, CDK4, CDKN3, MCM3, CDC25A, MCM5, MCM6, DHFR, RRM2, PCNA	491	102	16792	8.38225	2.831068712794149E-12	9.43689570931383E-13	2.3092638912203256E-12
GOTERM_BP_DIRECT	GO:0007062~sister chromatid cohesion	25	4.22297	1.7065342357710403E-15	KIF22, MAD1L1, AURKB, SPC24, SPC25, KIF2C, CDCA8, CENPA, BUB1, SKA1, CDCA5, CENPN, CENPM, CENPP, NUF2, CDC20, NDC80, CENPK, CENPH, REC8, MAD2L1, PLK1, ZWINT, BUB1B, CENPU	491	103	16792	8.30087	3.5388358909926865E-12	8.847367283237872E-13	2.886579864025407E-12
GOTERM_BP_DIRECT	GO:0006260~DNA replication	29	4.89865	8.257265027096584E-15	KIAA0101, CHEK1, CDT1, CDC45, POLE2, NT5M, RHNO1, ORC6, FEN1, EXO1, RECQL4, GINS2, CDC6, CDK1, DTL, LIG1, RMI2, MCM2, CDC25C, RNASEH2A, MCM3, CDC25A, MCM5, MCM6, RRM2, POLD1, PCNA, CHAF1A, PTMS	491	155	16792	6.39863	1.7458257062230587E-11	3.4916514124461173E-12	1.4221956945448255E-11
GOTERM_CC_DIRECT	GO:0005654~nucleoplasm	147	24.8311	1.7129231195396263E-14	PRC1, SNCB, LSM7, CRABP2, FSTL3, CBX4, NR2C2AP, PKMYT1, AURKA, AURKB, CBX8, CTNNBL1, ISG20, PRIM1, CDCA8, CDKN2A, HIST1H2BK, ISG15, CLK2, OIP5, SRRM2, CDKN2D, GATA4, ORC6, CCNA2, CDCA5, TFPT, DTL, RAN, LIG1, ENC1, RMI2, RNASEH2A, TOX2, PTHLH, SPAG5, HSPB7, SNRPB, SNRPF, NEK6, KIF4A, HMGB2, LMNB1, OAS3, ANLN, CHEK1, CDC34, MYBL2, POLE2, NCAPG2, RHNO1, ASF1B, HIST1H4J, GINS1, GINS2, SUV39H1, ATAD2,…	518	2784	18224	1.85764	7.1809225232755125E-12	7.1809225232755125E-12	2.4014124022642136E-11
GOTERM_CC_DIRECT	GO:0000777~condensed chromosome kinetochore	19	3.20946	3.3219912582903964E-11	CENPN, MAD1L1, CENPM, NEK2, NUF2, NDC80, CENPK, CENPH, SPC24, KIF2C, SPC25, MAD2L1, HJURP, SPAG5, ZWINT, BUB1, CENPW, BUB1B, CENPU	518	87	18224	7.68331	1.3952345834233881E-8	6.976172972628092E-9	4.666416142384833E-8
GOTERM_CC_DIRECT	GO:0000775~chromosome, centromeric region	16	2.7027	3.738176693207974E-11	CENPN, MKI67, CENPP, SUV39H1, NUF2, CBX3, NDC80, KIF2C, CDCA8, HJURP, CENPA, OIP5, STAG3, CENPW, CDCA5, HELLS	518	57	18224	9.8755	1.5700340916247058E-8	5.233447009089787E-9	5.2510407133610215E-8
GOTERM_CC_DIRECT	GO:0030496~midbody	20	3.37838	4.1409268559165346E-9	KIF23, CDK1, KIF4A, PRC1, NEK2, RAN, PSRC1, AURKA, AURKB, CEP55, RACGAP1, ECT2, PITPNM1, CDCA8, PLK1, SPAG5, SLC2A1, ASPM, SHCBP1, KIF20A	518	129	18224	5.45449	1.7391877571437675E-6	4.347972228924135E-7	5.816786263768137E-6
GOTERM_CC_DIRECT	GO:0000776~kinetochore	16	2.7027	7.377453460788546E-9	KIF22, MAD1L1, NEK2, TTK, NDC80, AURKB, CENPH, KIF2C, MAD2L1, DYNLL1, PLK1, SPAG5, ZWINT, BUB1, BUB1B, CENPW	518	81	18224	6.94943	3.098525649836148E-6	6.197058980417225E-7	1.0363155567016946E-5
GOTERM_CC_DIRECT	GO:0005819~spindle	19	3.20946	9.033808387353161E-9	KIF23, KIFC1, SNCG, MAD1L1, KIF11, PRC1, PSRC1, TPX2, CBX3, TTK, AURKA, CDC20, AURKB, ATAT1, MAP1S, CRMP1, PLK1, SHCBP1, KIF20A	518	121	18224	5.52436	3.794192333761437E-6	6.323663886975694E-7	1.2689847717073377E-5
GOTERM_CC_DIRECT	GO:0072686~mitotic spindle	12	2.02703	1.2597962433570764E-8	KIF23, CDK1, KIF22, MAD1L1, ATAT1, MAD2L1, DYNLL1, SPAG5, AURKA, ESPL1, RACGAP1, ECT2	518	41	18224	10.297	5.29113026470629E-6	7.558774661742262E-7	1.7696437071279547E-5
GOTERM_BP_DIRECT	GO:0006270~DNA replication initiation	11	1.85811	1.4802764092291568E-8	PRIM1, CCNE1, CDC6, CDC45, POLE2, ORC6, MCM2, CDC34, MCM3, MCM5, MCM6	491	32	16792	11.7561	3.145537926885211E-5	5.242631923918495E-6	2.5630843802915138E-5
GOTERM_BP_DIRECT	GO:0000070~mitotic sister chromatid segregation	10	1.68919	1.9215807395975068E-8	KIFC1, MAD2L1, CENPA, PLK1, NEK2, SPAG5, ZWINT, NDC80, ESPL1, SMC4	491	25	16792	13.6798	4.083275741573189E-5	5.833353142414843E-6	3.327198460079117E-5
GOTERM_BP_DIRECT	GO:0007059~chromosome segregation	14	2.36486	6.880249211311005E-8	SPC25, CENPN, KIF11, OIP5, SPAG5, HJURP, NEK2, NUF2, CENPW, NDC80, SKA1, TOP2A, NEK6, TOP3B	491	68	16792	7.04109	1.4619461337006534E-4	1.8275495606623338E-5	1.1913080135705911E-4
GOTERM_CC_DIRECT	GO:0005829~cytosol	143	24.1554	9.07932155911108E-8	CEP72, PRC1, LSM7, CRABP2, PKMYT1, AURKA, SYT7, PTTG1, AURKB, CDCA8, NANS, CDKN2A, ATAT1, SERPINE2, ISG15, CDKN2C, CDKN2D, SLC2A1, AKR7A3, SMOX, DEPDC1B, CDCA5, CDCA3, NUDT1, RAN, SOCS1, ESPL1, MAD2L1, CHPF, RASGRF1, MIB2, ZWINT, SNRPB, STMN1, YARS2, SNRPF, EMP2, GRB14, NEK6, FGFR1, KIF4A, PFKFB4, NEK2, OAS3, IL32, CHEK1, OAS1, TK1, EPHB2, SPC24, SPC25, CRMP1, SKA1, PPP2R2B, LCMT1, OSBPL6, FBXO2,…	518	3315	18224	1.51763	3.813242522898719E-5	4.766632675567983E-6	1.275377357945473E-4
GOTERM_BP_DIRECT	GO:0006281~DNA repair	25	4.22297	1.0582749344284775E-7	KIF22, FOXM1, FAAP24, CHEK1, PTTG1, POLE2, FANCI, FANCA, FEN1, EXO1, RECQL4, CDK1, NUDT1, RAD51AP1, TFPT, LIG1, RAD54L, RAD51, UHRF1, FANCD2, POLD1, PARPBP, RUVBL2, CHAF1A, UBE2T	491	235	16792	3.63825	2.2485815106465523E-4	2.4986736209542393E-5	1.832391516187748E-4
GOTERM_BP_DIRECT	GO:0008283~cell proliferation	32	5.40541	1.1587099093974025E-7	CKS1B, NDP, AURKB, TRAIP, MIF, ISG20, FAM83D, TYMS, KIF2C, PAK4, CKLF, BUB1, CDK1, COL4A3, MKI67, DLGAP5, FSCN1, TPX2, TACC3, CDC25C, CDC25A, UHRF1, TNFSF13B, RASGRF1, PLK1, DLX5, PCNA, CKS2, BUB1B, TCF19, EMP2, MELK	491	366	16792	2.99013	2.4619555885418976E-4	2.4622283862130168E-5	2.0062934161790835E-4
GOTERM_BP_DIRECT	GO:0000083~regulation of transcription involved in G1/S transition of mitotic cell cycle	9	1.52027	1.6553344061961168E-7	CCNE1, CDK1, CDC6, TYMS, CDC45, DHFR, RRM2, PCNA, CDT1	491	23	16792	13.3824	3.516967306349539E-4	3.19775423833768E-5	2.8661920892236736E-4
GOTERM_MF_DIRECT	GO:0005515~protein binding	311	52.5338	1.795827434775042E-7	SNCG, RARRES2, CROCC, PGF, LSM7, NR2C2AP, FSTL3, AURKA, AURKB, PTTG1, SYT7, CDCA8, SERPINE2, ISG15, CLK2, SEMA7A, PLOD3, FAP, H2AFZ, CHRNA5, PSENEN, FAM103A1, CREB3L3, CCNA2, TIGD7, CDCA5, PITX1, CDCA4, CDCA3, PLD3, MATN3, MRPL51, TFPT, RAN, ESPL1, ERGIC2, PITPNM1, KRT19, UHRF1, NPC2, MAD2L1, SPAG5, ZWINT, ZNHIT1, CDCA7L, PMP22, EPS8L1, NEK6, KIF4A, LMNB1, NEK2, OAS3, OAS1, CHEK1, CDC34, MYBL2, E…	490	8785	16881	1.21961	1.1761978977409271E-4	1.1761978977409271E-4	2.6841213970341116E-4
GOTERM_CC_DIRECT	GO:0005634~nucleus	208	35.1351	2.424170732100012E-7	KIFC1, FSTL3, AURKA, PTTG1, AURKB, DNASE1L3, ISG20, CDCA8, HIST1H2BK, CLK2, H2AFZ, STAG3, SMOX, FAM103A1, CREB3L3, TIGD7, CDCA5, CCNA2, PITX1, CDCA4, TFPT, RAN, LIG1, ESPL1, ERGIC2, UHRF1, REC8, MAD2L1, SPAG5, ZWINT, ZNHIT1, STC1, CDCA7L, NEK6, HOXA13, NEK2, HOXA11, OAS1, CHEK1, CDC34, MYBL1, NCAPG2, BRIX1, NAT14, RECQL4, MKI67, NUF2, GGH, CDC20, NDC80, SMYD2, CSRP2, RAD54L, FAM64A, DUSP26, PCNA,…	518	5415	18224	1.35138	1.0181000009201746E-4	1.1312734130797253E-5	3.4052427644315486E-4
GOTERM_CC_DIRECT	GO:0005876~spindle microtubule	11	1.85811	3.2271612868474467E-7	CDK1, KIF4A, KIF11, PRC1, PLK1, SPAG5, PSRC1, CALM3, AURKA, SKA1, AURKB	518	44	18224	8.79537	1.3553161068968755E-4	1.3553987736725226E-5	4.533204580603467E-4
GOTERM_BP_DIRECT	GO:0034080~CENP-A containing nucleosome assembly	11	1.85811	3.297296714392555E-7	CENPN, CENPM, CENPA, HJURP, OIP5, CENPP, CENPW, CENPU, CENPK, HIST1H4J, CENPH	491	43	16792	8.74873	7.004302514865834E-4	5.83879343049043E-5	5.709222900884825E-4
GOTERM_CC_DIRECT	GO:0000922~spindle pole	16	2.7027	4.435987097095895E-7	MAD1L1, CDC6, KIF11, PRC1, NEK2, PSRC1, TPX2, CDC20, TACC3, CCNB1, MAD2L1, PLK1, SPAG5, CALM3, GPSM2, NEK6	518	109	18224	5.16425	1.8629414451554194E-4	1.6937265601590923E-5	6.231241448384495E-4
GOTERM_BP_DIRECT	GO:0000086~G2/M transition of mitotic cell cycle	18	3.04054	5.110444789389407E-7	CDK1, CEP72, NEK2, FOXM1, TPX2, PKMYT1, AURKA, CHEK1, CDC25C, CDC25A, HMMR, CCNB1, PLK4, CCNB2, DYNLL1, PLK1, CALM3, MELK	491	137	16792	4.49338	0.00108538	8.35326490519206E-5	8.848650212001097E-4
GOTERM_BP_DIRECT	GO:0000281~mitotic cytokinesis	9	1.52027	1.241786417859704E-6	KIF23, KIF4A, CENPA, PLK1, ANLN, STMN1, CEP55, RACGAP1, KIF20A	491	29	16792	10.6137	0.00263532	1.884677931599521E-4	0.00215012
GOTERM_BP_DIRECT	GO:0007052~mitotic spindle organization	9	1.52027	1.6503814661949768E-6	CCNB1, SPC25, KIF11, RAN, GPSM2, TTK, NDC80, AURKA, STMN1	491	30	16792	10.2599	0.00350092	2.3377690389203565E-4	0.00285758
GOTERM_BP_DIRECT	GO:0007051~spindle organization	7	1.18243	3.7384040098283602E-6	CEP72, KIF11, SPAG5, TTK, AURKA, AURKB, ASPM	491	16	16792	14.9623	0.00791265	4.963844710694776E-4	0.00647281
GOTERM_CC_DIRECT	GO:0000784~nuclear chromosome, telomeric region	16	2.7027	4.2791816695247495E-6	CDK1, LRIF1, CBX3, MCM2, MCM3, MCM5, RAD51, MCM6, POLD1, H2AFY2, PCNA, THOC3, HIST1H4J, FEN1, HIST1H3H, THOC1	518	130	18224	4.33003	0.00179565	1.497604636671035E-4	0.00601083
GOTERM_CC_DIRECT	GO:0000785~chromatin	13	2.19595	7.802542776341123E-6	KIF22, RAN, CBX3, CHEK1, MCM2, CDK4, HMGA2, RAD51, OIP5, PLK1, PARPBP, TMPO, ASF1B	518	89	18224	5.13887	0.00327172	2.52051364397321E-4	0.0109597
GOTERM_CC_DIRECT	GO:0051233~spindle midzone	7	1.18243	1.0029394042272415E-5	CDC6, CDCA8, PLK1, BUB1B, AURKA, AURKB, RACGAP1	518	19	18224	12.9616	0.00420351	3.0083806925962353E-4	0.0140874
GOTERM_BP_DIRECT	GO:0051726~regulation of cell cycle	15	2.53378	1.5579365953389646E-5	CCNB1, CCNE1, NUP214, CCNB2, DTL, PLK1, CDK11A, FOXM1, CCNF, KIAA0101, PKMYT1, CLIC1, CDC25C, MYBL2, CDC25A	491	124	16792	4.13705	0.0325644	0.00194554	0.0269721
GOTERM_MF_DIRECT	GO:0005524~ATP binding	72	12.1622	2.1693602744188156E-5	KIF23, KIF22, KIFC1, PKMYT1, TTK, AURKA, AURKB, KIF2C, ACSS1, ATAD3B, CLK2, PAK4, ATP8B2, TOP2A, CDK1, CDC6, KIF11, ACTA1, LIG1, TPX2, PFKP, NDUFA13, MCM2, PBK, MCM3, UBE2C, CDK4, MCM5, MCM6, RAD51, TOR2A, CDK11A, BUB1B, RUVBL2, YARS2, SLC27A2, UBE2S, NEK6, UBE2T, MELK, FGFR1, KIF4A, PFKFB4, NEK2, OAS3, CHEK1, OAS1, CDC34, EPHB2, TK1, DGKA, STK32A, SYN2, BUB1, HSPA4, HELLS, TRIP13, RECQL4, MKI67,…	490	1495	16881	1.65918	0.014109	0.00707955	0.0324193
GOTERM_BP_DIRECT	GO:0007080~mitotic metaphase plate congression	8	1.35135	8.312520725651108E-5	CCNB1, KIFC1, KIF22, KIF2C, CDCA8, PSRC1, CEP55, CDCA5	491	37	16792	7.39451	0.161926	0.0097658	0.143833
GOTERM_CC_DIRECT	GO:0005874~microtubule	23	3.88514	8.53203862964977E-5	KIF23, GAS2L3, TPPP3, SHROOM1, KIF22, KIFC1, KIF4A, KIF11, NEK2, TPX2, AURKA, RACGAP1, REEP4, KIF2C, TRIM54, ATAT1, DYNLL1, MAP1S, STMN1, TUBA1B, NEK6, JAKMIP1, KIF20A	518	311	18224	2.60184	0.0352016	0.00238622	0.119783
GOTERM_CC_DIRECT	GO:0000942~condensed nuclear chromosome outer kinetochore	4	0.675676	8.889164058109247E-5	CCNB1, PLK1, BUB1, NDC80	518	4	18224	35.1815	0.0366477	0.00233079	0.124794
GOTERM_CC_DIRECT	GO:0031262~Ndc80 complex	4	0.675676	8.889164058109247E-5	SPC24, SPC25, NUF2, NDC80	518	4	18224	35.1815	0.0366477	0.00233079	0.124794
GOTERM_BP_DIRECT	GO:0031145~anaphase-promoting complex-dependent catabolic process	11	1.85811	9.686834669523629E-5	CCNB1, CDK1, MAD2L1, PLK1, BUB1B, AURKA, CDC20, PTTG1, AURKB, UBE2C, UBE2S	491	79	16792	4.76197	0.186049	0.010776	0.167594
GOTERM_BP_DIRECT	GO:0000079~regulation of cyclin-dependent protein serine/threonine kinase activity	8	1.35135	1.1808207079963421E-4	CDC6, CDKN2C, CDKN2D, PKMYT1, CDC25C, CDKN3, CCNA2, CDC25A	491	39	16792	7.0153	0.22193	0.0124686	0.204261
GOTERM_MF_DIRECT	GO:0008017~microtubule binding	18	3.04054	1.2176640381557986E-4	KIF23, GAS2L3, KIF22, KIFC1, KIF4A, KIF11, PRC1, PSRC1, RACGAP1, REEP4, FAM83D, TRIM54, MAP1S, PLK1, SKA1, GAPDH, JAKMIP1, KIF20A	490	208	16881	2.98134	0.0766638	0.026237	0.181843
GOTERM_MF_DIRECT	GO:0003682~chromatin binding	26	4.39189	1.963907577041028E-4	KIAA0101, CBX4, FAAP24, MEIS3, CDC45, CENPA, GATA4, ZC3H12A, CDCA5, TOP2A, HELLS, EXO1, CDK1, RAN, SUV39H1, ATAD2, SNAI2, MCM5, RAD51, REC8, HOXC13, POLD1, CKS2, PCNA, CHAF1A, UBE2T	490	391	16881	2.29086	0.120717	0.0316504	0.293133
GOTERM_CC_DIRECT	GO:0045171~intercellular bridge	8	1.35135	2.1893533304321658E-4	USB1, KIF23, CDCA8, BCL3, CEP55, AURKB, RFXANK, THOC1	518	44	18224	6.39663	0.087861	0.00539498	0.307101
GOTERM_BP_DIRECT	GO:0007094~mitotic spindle assembly checkpoint	6	1.01351	2.2349757948735826E-4	MAD1L1, MAD2L1, PLK1, BUB1, TTK, BUB1B	491	20	16792	10.2599	0.378106	0.0223645	0.386279
GOTERM_MF_DIRECT	GO:0019901~protein kinase binding	25	4.22297	2.674664798207061E-4	E2F1, CKS1B, PRC1, FOXM1, AURKA, FAM83D, CCNE1, CDKN2A, CDKN2C, CDKN2D, GATA4, CCNA2, KIF11, SOCS1, TPX2, RACGAP1, CDC25C, CDC25A, CCNB1, PLK1, CKS2, CALM3, EMP2, NEK6, KIF20A	490	376	16881	2.29063	0.160723	0.0344359	0.399023
GOTERM_BP_DIRECT	GO:0000722~telomere maintenance via recombination	7	1.18243	2.844662301425928E-4	PRIM1, POLE2, LIG1, POLD1, PCNA, FEN1, RAD51	491	32	16792	7.48116	0.453694	0.0271066	0.491409
GOTERM_BP_DIRECT	GO:0007093~mitotic cell cycle checkpoint	7	1.18243	2.844662301425928E-4	MAD1L1, MAD2L1, ZWINT, BUB1, TTK, BUB1B, CHEK1	491	32	16792	7.48116	0.453694	0.0271066	0.491409
GOTERM_CC_DIRECT	GO:0000793~condensed chromosome	6	1.01351	5.982178952930071E-4	HMGB2, MKI67, FANCD2, TOP2A, RAD51, TOP3B	518	25	18224	8.44355	0.222232	0.0138656	0.837049
GOTERM_BP_DIRECT	GO:0006890~retrograde vesicle-mediated transport, Golgi to ER	10	1.68919	6.316201814323619E-4	KIF23, KDELR3, KIF22, KIF2C, KIF4A, KIF11, TMED3, RACGAP1, KDELR1, ERGIC2	491	82	16792	4.17068	0.738839	0.0567035	1.08803
GOTERM_BP_DIRECT	GO:0001578~microtubule bundle formation	6	1.01351	6.790024514531776E-4	TPPP3, PRC1, MAP1S, PLK1, PSRC1, KIF20A	491	25	16792	8.2079	0.763869	0.0583677	1.1692
GOTERM_CC_DIRECT	GO:0000307~cyclin-dependent protein kinase holoenzyme complex	5	0.844595	6.81218979301123E-4	CCNE1, CKS1B, CKS2, FAM58A, CDK4	518	15	18224	11.7272	0.248895	0.0149508	0.952672
GOTERM_BP_DIRECT	GO:0006271~DNA strand elongation involved in DNA replication	5	0.844595	7.567160584136181E-4	GINS1, PRIM1, GINS2, POLD1, PCNA	491	15	16792	11.3999	0.799838	0.0623188	1.30219
GOTERM_BP_DIRECT	GO:0051988~regulation of attachment of spindle microtubules to kinetochore	4	0.675676	7.918384280367519E-4	NEK2, SPAG5, RACGAP1, ECT2	491	7	16792	19.5426	0.814244	0.0626919	1.36224
GOTERM_CC_DIRECT	GO:0005737~cytoplasm	182	30.7432	8.47010005120371E-4	CTHRC1, SNCG, PRC1, SNCB, CROCC, RNF39, CYP2D7, CRABP2, TRIM50, TTK, PTTG1, CTNNBL1, ISG20, NANS, CDKN2A, ATAT1, HIST1H2BK, OIP5, CDKN2C, CDKN2D, FAP, AIF1L, SMOX, PDRG1, CDCA5, CCNA2, PITX1, ASPM, NUDT1, TFPT, DTL, RAN, SOCS1, ENC1, RMI2, ESPL1, TMSB10, RNASEH2A, TACC3, ERGIC2, PTHLH, PITPNM1, SGSM2, SPAG5, MIB2, ZWINT, HSPB7, STC1, CDCA7L, STMN1, YARS2, EMP2, GRB14, NEK6, EPS8L1, TPPP3, HMGB2, …	518	5222	18224	1.22616	0.299454	0.0176374	1.18325
GOTERM_CC_DIRECT	GO:0016020~membrane	87	14.6959	0.00119559	KIFC1, PGF, PKMYT1, TTK, SYT7, JAG1, GTSE1, CTNNBL1, PRIM1, KIF2C, DIRAS1, DYNLL1, FANCI, SEMA7A, SLC2A1, ORC6, CREB3L3, LMOD1, KDELR1, TOMM34, KCNMA1, CDK1, KIF11, PCYOX1L, RAN, ICAM5, PIGU, PFKP, CLIC1, MCM3, MCM5, ERGIC2, NDUFA12, ATP6V1F, PITPNM1, SDC1, TNFSF13B, CD320, NRM, ADGRV1, RUVBL2, STMN1, KCNH2, MELK, KIF4A, LMNB1, IL32, CEP55, EHBP1L1, FKBP1B, SFXN5, IKBIP, HMMR, VCAM1, DGKA, NCAPH,…	518	2200	18224	1.39127	0.394952	0.0236421	1.66642
GOTERM_BP_DIRECT	GO:0051983~regulation of chromosome segregation	4	0.675676	0.00123954	KIF2C, MKI67, BUB1, AURKB	491	8	16792	17.0998	0.928328	0.0930036	2.12468
GOTERM_BP_DIRECT	GO:0051256~mitotic spindle midzone assembly	4	0.675676	0.00123954	KIF23, KIF4A, AURKB, RACGAP1	491	8	16792	17.0998	0.928328	0.0930036	2.12468
GOTERM_CC_DIRECT	GO:0000790~nuclear chromatin	15	2.53378	0.00125652	E2F1, UHRF1, HMGB2, RAD51AP1, HAND2, DLX5, HIST1H2AE, ENC1, H2AFY2, CBX8, SNAI2, ASF1B, CHAF1A, CDCA5, RAD51	518	193	18224	2.73431	0.410259	0.0237175	1.75065
GOTERM_BP_DIRECT	GO:0034644~cellular response to UV	7	1.18243	0.00164928	POLD1, PCNA, RHNO1, RUVBL2, PBK, AURKB, CDC25A	491	44	16792	5.44084	0.970031	0.117743	2.81761
GOTERM_BP_DIRECT	GO:0032508~DNA duplex unwinding	7	1.18243	0.00164928	RECQL4, GINS1, GINS2, CDC45, RUVBL2, MCM3, MCM5	491	44	16792	5.44084	0.970031	0.117743	2.81761
GOTERM_CC_DIRECT	GO:0042555~MCM complex	4	0.675676	0.0016782	MCM2, MCM3, MCM5, MCM6	518	9	18224	15.6362	0.506107	0.0302055	2.33174
GOTERM_BP_DIRECT	GO:0030071~regulation of mitotic metaphase/anaphase transition	4	0.675676	0.00181915	CDC6, PLK1, UBE2C, NEK6	491	9	16792	15.1998	0.979125	0.124904	3.10353
GOTERM_BP_DIRECT	GO:1904668~positive regulation of ubiquitin protein ligase activity	4	0.675676	0.00181915	PLK1, CDC20, UBE2C, UBE2S	491	9	16792	15.1998	0.979125	0.124904	3.10353
GOTERM_BP_DIRECT	GO:0071479~cellular response to ionizing radiation	6	1.01351	0.00188041	SWI5, RAD51AP1, RHNO1, SNAI2, ECT2, RAD51	491	31	16792	6.61928	0.981678	0.124816	3.20645
GOTERM_BP_DIRECT	GO:0051276~chromosome organization	5	0.844595	0.00195874	CDCA8, CENPW, PTTG1, RAD54L, SMC4	491	19	16792	8.99989	0.984492	0.12576	3.33789
GOTERM_BP_DIRECT	GO:0001501~skeletal system development	12	2.02703	0.00227294	HOXC10, PTHLH, FGFR1, MATN3, BMP1, HOXA13, HOXA11, DLX5, GDF11, ALX4, PITX1, CDH11	491	137	16792	2.99558	0.992057	0.140246	3.86344
GOTERM_BP_DIRECT	GO:0001558~regulation of cell growth	9	1.52027	0.00228668	FAM107A, WISP1, CD320, CDK11A, KAZALD1, FOXM1, H2AFY2, ESM1, MUC12	491	80	16792	3.84745	0.992286	0.137066	3.88636
GOTERM_CC_DIRECT	GO:0097149~centralspindlin complex	3	0.506757	0.00236449	KIF23, RACGAP1, ECT2	518	3	18224	35.1815	0.630003	0.0405811	3.27066
GOTERM_CC_DIRECT	GO:0005615~extracellular space	57	9.62838	0.00249129	CTHRC1, PGF, FSTL3, H2BFS, WISP1, SERPINE2, HIST1H2BK, SEMA7A, FAP, STAG3, WNT6, ANGPT2, GOLM1, CELA3A, NUDT1, ACTA1, ZP3, MINOS1-NBL1, CLIC1, CTSV, PTHLH, CBLN4, AMH, TNFSF13B, KLHL17, NUCB2, ULBP2, STC1, NPPA, TG, HMGB2, CES4A, NDP, OAS3, CHEK1, IL32, LRIG3, NRN1, PCOLCE, MIF, VCAM1, ZG16B, PRSS2, CKLF, ENO2, PCSK6, OLFM1, SPP1, UCN, BMP1, GGH, SPARC, CD63, SULF2, PPIA, GDF11, CELA2B	518	1347	18224	1.48875	0.649238	0.04104	3.44322
GOTERM_BP_DIRECT	GO:0034501~protein localization to kinetochore	4	0.675676	0.00254274	CDK1, TTK, BUB1B, AURKB	491	10	16792	13.6798	0.995529	0.147109	4.31259
GOTERM_BP_DIRECT	GO:0006268~DNA unwinding involved in DNA replication	4	0.675676	0.00254274	MCM2, TOP2A, RAD51, MCM6	491	10	16792	13.6798	0.995529	0.147109	4.31259
GOTERM_BP_DIRECT	GO:0060337~type I interferon signaling pathway	8	1.35135	0.00254999	IFI27, OASL, ISG15, OAS3, OAS1, XAF1, IFI6, ISG20	491	64	16792	4.27495	0.995598	0.143601	4.32462
GOTERM_BP_DIRECT	GO:0000910~cytokinesis	7	1.18243	0.00259952	KIF23, PRC1, PLK1, ESPL1, ECT2, NEK6, KIF20A	491	48	16792	4.98744	0.996039	0.142422	4.40685
GOTERM_BP_DIRECT	GO:0006310~DNA recombination	9	1.52027	0.00288472	EXO1, RECQL4, HMGB3, TFPT, LIG1, PSMC3IP, RUVBL2, RAD54L, RAD51	491	83	16792	3.70839	0.997843	0.152883	4.87904
GOTERM_BP_DIRECT	GO:0036297~interstrand cross-link repair	7	1.18243	0.00289067	RAD51AP1, FANCD2, FANCI, FAAP24, FANCA, UBE2T, RAD51	491	49	16792	4.88566	0.99787	0.149459	4.88886
GOTERM_BP_DIRECT	GO:0006284~base-excision repair	6	1.01351	0.00326525	RECQL4, LIG1, HMGA2, SMUG1, CCNO, FEN1	491	35	16792	5.86279	0.999041	0.163229	5.50563
GOTERM_BP_DIRECT	GO:0000731~DNA synthesis involved in DNA repair	6	1.01351	0.00326525	EXO1, RAD51AP1, POLD1, CDKN2D, RMI2, RAD51	491	35	16792	5.86279	0.999041	0.163229	5.50563
GOTERM_MF_DIRECT	GO:0070182~DNA polymerase binding	4	0.675676	0.00335086	FANCD2, FANCI, PCNA, RAD51	490	11	16881	12.5276	0.88903	0.306786	4.89299
GOTERM_MF_DIRECT	GO:0003688~DNA replication origin binding	4	0.675676	0.00335086	CDC45, ORC6, MCM2, MCM5	490	11	16881	12.5276	0.88903	0.306786	4.89299
GOTERM_CC_DIRECT	GO:0005871~kinesin complex	7	1.18243	0.0037567	KIF23, KIFC1, KIF22, KIF2C, KIF4A, KIF11, KIF20A	518	53	18224	4.64661	0.794186	0.058988	5.14966
GOTERM_BP_DIRECT	GO:0051439~regulation of ubiquitin-protein ligase activity involved in mitotic cell cycle	5	0.844595	0.00408078	CCNB1, CDK1, PLK1, CDC20, UBE2C	491	23	16792	7.43469	0.999832	0.195259	6.83545
GOTERM_BP_DIRECT	GO:0051310~metaphase plate congression	4	0.675676	0.00446324	FAM83D, KIF22, KIF2C, NDC80	491	12	16792	11.3999	0.999926	0.20693	7.453
GOTERM_BP_DIRECT	GO:0000226~microtubule cytoskeleton organization	8	1.35135	0.00458735	GAS2L3, CDK1, MAP1S, CRMP1, TACC3, NEFL, TUBA1B, GAPDH	491	71	16792	3.85348	0.999943	0.207555	7.65256
GOTERM_CC_DIRECT	GO:0035985~senescence-associated heterochromatin focus	3	0.506757	0.00464008	CDKN2A, CBX3, HMGA2	518	4	18224	26.3861	0.858205	0.069792	6.32429
GOTERM_BP_DIRECT	GO:0007399~nervous system development	18	3.04054	0.00465247	GRIK1, MINOS1-NBL1, NDP, ENC1, PCDHB2, HES6, JAG1, NRN1, EPHB2, SEMA6A, CRMP1, MAP1S, ADGRV1, DLX5, GDF11, PAFAH1B3, ZC3H12A, OLFM1	491	287	16792	2.14492	0.99995	0.205828	7.75712
GOTERM_MF_DIRECT	GO:0003678~DNA helicase activity	5	0.844595	0.00466311	RUVBL2, MCM2, MCM3, MCM5, MCM6	490	24	16881	7.1773	0.953182	0.354257	6.74756
GOTERM_BP_DIRECT	GO:0007049~cell cycle	15	2.53378	0.0046945	CKS1B, CROCC, GMNN, FOXM1, SUV39H1, AURKA, CDC20, AURKB, MCM2, CDKN3, UHRF1, HJURP, PAK4, CHAF1A, CCNO	491	217	16792	2.36403	0.999955	0.203284	7.82454
GOTERM_BP_DIRECT	GO:0045737~positive regulation of cyclin-dependent protein serine/threonine kinase activity	5	0.844595	0.00478565	CKS1B, CDC6, PSRC1, CKS2, FAM58A	491	24	16792	7.12492	0.999963	0.202706	7.97059
GOTERM_MF_DIRECT	GO:0001730~2'-5'-oligoadenylate synthetase activity	3	0.506757	0.00483348	OASL, OAS3, OAS1	490	4	16881	25.8383	0.958148	0.327465	6.98585
GOTERM_BP_DIRECT	GO:0046602~regulation of mitotic centrosome separation	3	0.506757	0.00490346	KIF11, NEK2, CHEK1	491	4	16792	25.6497	0.999971	0.20314	8.15904
GOTERM_BP_DIRECT	GO:0007015~actin filament organization	8	1.35135	0.0049569	FAT1, FSCN1, TMSB15B, TMSB10, LMOD1, EMP2, RHOF, TMOD1	491	72	16792	3.79995	0.999974	0.201222	8.2444
GOTERM_CC_DIRECT	GO:0005813~centrosome	23	3.88514	0.00530039	KIF23, MAD1L1, CDK1, CEP72, DTL, CROCC, NEK2, AURKA, CHEK1, ESPL1, CDC20, CEP55, MCM3, CCNB1, ODF2L, CDC45, PLK4, CCNB2, DYNLL1, NCAPG, PLK1, PCNA, CALM3	518	426	18224	1.89947	0.892695	0.0766227	7.19345
GOTERM_CC_DIRECT	GO:0015630~microtubule cytoskeleton	11	1.85811	0.00572525	GAS2L3, KIF2C, CCNB2, PRC1, PLK1, PSRC1, TPX2, AURKA, MCM2, TACC3, GAPDH	518	137	18224	2.82479	0.910321	0.0797921	7.74872
GOTERM_CC_DIRECT	GO:0016363~nuclear matrix	9	1.52027	0.00632608	KIF4A, UHRF1, LMNB1, LRIF1, ENC1, CENPW, RUVBL2, SPARC, THOC1	518	97	18224	3.26426	0.930428	0.0850139	8.52872
GOTERM_BP_DIRECT	GO:0006259~DNA metabolic process	5	0.844595	0.00643099	MKI67, RAN, LIG1, DNASE1L3, TK1	491	26	16792	6.57684	0.999999	0.248455	10.5698
GOTERM_MF_DIRECT	GO:0042802~identical protein binding	35	5.91216	0.00672568	CEP72, FGFR1, PRC1, CLDN4, VIM, TRIM50, BNIP3, CBX3, EPHB2, TK1, CLK2, HJURP, SLC2A1, PAFAH1B3, GPSM2, AKR7A3, GAPDH, THRSP, NEFL, TRIP13, NDC80, AGER, RAD51, MCM6, EPHA4, PYCR1, UHRF1, PLK4, MAD2L1, P2RX6, MAP1S, PCNA, RUVBL2, CHAF1A, KCNH2	490	749	16881	1.60986	0.987968	0.388068	9.59446
GOTERM_CC_DIRECT	GO:0005637~nuclear inner membrane	6	1.01351	0.00713503	IFI27, NRM, LMNB1, CBX3, NUTF2, TMPO	518	43	18224	4.90904	0.950583	0.0924573	9.56921
GOTERM_CC_DIRECT	GO:0005730~nucleolus	38	6.41892	0.00750072	HMGB2, NEK2, WBSCR22, SMUG1, TRAIP, ISG20, SPC24, TYMS, CDCA8, CDKN2A, HJURP, BRIX1, SAPCD2, SERTAD3, TOP2A, PITX1, FEN1, TFPT, MKI67, DTL, RAN, ENC1, CENPP, CDK4, CTSV, ERGIC2, RAD51, PLK4, OASL, FAM64A, MAP1S, PLK1, FANCD2, CENPW, CDCA7L, DDX54, CHAF1A, ARL4A	518	857	18224	1.55997	0.957667	0.0940925	10.036
GOTERM_CC_DIRECT	GO:0032133~chromosome passenger complex	3	0.506757	0.00758845	CDCA8, AURKA, AURKB	518	5	18224	21.1089	0.959209	0.0923973	10.1476
GOTERM_CC_DIRECT	GO:0000796~condensin complex	3	0.506757	0.00758845	NCAPH, NCAPG, SMC4	518	5	18224	21.1089	0.959209	0.0923973	10.1476
GOTERM_CC_DIRECT	GO:0000778~condensed nuclear chromosome kinetochore	3	0.506757	0.00758845	REC8, CENPA, BUB1B	518	5	18224	21.1089	0.959209	0.0923973	10.1476
GOTERM_BP_DIRECT	GO:0051101~regulation of DNA binding	3	0.506757	0.00801485	HJURP, BCL3, AGER	491	5	16792	20.5198	1	0.294595	13.0064
GOTERM_MF_DIRECT	GO:0003777~microtubule motor activity	8	1.35135	0.00844269	KIF23, KIFC1, KIF22, KIF2C, KIF4A, DNALI1, KIF11, KIF20A	490	80	16881	3.4451	0.996126	0.426125	11.9023
GOTERM_MF_DIRECT	GO:0016538~cyclin-dependent protein serine/threonine kinase regulator activity	4	0.675676	0.00847786	CCNE1, CKS1B, FAM58A, CDK4	490	15	16881	9.18694	0.996215	0.397682	11.949
GOTERM_BP_DIRECT	GO:0007076~mitotic chromosome condensation	4	0.675676	0.00864983	NCAPH, NCAPG, CDCA5, SMC4	491	15	16792	9.11989	1	0.308724	13.9656
GOTERM_BP_DIRECT	GO:0007095~mitotic G2 DNA damage checkpoint	4	0.675676	0.00864983	CDK1, FANCI, HMGA2, CCNA2	491	15	16792	9.11989	1	0.308724	13.9656
GOTERM_BP_DIRECT	GO:0007077~mitotic nuclear envelope disassembly	6	1.01351	0.00881966	CCNB1, CDK1, NUP214, CCNB2, PLK1, NEK6	491	44	16792	4.66358	1	0.308655	14.2204
GOTERM_MF_DIRECT	GO:0042393~histone binding	10	1.68919	0.00907689	CKS1B, UHRF1, HJURP, CKS2, ATAD2, MCM2, ASF1B, HIST1H4J, CTSV, HIST1H3H	490	122	16881	2.82385	0.997452	0.392078	12.7408
GOTERM_BP_DIRECT	GO:0006977~DNA damage response, signal transduction by p53 class mediator resulting in cell cycle arrest	7	1.18243	0.00925958	CCNB1, E2F1, CDK1, PCNA, AURKA, CDC25C, GTSE1	491	62	16792	3.86124	1	0.316247	14.8772
GOTERM_BP_DIRECT	GO:0007018~microtubule-based movement	8	1.35135	0.0093654	KIF23, KIFC1, KIF22, KIF2C, KIF4A, KIF11, RACGAP1, KIF20A	491	81	16792	3.37774	1	0.314268	15.0345
GOTERM_MF_DIRECT	GO:0004721~phosphoprotein phosphatase activity	6	1.01351	0.00940669	DUSP26, DLGAP5, CDC25C, DUSP9, PHPT1, CDC25A	490	45	16881	4.59347	0.997951	0.378858	13.1738
