# Supplementary material for: Identification of four hub genes associated with adrenocortical carcinoma progression by WGCNA
Source: PeerJ. 2019 Mar 14;7:e6555. doi: 10.7717/peerj.6555 (PMC6421058; doi:10.7717/peerj.6555)
Supplement: Supplemental Information 8 [file peerj-07-6555-s008.xlsx]

## Sheet: Sheet1
fromNode	toNode	weight	direction	fromAltName	toAltName
ENSG00000008517.16	ENSG00000127564.16	0.0259062	undirected	ENSG00000008517.16	ENSG00000127564.16
ENSG00000008517.16	ENSG00000109805.9	0.105054	undirected	ENSG00000008517.16	ENSG00000109805.9
ENSG00000008517.16	ENSG00000153044.9	0.0612951	undirected	ENSG00000008517.16	ENSG00000153044.9
ENSG00000008517.16	ENSG00000175643.8	0.0621122	undirected	ENSG00000008517.16	ENSG00000175643.8
ENSG00000008517.16	ENSG00000085999.11	0.0945932	undirected	ENSG00000008517.16	ENSG00000085999.11
ENSG00000008517.16	ENSG00000164104.11	0.0423408	undirected	ENSG00000008517.16	ENSG00000164104.11
ENSG00000008517.16	ENSG00000121957.12	0.0244427	undirected	ENSG00000008517.16	ENSG00000121957.12
ENSG00000008517.16	ENSG00000117650.12	0.100718	undirected	ENSG00000008517.16	ENSG00000117650.12
ENSG00000008517.16	ENSG00000132341.11	0.0336631	undirected	ENSG00000008517.16	ENSG00000132341.11
ENSG00000008517.16	ENSG00000168078.9	0.109467	undirected	ENSG00000008517.16	ENSG00000168078.9
ENSG00000008517.16	ENSG00000139354.10	0.0222172	undirected	ENSG00000008517.16	ENSG00000139354.10
ENSG00000008517.16	ENSG00000126787.12	0.114416	undirected	ENSG00000008517.16	ENSG00000126787.12
ENSG00000008517.16	ENSG00000161800.12	0.116339	undirected	ENSG00000008517.16	ENSG00000161800.12
ENSG00000008517.16	ENSG00000112742.9	0.0422208	undirected	ENSG00000008517.16	ENSG00000112742.9
ENSG00000008517.16	ENSG00000101447.13	0.0854226	undirected	ENSG00000008517.16	ENSG00000101447.13
ENSG00000008517.16	ENSG00000131747.14	0.0725681	undirected	ENSG00000008517.16	ENSG00000131747.14
ENSG00000008517.16	ENSG00000160404.17	0.0263959	undirected	ENSG00000008517.16	ENSG00000160404.17
ENSG00000008517.16	ENSG00000154839.9	0.0420179	undirected	ENSG00000008517.16	ENSG00000154839.9
ENSG00000008517.16	ENSG00000121152.9	0.0945772	undirected	ENSG00000008517.16	ENSG00000121152.9
ENSG00000008517.16	ENSG00000196262.13	0.0316402	undirected	ENSG00000008517.16	ENSG00000196262.13
ENSG00000008517.16	ENSG00000115163.14	0.0896856	undirected	ENSG00000008517.16	ENSG00000115163.14
ENSG00000008517.16	ENSG00000149554.12	0.0680916	undirected	ENSG00000008517.16	ENSG00000149554.12
ENSG00000008517.16	ENSG00000130669.17	0.0223716	undirected	ENSG00000008517.16	ENSG00000130669.17
ENSG00000008517.16	ENSG00000106268.15	0.026876	undirected	ENSG00000008517.16	ENSG00000106268.15
ENSG00000008517.16	ENSG00000094804.9	0.0625606	undirected	ENSG00000008517.16	ENSG00000094804.9
ENSG00000008517.16	ENSG00000088325.15	0.0976578	undirected	ENSG00000008517.16	ENSG00000088325.15
ENSG00000008517.16	ENSG00000187741.14	0.0259911	undirected	ENSG00000008517.16	ENSG00000187741.14
ENSG00000008517.16	ENSG00000105486.13	0.0438452	undirected	ENSG00000008517.16	ENSG00000105486.13
ENSG00000008517.16	ENSG00000080986.12	0.102297	undirected	ENSG00000008517.16	ENSG00000080986.12
ENSG00000008517.16	ENSG00000168496.3	0.0655402	undirected	ENSG00000008517.16	ENSG00000168496.3
ENSG00000008517.16	ENSG00000111247.14	0.0905144	undirected	ENSG00000008517.16	ENSG00000111247.14
ENSG00000008517.16	ENSG00000257167.2	0.0285745	undirected	ENSG00000008517.16	ENSG00000257167.2
ENSG00000008517.16	ENSG00000168476.11	0.0681426	undirected	ENSG00000008517.16	ENSG00000168476.11
ENSG00000008517.16	ENSG00000161888.11	0.0656429	undirected	ENSG00000008517.16	ENSG00000161888.11
ENSG00000008517.16	ENSG00000166851.14	0.124147	undirected	ENSG00000008517.16	ENSG00000166851.14
ENSG00000008517.16	ENSG00000075218.18	0.0882703	undirected	ENSG00000008517.16	ENSG00000075218.18
ENSG00000008517.16	ENSG00000100479.12	0.055801	undirected	ENSG00000008517.16	ENSG00000100479.12
ENSG00000008517.16	ENSG00000164032.11	0.0482673	undirected	ENSG00000008517.16	ENSG00000164032.11
ENSG00000008517.16	ENSG00000228716.6	0.0480849	undirected	ENSG00000008517.16	ENSG00000228716.6
ENSG00000008517.16	ENSG00000162063.12	0.0674413	undirected	ENSG00000008517.16	ENSG00000162063.12
ENSG00000008517.16	ENSG00000035499.12	0.0359094	undirected	ENSG00000008517.16	ENSG00000035499.12
ENSG00000008517.16	ENSG00000104889.4	0.071863	undirected	ENSG00000008517.16	ENSG00000104889.4
ENSG00000008517.16	ENSG00000171848.13	0.10165	undirected	ENSG00000008517.16	ENSG00000171848.13
ENSG00000008517.16	ENSG00000087502.17	0.0253839	undirected	ENSG00000008517.16	ENSG00000087502.17
ENSG00000008517.16	ENSG00000167513.8	0.0815742	undirected	ENSG00000008517.16	ENSG00000167513.8
ENSG00000008517.16	ENSG00000217555.12	0.0211065	undirected	ENSG00000008517.16	ENSG00000217555.12
ENSG00000008517.16	ENSG00000146918.19	0.0603184	undirected	ENSG00000008517.16	ENSG00000146918.19
ENSG00000008517.16	ENSG00000123219.12	0.0748637	undirected	ENSG00000008517.16	ENSG00000123219.12
ENSG00000008517.16	ENSG00000167900.11	0.079322	undirected	ENSG00000008517.16	ENSG00000167900.11
ENSG00000008517.16	ENSG00000166130.14	0.0269813	undirected	ENSG00000008517.16	ENSG00000166130.14
ENSG00000008517.16	ENSG00000066279.16	0.110002	undirected	ENSG00000008517.16	ENSG00000066279.16
ENSG00000008517.16	ENSG00000117399.13	0.0814722	undirected	ENSG00000008517.16	ENSG00000117399.13
ENSG00000008517.16	ENSG00000076003.4	0.0822606	undirected	ENSG00000008517.16	ENSG00000076003.4
ENSG00000008517.16	ENSG00000090889.11	0.120154	undirected	ENSG00000008517.16	ENSG00000090889.11
ENSG00000008517.16	ENSG00000011426.10	0.108168	undirected	ENSG00000008517.16	ENSG00000011426.10
ENSG00000008517.16	ENSG00000013810.18	0.07665	undirected	ENSG00000008517.16	ENSG00000013810.18
ENSG00000008517.16	ENSG00000062822.12	0.038503	undirected	ENSG00000008517.16	ENSG00000062822.12
ENSG00000008517.16	ENSG00000213347.10	0.0681774	undirected	ENSG00000008517.16	ENSG00000213347.10
ENSG00000008517.16	ENSG00000185347.17	0.044639	undirected	ENSG00000008517.16	ENSG00000185347.17
ENSG00000008517.16	ENSG00000148773.12	0.0924086	undirected	ENSG00000008517.16	ENSG00000148773.12
ENSG00000008517.16	ENSG00000117632.20	0.0942649	undirected	ENSG00000008517.16	ENSG00000117632.20
ENSG00000008517.16	ENSG00000158402.18	0.0816274	undirected	ENSG00000008517.16	ENSG00000158402.18
ENSG00000008517.16	ENSG00000164109.13	0.0547796	undirected	ENSG00000008517.16	ENSG00000164109.13
ENSG00000008517.16	ENSG00000119969.14	0.0540281	undirected	ENSG00000008517.16	ENSG00000119969.14
ENSG00000008517.16	ENSG00000123485.11	0.0918787	undirected	ENSG00000008517.16	ENSG00000123485.11
ENSG00000008517.16	ENSG00000113810.15	0.0332608	undirected	ENSG00000008517.16	ENSG00000113810.15
ENSG00000008517.16	ENSG00000101057.15	0.0969061	undirected	ENSG00000008517.16	ENSG00000101057.15
ENSG00000008517.16	ENSG00000123975.4	0.0245737	undirected	ENSG00000008517.16	ENSG00000123975.4
ENSG00000008517.16	ENSG00000142945.12	0.115533	undirected	ENSG00000008517.16	ENSG00000142945.12
ENSG00000008517.16	ENSG00000160957.12	0.0322616	undirected	ENSG00000008517.16	ENSG00000160957.12
ENSG00000008517.16	ENSG00000112877.7	0.0396199	undirected	ENSG00000008517.16	ENSG00000112877.7
ENSG00000008517.16	ENSG00000224578.4	0.0253749	undirected	ENSG00000008517.16	ENSG00000224578.4
ENSG00000008517.16	ENSG00000145386.9	0.109945	undirected	ENSG00000008517.16	ENSG00000145386.9
ENSG00000008517.16	ENSG00000132646.10	0.0347504	undirected	ENSG00000008517.16	ENSG00000132646.10
ENSG00000008517.16	ENSG00000276043.4	0.112222	undirected	ENSG00000008517.16	ENSG00000276043.4
ENSG00000008517.16	ENSG00000071539.13	0.0861567	undirected	ENSG00000008517.16	ENSG00000071539.13
ENSG00000008517.16	ENSG00000138160.5	0.111488	undirected	ENSG00000008517.16	ENSG00000138160.5
ENSG00000008517.16	ENSG00000122952.16	0.108892	undirected	ENSG00000008517.16	ENSG00000122952.16
ENSG00000008517.16	ENSG00000174371.16	0.120193	undirected	ENSG00000008517.16	ENSG00000174371.16
ENSG00000008517.16	ENSG00000143476.17	0.104535	undirected	ENSG00000008517.16	ENSG00000143476.17
ENSG00000008517.16	ENSG00000166451.13	0.0906518	undirected	ENSG00000008517.16	ENSG00000166451.13
ENSG00000008517.16	ENSG00000131470.14	0.0770274	undirected	ENSG00000008517.16	ENSG00000131470.14
ENSG00000008517.16	ENSG00000175063.16	0.0868556	undirected	ENSG00000008517.16	ENSG00000175063.16
ENSG00000008517.16	ENSG00000146670.9	0.123302	undirected	ENSG00000008517.16	ENSG00000146670.9
ENSG00000008517.16	ENSG00000134222.16	0.0865797	undirected	ENSG00000008517.16	ENSG00000134222.16
ENSG00000008517.16	ENSG00000122644.12	0.0213524	undirected	ENSG00000008517.16	ENSG00000122644.12
ENSG00000008517.16	ENSG00000203760.8	0.0567791	undirected	ENSG00000008517.16	ENSG00000203760.8
ENSG00000008517.16	ENSG00000101003.9	0.0808466	undirected	ENSG00000008517.16	ENSG00000101003.9
ENSG00000008517.16	ENSG00000165304.7	0.108289	undirected	ENSG00000008517.16	ENSG00000165304.7
ENSG00000008517.16	ENSG00000111206.12	0.121965	undirected	ENSG00000008517.16	ENSG00000111206.12
ENSG00000008517.16	ENSG00000176890.15	0.108575	undirected	ENSG00000008517.16	ENSG00000176890.15
ENSG00000008517.16	ENSG00000205208.4	0.0287993	undirected	ENSG00000008517.16	ENSG00000205208.4
ENSG00000008517.16	ENSG00000072571.19	0.0731328	undirected	ENSG00000008517.16	ENSG00000072571.19
ENSG00000008517.16	ENSG00000135451.12	0.101076	undirected	ENSG00000008517.16	ENSG00000135451.12
ENSG00000008517.16	ENSG00000114346.13	0.0567755	undirected	ENSG00000008517.16	ENSG00000114346.13
ENSG00000008517.16	ENSG00000165244.6	0.0629099	undirected	ENSG00000008517.16	ENSG00000165244.6
ENSG00000008517.16	ENSG00000280206.1	0.0412656	undirected	ENSG00000008517.16	ENSG00000280206.1
ENSG00000008517.16	ENSG00000116497.17	0.0363542	undirected	ENSG00000008517.16	ENSG00000116497.17
ENSG00000008517.16	ENSG00000100526.19	0.104543	undirected	ENSG00000008517.16	ENSG00000100526.19
ENSG00000008517.16	ENSG00000167670.15	0.0448901	undirected	ENSG00000008517.16	ENSG00000167670.15
ENSG00000008517.16	ENSG00000151725.11	0.0780099	undirected	ENSG00000008517.16	ENSG00000151725.11
ENSG00000008517.16	ENSG00000164611.12	0.0837225	undirected	ENSG00000008517.16	ENSG00000164611.12
ENSG00000008517.16	ENSG00000137310.11	0.0777348	undirected	ENSG00000008517.16	ENSG00000137310.11
ENSG00000008517.16	ENSG00000051180.16	0.112599	undirected	ENSG00000008517.16	ENSG00000051180.16
ENSG00000008517.16	ENSG00000144554.10	0.0546233	undirected	ENSG00000008517.16	ENSG00000144554.10
ENSG00000008517.16	ENSG00000142731.10	0.0739222	undirected	ENSG00000008517.16	ENSG00000142731.10
ENSG00000008517.16	ENSG00000137807.13	0.1085	undirected	ENSG00000008517.16	ENSG00000137807.13
ENSG00000008517.16	ENSG00000157456.7	0.0864951	undirected	ENSG00000008517.16	ENSG00000157456.7
ENSG00000008517.16	ENSG00000198826.10	0.0830124	undirected	ENSG00000008517.16	ENSG00000198826.10
ENSG00000008517.16	ENSG00000156802.12	0.0518823	undirected	ENSG00000008517.16	ENSG00000156802.12
ENSG00000008517.16	ENSG00000170312.15	0.113845	undirected	ENSG00000008517.16	ENSG00000170312.15
ENSG00000008517.16	ENSG00000131153.8	0.0662914	undirected	ENSG00000008517.16	ENSG00000131153.8
ENSG00000008517.16	ENSG00000134690.10	0.131386	undirected	ENSG00000008517.16	ENSG00000134690.10
ENSG00000008517.16	ENSG00000129195.15	0.0437498	undirected	ENSG00000008517.16	ENSG00000129195.15
ENSG00000008517.16	ENSG00000166803.10	0.0904275	undirected	ENSG00000008517.16	ENSG00000166803.10
ENSG00000008517.16	ENSG00000113368.11	0.0759383	undirected	ENSG00000008517.16	ENSG00000113368.11
ENSG00000008517.16	ENSG00000113140.10	0.0212588	undirected	ENSG00000008517.16	ENSG00000113140.10
ENSG00000008517.16	ENSG00000237649.7	0.110279	undirected	ENSG00000008517.16	ENSG00000237649.7
ENSG00000008517.16	ENSG00000143228.12	0.100131	undirected	ENSG00000008517.16	ENSG00000143228.12
ENSG00000008517.16	ENSG00000138180.15	0.112537	undirected	ENSG00000008517.16	ENSG00000138180.15
ENSG00000008517.16	ENSG00000169679.14	0.114302	undirected	ENSG00000008517.16	ENSG00000169679.14
ENSG00000008517.16	ENSG00000123416.15	0.0481432	undirected	ENSG00000008517.16	ENSG00000123416.15
ENSG00000008517.16	ENSG00000077152.9	0.0975195	undirected	ENSG00000008517.16	ENSG00000077152.9
ENSG00000008517.16	ENSG00000152253.8	0.0944261	undirected	ENSG00000008517.16	ENSG00000152253.8
ENSG00000008517.16	ENSG00000137563.11	0.0245833	undirected	ENSG00000008517.16	ENSG00000137563.11
ENSG00000008517.16	ENSG00000112984.11	0.084695	undirected	ENSG00000008517.16	ENSG00000112984.11
ENSG00000008517.16	ENSG00000135476.11	0.0679121	undirected	ENSG00000008517.16	ENSG00000135476.11
ENSG00000008517.16	ENSG00000183207.12	0.0332208	undirected	ENSG00000008517.16	ENSG00000183207.12
ENSG00000008517.16	ENSG00000142252.10	0.0269903	undirected	ENSG00000008517.16	ENSG00000142252.10
ENSG00000008517.16	ENSG00000140525.17	0.0787765	undirected	ENSG00000008517.16	ENSG00000140525.17
ENSG00000008517.16	ENSG00000185697.16	0.0284608	undirected	ENSG00000008517.16	ENSG00000185697.16
ENSG00000008517.16	ENSG00000104852.14	0.0280864	undirected	ENSG00000008517.16	ENSG00000104852.14
ENSG00000008517.16	ENSG00000164045.11	0.0497726	undirected	ENSG00000008517.16	ENSG00000164045.11
ENSG00000008517.16	ENSG00000198056.13	0.0432696	undirected	ENSG00000008517.16	ENSG00000198056.13
ENSG00000008517.16	ENSG00000073111.13	0.0648069	undirected	ENSG00000008517.16	ENSG00000073111.13
ENSG00000008517.16	ENSG00000136943.10	0.0207791	undirected	ENSG00000008517.16	ENSG00000136943.10
ENSG00000008517.16	ENSG00000093009.9	0.0869305	undirected	ENSG00000008517.16	ENSG00000093009.9
ENSG00000008517.16	ENSG00000170779.10	0.0344657	undirected	ENSG00000008517.16	ENSG00000170779.10
ENSG00000008517.16	ENSG00000101945.16	0.0456416	undirected	ENSG00000008517.16	ENSG00000101945.16
ENSG00000008517.16	ENSG00000120802.13	0.0232213	undirected	ENSG00000008517.16	ENSG00000120802.13
ENSG00000008517.16	ENSG00000198618.5	0.031287	undirected	ENSG00000008517.16	ENSG00000198618.5
ENSG00000008517.16	ENSG00000104147.8	0.0324954	undirected	ENSG00000008517.16	ENSG00000104147.8
ENSG00000008517.16	ENSG00000091651.8	0.0545622	undirected	ENSG00000008517.16	ENSG00000091651.8
ENSG00000008517.16	ENSG00000122565.18	0.0239048	undirected	ENSG00000008517.16	ENSG00000122565.18
ENSG00000008517.16	ENSG00000100162.14	0.0884118	undirected	ENSG00000008517.16	ENSG00000100162.14
ENSG00000008517.16	ENSG00000076382.16	0.0839106	undirected	ENSG00000008517.16	ENSG00000076382.16
ENSG00000008517.16	ENSG00000105011.8	0.0951822	undirected	ENSG00000008517.16	ENSG00000105011.8
ENSG00000008517.16	ENSG00000179750.15	0.0275262	undirected	ENSG00000008517.16	ENSG00000179750.15
ENSG00000008517.16	ENSG00000198901.13	0.0904141	undirected	ENSG00000008517.16	ENSG00000198901.13
ENSG00000008517.16	ENSG00000214223.4	0.0236854	undirected	ENSG00000008517.16	ENSG00000214223.4
ENSG00000008517.16	ENSG00000112118.17	0.0728888	undirected	ENSG00000008517.16	ENSG00000112118.17
ENSG00000008517.16	ENSG00000100297.15	0.0784298	undirected	ENSG00000008517.16	ENSG00000100297.15
ENSG00000008517.16	ENSG00000087586.17	0.0961991	undirected	ENSG00000008517.16	ENSG00000087586.17
ENSG00000008517.16	ENSG00000111665.11	0.0824895	undirected	ENSG00000008517.16	ENSG00000111665.11
ENSG00000008517.16	ENSG00000108106.13	0.0569006	undirected	ENSG00000008517.16	ENSG00000108106.13
ENSG00000008517.16	ENSG00000112312.9	0.0491701	undirected	ENSG00000008517.16	ENSG00000112312.9
ENSG00000008517.16	ENSG00000101412.12	0.0498105	undirected	ENSG00000008517.16	ENSG00000101412.12
ENSG00000008517.16	ENSG00000178999.12	0.103668	undirected	ENSG00000008517.16	ENSG00000178999.12
ENSG00000008517.16	ENSG00000171241.8	0.0923229	undirected	ENSG00000008517.16	ENSG00000171241.8
ENSG00000008517.16	ENSG00000185480.11	0.0780219	undirected	ENSG00000008517.16	ENSG00000185480.11
ENSG00000008517.16	ENSG00000162062.14	0.0639178	undirected	ENSG00000008517.16	ENSG00000162062.14
ENSG00000008517.16	ENSG00000113460.12	0.0244774	undirected	ENSG00000008517.16	ENSG00000113460.12
ENSG00000008517.16	ENSG00000173207.12	0.0523599	undirected	ENSG00000008517.16	ENSG00000173207.12
ENSG00000008517.16	ENSG00000103121.8	0.034157	undirected	ENSG00000008517.16	ENSG00000103121.8
ENSG00000008517.16	ENSG00000134057.14	0.0890027	undirected	ENSG00000008517.16	ENSG00000134057.14
ENSG00000008517.16	ENSG00000156970.12	0.101675	undirected	ENSG00000008517.16	ENSG00000156970.12
ENSG00000008517.16	ENSG00000183010.16	0.0219658	undirected	ENSG00000008517.16	ENSG00000183010.16
ENSG00000008517.16	ENSG00000233966.1	0.0263509	undirected	ENSG00000008517.16	ENSG00000233966.1
ENSG00000164283.12	ENSG00000127564.16	0.0211786	undirected	ENSG00000164283.12	ENSG00000127564.16
ENSG00000164283.12	ENSG00000109805.9	0.0959019	undirected	ENSG00000164283.12	ENSG00000109805.9
ENSG00000164283.12	ENSG00000117394.19	0.0211482	undirected	ENSG00000164283.12	ENSG00000117394.19
ENSG00000164283.12	ENSG00000153044.9	0.0582133	undirected	ENSG00000164283.12	ENSG00000153044.9
ENSG00000164283.12	ENSG00000175643.8	0.0646682	undirected	ENSG00000164283.12	ENSG00000175643.8
ENSG00000164283.12	ENSG00000085999.11	0.0811524	undirected	ENSG00000164283.12	ENSG00000085999.11
ENSG00000164283.12	ENSG00000164104.11	0.0401227	undirected	ENSG00000164283.12	ENSG00000164104.11
ENSG00000164283.12	ENSG00000121957.12	0.024992	undirected	ENSG00000164283.12	ENSG00000121957.12
ENSG00000164283.12	ENSG00000117650.12	0.0863515	undirected	ENSG00000164283.12	ENSG00000117650.12
ENSG00000164283.12	ENSG00000132341.11	0.0478717	undirected	ENSG00000164283.12	ENSG00000132341.11
ENSG00000164283.12	ENSG00000168078.9	0.0990591	undirected	ENSG00000164283.12	ENSG00000168078.9
ENSG00000164283.12	ENSG00000139354.10	0.0403682	undirected	ENSG00000164283.12	ENSG00000139354.10
ENSG00000164283.12	ENSG00000126787.12	0.100487	undirected	ENSG00000164283.12	ENSG00000126787.12
ENSG00000164283.12	ENSG00000161800.12	0.114515	undirected	ENSG00000164283.12	ENSG00000161800.12
ENSG00000164283.12	ENSG00000112742.9	0.0391158	undirected	ENSG00000164283.12	ENSG00000112742.9
ENSG00000164283.12	ENSG00000101447.13	0.085193	undirected	ENSG00000164283.12	ENSG00000101447.13
ENSG00000164283.12	ENSG00000131747.14	0.0569577	undirected	ENSG00000164283.12	ENSG00000131747.14
ENSG00000164283.12	ENSG00000160404.17	0.0360101	undirected	ENSG00000164283.12	ENSG00000160404.17
ENSG00000164283.12	ENSG00000154839.9	0.0325247	undirected	ENSG00000164283.12	ENSG00000154839.9
ENSG00000164283.12	ENSG00000121152.9	0.0791021	undirected	ENSG00000164283.12	ENSG00000121152.9
ENSG00000164283.12	ENSG00000196262.13	0.0330882	undirected	ENSG00000164283.12	ENSG00000196262.13
ENSG00000164283.12	ENSG00000143499.13	0.02397	undirected	ENSG00000164283.12	ENSG00000143499.13
ENSG00000164283.12	ENSG00000115163.14	0.0840857	undirected	ENSG00000164283.12	ENSG00000115163.14
ENSG00000164283.12	ENSG00000149554.12	0.0678278	undirected	ENSG00000164283.12	ENSG00000149554.12
ENSG00000164283.12	ENSG00000130669.17	0.0342251	undirected	ENSG00000164283.12	ENSG00000130669.17
ENSG00000164283.12	ENSG00000094804.9	0.0581177	undirected	ENSG00000164283.12	ENSG00000094804.9
ENSG00000164283.12	ENSG00000088325.15	0.0914268	undirected	ENSG00000164283.12	ENSG00000088325.15
ENSG00000164283.12	ENSG00000187741.14	0.0201889	undirected	ENSG00000164283.12	ENSG00000187741.14
ENSG00000164283.12	ENSG00000105486.13	0.0431257	undirected	ENSG00000164283.12	ENSG00000105486.13
ENSG00000164283.12	ENSG00000080986.12	0.083633	undirected	ENSG00000164283.12	ENSG00000080986.12
ENSG00000164283.12	ENSG00000168496.3	0.064374	undirected	ENSG00000164283.12	ENSG00000168496.3
ENSG00000164283.12	ENSG00000111247.14	0.0904634	undirected	ENSG00000164283.12	ENSG00000111247.14
ENSG00000164283.12	ENSG00000257167.2	0.0267273	undirected	ENSG00000164283.12	ENSG00000257167.2
ENSG00000164283.12	ENSG00000168476.11	0.0670697	undirected	ENSG00000164283.12	ENSG00000168476.11
ENSG00000164283.12	ENSG00000161888.11	0.0504005	undirected	ENSG00000164283.12	ENSG00000161888.11
ENSG00000164283.12	ENSG00000166851.14	0.108663	undirected	ENSG00000164283.12	ENSG00000166851.14
ENSG00000164283.12	ENSG00000135045.6	0.0300034	undirected	ENSG00000164283.12	ENSG00000135045.6
ENSG00000164283.12	ENSG00000075218.18	0.0739285	undirected	ENSG00000164283.12	ENSG00000075218.18
ENSG00000164283.12	ENSG00000100479.12	0.051142	undirected	ENSG00000164283.12	ENSG00000100479.12
ENSG00000164283.12	ENSG00000091879.13	0.0656308	undirected	ENSG00000164283.12	ENSG00000091879.13
ENSG00000164283.12	ENSG00000164032.11	0.0569189	undirected	ENSG00000164283.12	ENSG00000164032.11
ENSG00000164283.12	ENSG00000228716.6	0.0515146	undirected	ENSG00000164283.12	ENSG00000228716.6
ENSG00000164283.12	ENSG00000162063.12	0.0606595	undirected	ENSG00000164283.12	ENSG00000162063.12
ENSG00000164283.12	ENSG00000035499.12	0.0456953	undirected	ENSG00000164283.12	ENSG00000035499.12
ENSG00000164283.12	ENSG00000104889.4	0.0662748	undirected	ENSG00000164283.12	ENSG00000104889.4
ENSG00000164283.12	ENSG00000171848.13	0.090452	undirected	ENSG00000164283.12	ENSG00000171848.13
ENSG00000164283.12	ENSG00000130332.14	0.0207115	undirected	ENSG00000164283.12	ENSG00000130332.14
ENSG00000164283.12	ENSG00000087502.17	0.0445009	undirected	ENSG00000164283.12	ENSG00000087502.17
ENSG00000164283.12	ENSG00000167513.8	0.0710329	undirected	ENSG00000164283.12	ENSG00000167513.8
ENSG00000164283.12	ENSG00000171617.13	0.0270944	undirected	ENSG00000164283.12	ENSG00000171617.13
ENSG00000164283.12	ENSG00000217555.12	0.022752	undirected	ENSG00000164283.12	ENSG00000217555.12
ENSG00000164283.12	ENSG00000146918.19	0.0733986	undirected	ENSG00000164283.12	ENSG00000146918.19
ENSG00000164283.12	ENSG00000123219.12	0.0770459	undirected	ENSG00000164283.12	ENSG00000123219.12
ENSG00000164283.12	ENSG00000111639.7	0.0225028	undirected	ENSG00000164283.12	ENSG00000111639.7
ENSG00000164283.12	ENSG00000167900.11	0.0622314	undirected	ENSG00000164283.12	ENSG00000167900.11
ENSG00000164283.12	ENSG00000166130.14	0.0319682	undirected	ENSG00000164283.12	ENSG00000166130.14
ENSG00000164283.12	ENSG00000066279.16	0.0939188	undirected	ENSG00000164283.12	ENSG00000066279.16
ENSG00000164283.12	ENSG00000117399.13	0.0636346	undirected	ENSG00000164283.12	ENSG00000117399.13
ENSG00000164283.12	ENSG00000076003.4	0.0756321	undirected	ENSG00000164283.12	ENSG00000076003.4
ENSG00000164283.12	ENSG00000090889.11	0.10747	undirected	ENSG00000164283.12	ENSG00000090889.11
ENSG00000164283.12	ENSG00000011426.10	0.0964351	undirected	ENSG00000164283.12	ENSG00000011426.10
ENSG00000164283.12	ENSG00000013810.18	0.0647842	undirected	ENSG00000164283.12	ENSG00000013810.18
ENSG00000164283.12	ENSG00000062822.12	0.0310008	undirected	ENSG00000164283.12	ENSG00000062822.12
ENSG00000164283.12	ENSG00000213347.10	0.0596149	undirected	ENSG00000164283.12	ENSG00000213347.10
ENSG00000164283.12	ENSG00000185347.17	0.0501666	undirected	ENSG00000164283.12	ENSG00000185347.17
ENSG00000164283.12	ENSG00000148773.12	0.0783846	undirected	ENSG00000164283.12	ENSG00000148773.12
ENSG00000164283.12	ENSG00000117632.20	0.096916	undirected	ENSG00000164283.12	ENSG00000117632.20
ENSG00000164283.12	ENSG00000158402.18	0.0765791	undirected	ENSG00000164283.12	ENSG00000158402.18
ENSG00000164283.12	ENSG00000164109.13	0.0716438	undirected	ENSG00000164283.12	ENSG00000164109.13
ENSG00000164283.12	ENSG00000119969.14	0.0602791	undirected	ENSG00000164283.12	ENSG00000119969.14
ENSG00000164283.12	ENSG00000235776.2	0.022629	undirected	ENSG00000164283.12	ENSG00000235776.2
ENSG00000164283.12	ENSG00000123485.11	0.0737372	undirected	ENSG00000164283.12	ENSG00000123485.11
ENSG00000164283.12	ENSG00000113810.15	0.0437545	undirected	ENSG00000164283.12	ENSG00000113810.15
ENSG00000164283.12	ENSG00000101057.15	0.0797799	undirected	ENSG00000164283.12	ENSG00000101057.15
ENSG00000164283.12	ENSG00000123975.4	0.0269596	undirected	ENSG00000164283.12	ENSG00000123975.4
ENSG00000164283.12	ENSG00000142945.12	0.0960097	undirected	ENSG00000164283.12	ENSG00000142945.12
ENSG00000164283.12	ENSG00000160957.12	0.0261598	undirected	ENSG00000164283.12	ENSG00000160957.12
ENSG00000164283.12	ENSG00000112877.7	0.0470284	undirected	ENSG00000164283.12	ENSG00000112877.7
ENSG00000164283.12	ENSG00000224578.4	0.0437003	undirected	ENSG00000164283.12	ENSG00000224578.4
ENSG00000164283.12	ENSG00000145386.9	0.100947	undirected	ENSG00000164283.12	ENSG00000145386.9
ENSG00000164283.12	ENSG00000132646.10	0.036327	undirected	ENSG00000164283.12	ENSG00000132646.10
ENSG00000164283.12	ENSG00000276043.4	0.0975335	undirected	ENSG00000164283.12	ENSG00000276043.4
ENSG00000164283.12	ENSG00000071539.13	0.0829431	undirected	ENSG00000164283.12	ENSG00000071539.13
ENSG00000164283.12	ENSG00000138160.5	0.113658	undirected	ENSG00000164283.12	ENSG00000138160.5
ENSG00000164283.12	ENSG00000122952.16	0.106946	undirected	ENSG00000164283.12	ENSG00000122952.16
ENSG00000164283.12	ENSG00000174371.16	0.104844	undirected	ENSG00000164283.12	ENSG00000174371.16
ENSG00000164283.12	ENSG00000188312.13	0.0211207	undirected	ENSG00000164283.12	ENSG00000188312.13
ENSG00000164283.12	ENSG00000143476.17	0.0974062	undirected	ENSG00000164283.12	ENSG00000143476.17
ENSG00000164283.12	ENSG00000166451.13	0.0857685	undirected	ENSG00000164283.12	ENSG00000166451.13
ENSG00000164283.12	ENSG00000131470.14	0.0688636	undirected	ENSG00000164283.12	ENSG00000131470.14
ENSG00000164283.12	ENSG00000175063.16	0.0687474	undirected	ENSG00000164283.12	ENSG00000175063.16
ENSG00000164283.12	ENSG00000146670.9	0.109422	undirected	ENSG00000164283.12	ENSG00000146670.9
ENSG00000164283.12	ENSG00000134222.16	0.0810908	undirected	ENSG00000164283.12	ENSG00000134222.16
ENSG00000164283.12	ENSG00000122644.12	0.0229247	undirected	ENSG00000164283.12	ENSG00000122644.12
ENSG00000164283.12	ENSG00000203760.8	0.0481698	undirected	ENSG00000164283.12	ENSG00000203760.8
ENSG00000164283.12	ENSG00000101003.9	0.0785692	undirected	ENSG00000164283.12	ENSG00000101003.9
ENSG00000164283.12	ENSG00000165304.7	0.0993445	undirected	ENSG00000164283.12	ENSG00000165304.7
ENSG00000164283.12	ENSG00000171208.9	0.0258528	undirected	ENSG00000164283.12	ENSG00000171208.9
ENSG00000164283.12	ENSG00000111206.12	0.113141	undirected	ENSG00000164283.12	ENSG00000111206.12
ENSG00000164283.12	ENSG00000176890.15	0.0985337	undirected	ENSG00000164283.12	ENSG00000176890.15
ENSG00000164283.12	ENSG00000205208.4	0.0470868	undirected	ENSG00000164283.12	ENSG00000205208.4
ENSG00000164283.12	ENSG00000072571.19	0.0676559	undirected	ENSG00000164283.12	ENSG00000072571.19
ENSG00000164283.12	ENSG00000135451.12	0.0860045	undirected	ENSG00000164283.12	ENSG00000135451.12
ENSG00000164283.12	ENSG00000114346.13	0.0691784	undirected	ENSG00000164283.12	ENSG00000114346.13
ENSG00000164283.12	ENSG00000105438.8	0.0238768	undirected	ENSG00000164283.12	ENSG00000105438.8
ENSG00000164283.12	ENSG00000165244.6	0.0595286	undirected	ENSG00000164283.12	ENSG00000165244.6
ENSG00000164283.12	ENSG00000280206.1	0.0324018	undirected	ENSG00000164283.12	ENSG00000280206.1
ENSG00000164283.12	ENSG00000116497.17	0.0445563	undirected	ENSG00000164283.12	ENSG00000116497.17
ENSG00000164283.12	ENSG00000100526.19	0.0954418	undirected	ENSG00000164283.12	ENSG00000100526.19
ENSG00000164283.12	ENSG00000167670.15	0.051383	undirected	ENSG00000164283.12	ENSG00000167670.15
ENSG00000164283.12	ENSG00000151725.11	0.067862	undirected	ENSG00000164283.12	ENSG00000151725.11
ENSG00000164283.12	ENSG00000164611.12	0.0709757	undirected	ENSG00000164283.12	ENSG00000164611.12
ENSG00000164283.12	ENSG00000137310.11	0.0680621	undirected	ENSG00000164283.12	ENSG00000137310.11
ENSG00000164283.12	ENSG00000051180.16	0.103833	undirected	ENSG00000164283.12	ENSG00000051180.16
ENSG00000164283.12	ENSG00000144554.10	0.0562466	undirected	ENSG00000164283.12	ENSG00000144554.10
ENSG00000164283.12	ENSG00000142731.10	0.0754698	undirected	ENSG00000164283.12	ENSG00000142731.10
ENSG00000164283.12	ENSG00000137807.13	0.105131	undirected	ENSG00000164283.12	ENSG00000137807.13
ENSG00000164283.12	ENSG00000176444.18	0.0212757	undirected	ENSG00000164283.12	ENSG00000176444.18
ENSG00000164283.12	ENSG00000157456.7	0.0812832	undirected	ENSG00000164283.12	ENSG00000157456.7
ENSG00000164283.12	ENSG00000198826.10	0.0879158	undirected	ENSG00000164283.12	ENSG00000198826.10
ENSG00000164283.12	ENSG00000156802.12	0.057583	undirected	ENSG00000164283.12	ENSG00000156802.12
ENSG00000164283.12	ENSG00000170312.15	0.100913	undirected	ENSG00000164283.12	ENSG00000170312.15
ENSG00000164283.12	ENSG00000131153.8	0.057186	undirected	ENSG00000164283.12	ENSG00000131153.8
ENSG00000164283.12	ENSG00000134690.10	0.117784	undirected	ENSG00000164283.12	ENSG00000134690.10
ENSG00000164283.12	ENSG00000129195.15	0.0356178	undirected	ENSG00000164283.12	ENSG00000129195.15
ENSG00000164283.12	ENSG00000166803.10	0.0791643	undirected	ENSG00000164283.12	ENSG00000166803.10
ENSG00000164283.12	ENSG00000196204.11	0.0244204	undirected	ENSG00000164283.12	ENSG00000196204.11
ENSG00000164283.12	ENSG00000113368.11	0.0740423	undirected	ENSG00000164283.12	ENSG00000113368.11
ENSG00000164283.12	ENSG00000113140.10	0.0321986	undirected	ENSG00000164283.12	ENSG00000113140.10
ENSG00000164283.12	ENSG00000130175.9	0.0229832	undirected	ENSG00000164283.12	ENSG00000130175.9
ENSG00000164283.12	ENSG00000237649.7	0.0908859	undirected	ENSG00000164283.12	ENSG00000237649.7
ENSG00000164283.12	ENSG00000143228.12	0.0820577	undirected	ENSG00000164283.12	ENSG00000143228.12
ENSG00000164283.12	ENSG00000138180.15	0.0960423	undirected	ENSG00000164283.12	ENSG00000138180.15
ENSG00000164283.12	ENSG00000169679.14	0.10632	undirected	ENSG00000164283.12	ENSG00000169679.14
ENSG00000164283.12	ENSG00000123416.15	0.0528958	undirected	ENSG00000164283.12	ENSG00000123416.15
ENSG00000164283.12	ENSG00000077152.9	0.0892015	undirected	ENSG00000164283.12	ENSG00000077152.9
ENSG00000164283.12	ENSG00000152253.8	0.0818025	undirected	ENSG00000164283.12	ENSG00000152253.8
ENSG00000164283.12	ENSG00000121931.15	0.0203966	undirected	ENSG00000164283.12	ENSG00000121931.15
ENSG00000164283.12	ENSG00000137563.11	0.0245959	undirected	ENSG00000164283.12	ENSG00000137563.11
ENSG00000164283.12	ENSG00000112984.11	0.0715387	undirected	ENSG00000164283.12	ENSG00000112984.11
ENSG00000164283.12	ENSG00000135476.11	0.0651136	undirected	ENSG00000164283.12	ENSG00000135476.11
ENSG00000164283.12	ENSG00000183207.12	0.035686	undirected	ENSG00000164283.12	ENSG00000183207.12
ENSG00000164283.12	ENSG00000142252.10	0.0361841	undirected	ENSG00000164283.12	ENSG00000142252.10
ENSG00000164283.12	ENSG00000140525.17	0.0719933	undirected	ENSG00000164283.12	ENSG00000140525.17
ENSG00000164283.12	ENSG00000185697.16	0.0354752	undirected	ENSG00000164283.12	ENSG00000185697.16
ENSG00000164283.12	ENSG00000104852.14	0.0395559	undirected	ENSG00000164283.12	ENSG00000104852.14
ENSG00000164283.12	ENSG00000164045.11	0.0554031	undirected	ENSG00000164283.12	ENSG00000164045.11
ENSG00000164283.12	ENSG00000198056.13	0.049492	undirected	ENSG00000164283.12	ENSG00000198056.13
ENSG00000164283.12	ENSG00000073111.13	0.0613905	undirected	ENSG00000164283.12	ENSG00000073111.13
ENSG00000164283.12	ENSG00000136943.10	0.0259263	undirected	ENSG00000164283.12	ENSG00000136943.10
ENSG00000164283.12	ENSG00000093009.9	0.0697574	undirected	ENSG00000164283.12	ENSG00000093009.9
ENSG00000164283.12	ENSG00000170779.10	0.0320276	undirected	ENSG00000164283.12	ENSG00000170779.10
ENSG00000164283.12	ENSG00000101945.16	0.0520952	undirected	ENSG00000164283.12	ENSG00000101945.16
ENSG00000164283.12	ENSG00000120802.13	0.0264917	undirected	ENSG00000164283.12	ENSG00000120802.13
ENSG00000164283.12	ENSG00000198618.5	0.0346817	undirected	ENSG00000164283.12	ENSG00000198618.5
ENSG00000164283.12	ENSG00000129355.6	0.020971	undirected	ENSG00000164283.12	ENSG00000129355.6
ENSG00000164283.12	ENSG00000104147.8	0.0342703	undirected	ENSG00000164283.12	ENSG00000104147.8
ENSG00000164283.12	ENSG00000091651.8	0.0498033	undirected	ENSG00000164283.12	ENSG00000091651.8
ENSG00000164283.12	ENSG00000122565.18	0.0352862	undirected	ENSG00000164283.12	ENSG00000122565.18
ENSG00000164283.12	ENSG00000100162.14	0.0674339	undirected	ENSG00000164283.12	ENSG00000100162.14
ENSG00000164283.12	ENSG00000076382.16	0.0718783	undirected	ENSG00000164283.12	ENSG00000076382.16
ENSG00000164283.12	ENSG00000105011.8	0.079375	undirected	ENSG00000164283.12	ENSG00000105011.8
ENSG00000164283.12	ENSG00000179750.15	0.0270253	undirected	ENSG00000164283.12	ENSG00000179750.15
ENSG00000164283.12	ENSG00000171792.10	0.025787	undirected	ENSG00000164283.12	ENSG00000171792.10
ENSG00000164283.12	ENSG00000198901.13	0.0768685	undirected	ENSG00000164283.12	ENSG00000198901.13
ENSG00000164283.12	ENSG00000214223.4	0.041422	undirected	ENSG00000164283.12	ENSG00000214223.4
ENSG00000164283.12	ENSG00000112118.17	0.0778586	undirected	ENSG00000164283.12	ENSG00000112118.17
ENSG00000164283.12	ENSG00000100297.15	0.0651494	undirected	ENSG00000164283.12	ENSG00000100297.15
ENSG00000164283.12	ENSG00000087586.17	0.0867388	undirected	ENSG00000164283.12	ENSG00000087586.17
ENSG00000164283.12	ENSG00000111665.11	0.069755	undirected	ENSG00000164283.12	ENSG00000111665.11
ENSG00000164283.12	ENSG00000108106.13	0.0598835	undirected	ENSG00000164283.12	ENSG00000108106.13
ENSG00000164283.12	ENSG00000112312.9	0.0640661	undirected	ENSG00000164283.12	ENSG00000112312.9
ENSG00000164283.12	ENSG00000101412.12	0.0455694	undirected	ENSG00000164283.12	ENSG00000101412.12
ENSG00000164283.12	ENSG00000178999.12	0.0830198	undirected	ENSG00000164283.12	ENSG00000178999.12
ENSG00000164283.12	ENSG00000171241.8	0.0871789	undirected	ENSG00000164283.12	ENSG00000171241.8
ENSG00000164283.12	ENSG00000185480.11	0.0858918	undirected	ENSG00000164283.12	ENSG00000185480.11
ENSG00000164283.12	ENSG00000162062.14	0.0592487	undirected	ENSG00000164283.12	ENSG00000162062.14
ENSG00000164283.12	ENSG00000113460.12	0.0295641	undirected	ENSG00000164283.12	ENSG00000113460.12
ENSG00000164283.12	ENSG00000173207.12	0.0500026	undirected	ENSG00000164283.12	ENSG00000173207.12
ENSG00000164283.12	ENSG00000103121.8	0.0386691	undirected	ENSG00000164283.12	ENSG00000103121.8
ENSG00000164283.12	ENSG00000134057.14	0.0883091	undirected	ENSG00000164283.12	ENSG00000134057.14
ENSG00000164283.12	ENSG00000156970.12	0.101046	undirected	ENSG00000164283.12	ENSG00000156970.12
ENSG00000164283.12	ENSG00000183010.16	0.0207109	undirected	ENSG00000164283.12	ENSG00000183010.16
ENSG00000164283.12	ENSG00000233966.1	0.0261084	undirected	ENSG00000164283.12	ENSG00000233966.1
ENSG00000127564.16	ENSG00000109805.9	0.368377	undirected	ENSG00000127564.16	ENSG00000109805.9
ENSG00000127564.16	ENSG00000123364.4	0.0311988	undirected	ENSG00000127564.16	ENSG00000123364.4
ENSG00000127564.16	ENSG00000153044.9	0.190828	undirected	ENSG00000127564.16	ENSG00000153044.9
ENSG00000127564.16	ENSG00000175643.8	0.180696	undirected	ENSG00000127564.16	ENSG00000175643.8
ENSG00000127564.16	ENSG00000085999.11	0.315202	undirected	ENSG00000127564.16	ENSG00000085999.11
ENSG00000127564.16	ENSG00000164104.11	0.133137	undirected	ENSG00000127564.16	ENSG00000164104.11
ENSG00000127564.16	ENSG00000198937.8	0.033601	undirected	ENSG00000127564.16	ENSG00000198937.8
ENSG00000127564.16	ENSG00000121957.12	0.0586795	undirected	ENSG00000127564.16	ENSG00000121957.12
ENSG00000127564.16	ENSG00000242349.5	0.0206287	undirected	ENSG00000127564.16	ENSG00000242349.5
ENSG00000127564.16	ENSG00000234072.1	0.0254934	undirected	ENSG00000127564.16	ENSG00000234072.1
ENSG00000127564.16	ENSG00000117650.12	0.296414	undirected	ENSG00000127564.16	ENSG00000117650.12
ENSG00000127564.16	ENSG00000132341.11	0.0474654	undirected	ENSG00000127564.16	ENSG00000132341.11
ENSG00000127564.16	ENSG00000168078.9	0.357361	undirected	ENSG00000127564.16	ENSG00000168078.9
ENSG00000127564.16	ENSG00000169684.13	0.0409257	undirected	ENSG00000127564.16	ENSG00000169684.13
ENSG00000127564.16	ENSG00000139354.10	0.0582983	undirected	ENSG00000127564.16	ENSG00000139354.10
ENSG00000127564.16	ENSG00000143515.16	0.0201748	undirected	ENSG00000127564.16	ENSG00000143515.16
ENSG00000127564.16	ENSG00000126787.12	0.366605	undirected	ENSG00000127564.16	ENSG00000126787.12
ENSG00000127564.16	ENSG00000161800.12	0.308217	undirected	ENSG00000127564.16	ENSG00000161800.12
ENSG00000127564.16	ENSG00000090971.4	0.051813	undirected	ENSG00000127564.16	ENSG00000090971.4
ENSG00000127564.16	ENSG00000213221.4	0.0273782	undirected	ENSG00000127564.16	ENSG00000213221.4
ENSG00000127564.16	ENSG00000112742.9	0.106407	undirected	ENSG00000127564.16	ENSG00000112742.9
ENSG00000127564.16	ENSG00000100918.12	0.0247856	undirected	ENSG00000127564.16	ENSG00000100918.12
ENSG00000127564.16	ENSG00000163879.10	0.0213863	undirected	ENSG00000127564.16	ENSG00000163879.10
ENSG00000127564.16	ENSG00000265688.1	0.0234003	undirected	ENSG00000127564.16	ENSG00000265688.1
ENSG00000127564.16	ENSG00000101447.13	0.232257	undirected	ENSG00000127564.16	ENSG00000101447.13
ENSG00000127564.16	ENSG00000104979.8	0.0217783	undirected	ENSG00000127564.16	ENSG00000104979.8
ENSG00000127564.16	ENSG00000145592.13	0.0300551	undirected	ENSG00000127564.16	ENSG00000145592.13
ENSG00000127564.16	ENSG00000164944.11	0.0364946	undirected	ENSG00000127564.16	ENSG00000164944.11
ENSG00000127564.16	ENSG00000131747.14	0.303905	undirected	ENSG00000127564.16	ENSG00000131747.14
ENSG00000127564.16	ENSG00000160404.17	0.0553133	undirected	ENSG00000127564.16	ENSG00000160404.17
ENSG00000127564.16	ENSG00000154839.9	0.138016	undirected	ENSG00000127564.16	ENSG00000154839.9
ENSG00000127564.16	ENSG00000215030.5	0.0329835	undirected	ENSG00000127564.16	ENSG00000215030.5
ENSG00000127564.16	ENSG00000121152.9	0.293415	undirected	ENSG00000127564.16	ENSG00000121152.9
ENSG00000127564.16	ENSG00000196262.13	0.048172	undirected	ENSG00000127564.16	ENSG00000196262.13
ENSG00000127564.16	ENSG00000143499.13	0.0304519	undirected	ENSG00000127564.16	ENSG00000143499.13
ENSG00000127564.16	ENSG00000115163.14	0.266586	undirected	ENSG00000127564.16	ENSG00000115163.14
ENSG00000127564.16	ENSG00000149554.12	0.198844	undirected	ENSG00000127564.16	ENSG00000149554.12
ENSG00000127564.16	ENSG00000130669.17	0.0441479	undirected	ENSG00000127564.16	ENSG00000130669.17
ENSG00000127564.16	ENSG00000160072.19	0.0270452	undirected	ENSG00000127564.16	ENSG00000160072.19
ENSG00000127564.16	ENSG00000106268.15	0.078042	undirected	ENSG00000127564.16	ENSG00000106268.15
ENSG00000127564.16	ENSG00000094804.9	0.177466	undirected	ENSG00000127564.16	ENSG00000094804.9
ENSG00000127564.16	ENSG00000139343.10	0.080353	undirected	ENSG00000127564.16	ENSG00000139343.10
ENSG00000127564.16	ENSG00000079462.7	0.07952	undirected	ENSG00000127564.16	ENSG00000079462.7
ENSG00000127564.16	ENSG00000117425.13	0.0259655	undirected	ENSG00000127564.16	ENSG00000117425.13
ENSG00000127564.16	ENSG00000088325.15	0.306544	undirected	ENSG00000127564.16	ENSG00000088325.15
ENSG00000127564.16	ENSG00000213853.9	0.054067	undirected	ENSG00000127564.16	ENSG00000213853.9
ENSG00000127564.16	ENSG00000187741.14	0.0955497	undirected	ENSG00000127564.16	ENSG00000187741.14
ENSG00000127564.16	ENSG00000105486.13	0.156001	undirected	ENSG00000127564.16	ENSG00000105486.13
ENSG00000127564.16	ENSG00000184162.14	0.0363395	undirected	ENSG00000127564.16	ENSG00000184162.14
ENSG00000127564.16	ENSG00000080986.12	0.36972	undirected	ENSG00000127564.16	ENSG00000080986.12
ENSG00000127564.16	ENSG00000119630.13	0.0272299	undirected	ENSG00000127564.16	ENSG00000119630.13
ENSG00000127564.16	ENSG00000214975.4	0.0266168	undirected	ENSG00000127564.16	ENSG00000214975.4
ENSG00000127564.16	ENSG00000105419.17	0.0211178	undirected	ENSG00000127564.16	ENSG00000105419.17
ENSG00000127564.16	ENSG00000168496.3	0.163012	undirected	ENSG00000127564.16	ENSG00000168496.3
ENSG00000127564.16	ENSG00000111247.14	0.249649	undirected	ENSG00000127564.16	ENSG00000111247.14
ENSG00000127564.16	ENSG00000163687.13	0.030028	undirected	ENSG00000127564.16	ENSG00000163687.13
ENSG00000127564.16	ENSG00000257167.2	0.079837	undirected	ENSG00000127564.16	ENSG00000257167.2
ENSG00000127564.16	ENSG00000168476.11	0.182619	undirected	ENSG00000127564.16	ENSG00000168476.11
ENSG00000127564.16	ENSG00000161888.11	0.261281	undirected	ENSG00000127564.16	ENSG00000161888.11
ENSG00000127564.16	ENSG00000166851.14	0.375734	undirected	ENSG00000127564.16	ENSG00000166851.14
ENSG00000127564.16	ENSG00000183763.8	0.0493394	undirected	ENSG00000127564.16	ENSG00000183763.8
ENSG00000127564.16	ENSG00000135045.6	0.0343265	undirected	ENSG00000127564.16	ENSG00000135045.6
ENSG00000127564.16	ENSG00000264350.1	0.0432948	undirected	ENSG00000127564.16	ENSG00000264350.1
ENSG00000127564.16	ENSG00000075218.18	0.308597	undirected	ENSG00000127564.16	ENSG00000075218.18
ENSG00000127564.16	ENSG00000100479.12	0.20598	undirected	ENSG00000127564.16	ENSG00000100479.12
ENSG00000127564.16	ENSG00000091879.13	0.0269302	undirected	ENSG00000127564.16	ENSG00000091879.13
ENSG00000127564.16	ENSG00000164032.11	0.110158	undirected	ENSG00000127564.16	ENSG00000164032.11
ENSG00000127564.16	ENSG00000019549.8	0.0200299	undirected	ENSG00000127564.16	ENSG00000019549.8
ENSG00000127564.16	ENSG00000228716.6	0.130023	undirected	ENSG00000127564.16	ENSG00000228716.6
ENSG00000127564.16	ENSG00000162063.12	0.191966	undirected	ENSG00000127564.16	ENSG00000162063.12
ENSG00000127564.16	ENSG00000035499.12	0.114217	undirected	ENSG00000127564.16	ENSG00000035499.12
ENSG00000127564.16	ENSG00000104889.4	0.222609	undirected	ENSG00000127564.16	ENSG00000104889.4
ENSG00000127564.16	ENSG00000171848.13	0.30418	undirected	ENSG00000127564.16	ENSG00000171848.13
ENSG00000127564.16	ENSG00000130332.14	0.0578736	undirected	ENSG00000127564.16	ENSG00000130332.14
ENSG00000127564.16	ENSG00000087502.17	0.0319124	undirected	ENSG00000127564.16	ENSG00000087502.17
ENSG00000127564.16	ENSG00000167513.8	0.259874	undirected	ENSG00000127564.16	ENSG00000167513.8
ENSG00000127564.16	ENSG00000151131.9	0.0228947	undirected	ENSG00000127564.16	ENSG00000151131.9
ENSG00000127564.16	ENSG00000171617.13	0.0453144	undirected	ENSG00000127564.16	ENSG00000171617.13
ENSG00000127564.16	ENSG00000217555.12	0.0478435	undirected	ENSG00000127564.16	ENSG00000217555.12
ENSG00000127564.16	ENSG00000273373.1	0.0478845	undirected	ENSG00000127564.16	ENSG00000273373.1
ENSG00000127564.16	ENSG00000146918.19	0.127835	undirected	ENSG00000127564.16	ENSG00000146918.19
ENSG00000127564.16	ENSG00000123219.12	0.224172	undirected	ENSG00000127564.16	ENSG00000123219.12
ENSG00000127564.16	ENSG00000111639.7	0.0291306	undirected	ENSG00000127564.16	ENSG00000111639.7
ENSG00000127564.16	ENSG00000167900.11	0.288701	undirected	ENSG00000127564.16	ENSG00000167900.11
ENSG00000127564.16	ENSG00000245694.8	0.0673985	undirected	ENSG00000127564.16	ENSG00000245694.8
ENSG00000127564.16	ENSG00000166130.14	0.0723796	undirected	ENSG00000127564.16	ENSG00000166130.14
ENSG00000127564.16	ENSG00000066279.16	0.370269	undirected	ENSG00000127564.16	ENSG00000066279.16
ENSG00000127564.16	ENSG00000162073.13	0.0323111	undirected	ENSG00000127564.16	ENSG00000162073.13
ENSG00000127564.16	ENSG00000117399.13	0.323655	undirected	ENSG00000127564.16	ENSG00000117399.13
ENSG00000127564.16	ENSG00000244398.1	0.0276206	undirected	ENSG00000127564.16	ENSG00000244398.1
ENSG00000127564.16	ENSG00000076003.4	0.216817	undirected	ENSG00000127564.16	ENSG00000076003.4
ENSG00000127564.16	ENSG00000090889.11	0.37281	undirected	ENSG00000127564.16	ENSG00000090889.11
ENSG00000127564.16	ENSG00000011426.10	0.327195	undirected	ENSG00000127564.16	ENSG00000011426.10
ENSG00000127564.16	ENSG00000013810.18	0.266565	undirected	ENSG00000127564.16	ENSG00000013810.18
ENSG00000127564.16	ENSG00000083857.13	0.0291467	undirected	ENSG00000127564.16	ENSG00000083857.13
ENSG00000127564.16	ENSG00000062822.12	0.168391	undirected	ENSG00000127564.16	ENSG00000062822.12
ENSG00000127564.16	ENSG00000125835.17	0.0376486	undirected	ENSG00000127564.16	ENSG00000125835.17
ENSG00000127564.16	ENSG00000237991.3	0.0401646	undirected	ENSG00000127564.16	ENSG00000237991.3
ENSG00000127564.16	ENSG00000213347.10	0.261228	undirected	ENSG00000127564.16	ENSG00000213347.10
ENSG00000127564.16	ENSG00000144485.10	0.0208285	undirected	ENSG00000127564.16	ENSG00000144485.10
ENSG00000127564.16	ENSG00000185347.17	0.144786	undirected	ENSG00000127564.16	ENSG00000185347.17
ENSG00000127564.16	ENSG00000148773.12	0.31448	undirected	ENSG00000127564.16	ENSG00000148773.12
ENSG00000127564.16	ENSG00000117632.20	0.27907	undirected	ENSG00000127564.16	ENSG00000117632.20
ENSG00000127564.16	ENSG00000140284.10	0.0262344	undirected	ENSG00000127564.16	ENSG00000140284.10
ENSG00000127564.16	ENSG00000159713.10	0.0259216	undirected	ENSG00000127564.16	ENSG00000159713.10
ENSG00000127564.16	ENSG00000158402.18	0.266272	undirected	ENSG00000127564.16	ENSG00000158402.18
ENSG00000127564.16	ENSG00000164109.13	0.117231	undirected	ENSG00000127564.16	ENSG00000164109.13
ENSG00000127564.16	ENSG00000111640.14	0.023045	undirected	ENSG00000127564.16	ENSG00000111640.14
ENSG00000127564.16	ENSG00000119969.14	0.188027	undirected	ENSG00000127564.16	ENSG00000119969.14
ENSG00000127564.16	ENSG00000105173.13	0.0495128	undirected	ENSG00000127564.16	ENSG00000105173.13
ENSG00000127564.16	ENSG00000235776.2	0.0311507	undirected	ENSG00000127564.16	ENSG00000235776.2
ENSG00000127564.16	ENSG00000123485.11	0.330482	undirected	ENSG00000127564.16	ENSG00000123485.11
ENSG00000127564.16	ENSG00000113810.15	0.0909772	undirected	ENSG00000127564.16	ENSG00000113810.15
ENSG00000127564.16	ENSG00000125995.15	0.0200987	undirected	ENSG00000127564.16	ENSG00000125995.15
ENSG00000127564.16	ENSG00000168268.10	0.0243092	undirected	ENSG00000127564.16	ENSG00000168268.10
ENSG00000127564.16	ENSG00000213626.11	0.020405	undirected	ENSG00000127564.16	ENSG00000213626.11
ENSG00000127564.16	ENSG00000101057.15	0.330164	undirected	ENSG00000127564.16	ENSG00000101057.15
ENSG00000127564.16	ENSG00000123975.4	0.0900135	undirected	ENSG00000127564.16	ENSG00000123975.4
ENSG00000127564.16	ENSG00000130479.10	0.036594	undirected	ENSG00000127564.16	ENSG00000130479.10
ENSG00000127564.16	ENSG00000142945.12	0.372917	undirected	ENSG00000127564.16	ENSG00000142945.12
ENSG00000127564.16	ENSG00000223749.7	0.0220535	undirected	ENSG00000127564.16	ENSG00000223749.7
ENSG00000127564.16	ENSG00000247095.2	0.0204735	undirected	ENSG00000127564.16	ENSG00000247095.2
ENSG00000127564.16	ENSG00000132016.11	0.0662401	undirected	ENSG00000127564.16	ENSG00000132016.11
ENSG00000127564.16	ENSG00000160957.12	0.149961	undirected	ENSG00000127564.16	ENSG00000160957.12
ENSG00000127564.16	ENSG00000261061.1	0.0906795	undirected	ENSG00000127564.16	ENSG00000261061.1
ENSG00000127564.16	ENSG00000112877.7	0.097502	undirected	ENSG00000127564.16	ENSG00000112877.7
ENSG00000127564.16	ENSG00000224578.4	0.0557172	undirected	ENSG00000127564.16	ENSG00000224578.4
ENSG00000127564.16	ENSG00000145386.9	0.352887	undirected	ENSG00000127564.16	ENSG00000145386.9
ENSG00000127564.16	ENSG00000132646.10	0.0734723	undirected	ENSG00000127564.16	ENSG00000132646.10
ENSG00000127564.16	ENSG00000276043.4	0.377081	undirected	ENSG00000127564.16	ENSG00000276043.4
ENSG00000127564.16	ENSG00000071539.13	0.270858	undirected	ENSG00000127564.16	ENSG00000071539.13
ENSG00000127564.16	ENSG00000149948.13	0.0751826	undirected	ENSG00000127564.16	ENSG00000149948.13
ENSG00000127564.16	ENSG00000138160.5	0.329653	undirected	ENSG00000127564.16	ENSG00000138160.5
ENSG00000127564.16	ENSG00000242125.3	0.0259041	undirected	ENSG00000127564.16	ENSG00000242125.3
ENSG00000127564.16	ENSG00000122952.16	0.335477	undirected	ENSG00000127564.16	ENSG00000122952.16
ENSG00000127564.16	ENSG00000174371.16	0.374977	undirected	ENSG00000127564.16	ENSG00000174371.16
ENSG00000127564.16	ENSG00000188312.13	0.0398976	undirected	ENSG00000127564.16	ENSG00000188312.13
ENSG00000127564.16	ENSG00000225573.4	0.0315368	undirected	ENSG00000127564.16	ENSG00000225573.4
ENSG00000127564.16	ENSG00000213178.3	0.0253639	undirected	ENSG00000127564.16	ENSG00000213178.3
ENSG00000127564.16	ENSG00000133878.8	0.0350765	undirected	ENSG00000127564.16	ENSG00000133878.8
ENSG00000127564.16	ENSG00000111331.12	0.0351121	undirected	ENSG00000127564.16	ENSG00000111331.12
ENSG00000127564.16	ENSG00000206145.8	0.0226734	undirected	ENSG00000127564.16	ENSG00000206145.8
ENSG00000127564.16	ENSG00000143476.17	0.317547	undirected	ENSG00000127564.16	ENSG00000143476.17
ENSG00000127564.16	ENSG00000166451.13	0.230119	undirected	ENSG00000127564.16	ENSG00000166451.13
ENSG00000127564.16	ENSG00000131470.14	0.243533	undirected	ENSG00000127564.16	ENSG00000131470.14
ENSG00000127564.16	ENSG00000175063.16	0.355706	undirected	ENSG00000127564.16	ENSG00000175063.16
ENSG00000127564.16	ENSG00000146670.9	0.34886	undirected	ENSG00000127564.16	ENSG00000146670.9
ENSG00000127564.16	ENSG00000187961.13	0.0219237	undirected	ENSG00000127564.16	ENSG00000187961.13
ENSG00000127564.16	ENSG00000134222.16	0.271973	undirected	ENSG00000127564.16	ENSG00000134222.16
ENSG00000127564.16	ENSG00000203760.8	0.204534	undirected	ENSG00000127564.16	ENSG00000203760.8
ENSG00000127564.16	ENSG00000101003.9	0.245762	undirected	ENSG00000127564.16	ENSG00000101003.9
ENSG00000127564.16	ENSG00000229344.1	0.0291471	undirected	ENSG00000127564.16	ENSG00000229344.1
ENSG00000127564.16	ENSG00000165304.7	0.335295	undirected	ENSG00000127564.16	ENSG00000165304.7
ENSG00000127564.16	ENSG00000180806.4	0.0280264	undirected	ENSG00000127564.16	ENSG00000180806.4
ENSG00000127564.16	ENSG00000171208.9	0.0516483	undirected	ENSG00000127564.16	ENSG00000171208.9
ENSG00000127564.16	ENSG00000111206.12	0.362168	undirected	ENSG00000127564.16	ENSG00000111206.12
ENSG00000127564.16	ENSG00000213442.5	0.0255136	undirected	ENSG00000127564.16	ENSG00000213442.5
ENSG00000127564.16	ENSG00000176890.15	0.300609	undirected	ENSG00000127564.16	ENSG00000176890.15
ENSG00000127564.16	ENSG00000205208.4	0.0519046	undirected	ENSG00000127564.16	ENSG00000205208.4
ENSG00000127564.16	ENSG00000072571.19	0.200256	undirected	ENSG00000127564.16	ENSG00000072571.19
ENSG00000127564.16	ENSG00000257605.2	0.0430603	undirected	ENSG00000127564.16	ENSG00000257605.2
ENSG00000127564.16	ENSG00000135451.12	0.378688	undirected	ENSG00000127564.16	ENSG00000135451.12
ENSG00000127564.16	ENSG00000114346.13	0.125289	undirected	ENSG00000127564.16	ENSG00000114346.13
ENSG00000127564.16	ENSG00000213326.4	0.041281	undirected	ENSG00000127564.16	ENSG00000213326.4
ENSG00000127564.16	ENSG00000111196.9	0.0385584	undirected	ENSG00000127564.16	ENSG00000111196.9
ENSG00000127564.16	ENSG00000105438.8	0.0224159	undirected	ENSG00000127564.16	ENSG00000105438.8
ENSG00000127564.16	ENSG00000078098.13	0.0696483	undirected	ENSG00000127564.16	ENSG00000078098.13
ENSG00000127564.16	ENSG00000160161.9	0.0573581	undirected	ENSG00000127564.16	ENSG00000160161.9
ENSG00000127564.16	ENSG00000067057.16	0.0248355	undirected	ENSG00000127564.16	ENSG00000067057.16
ENSG00000127564.16	ENSG00000165244.6	0.180139	undirected	ENSG00000127564.16	ENSG00000165244.6
ENSG00000127564.16	ENSG00000137343.17	0.0206425	undirected	ENSG00000127564.16	ENSG00000137343.17
ENSG00000127564.16	ENSG00000168487.17	0.0234801	undirected	ENSG00000127564.16	ENSG00000168487.17
ENSG00000127564.16	ENSG00000280206.1	0.142564	undirected	ENSG00000127564.16	ENSG00000280206.1
ENSG00000127564.16	ENSG00000116497.17	0.0667722	undirected	ENSG00000127564.16	ENSG00000116497.17
ENSG00000127564.16	ENSG00000100526.19	0.332873	undirected	ENSG00000127564.16	ENSG00000100526.19
ENSG00000127564.16	ENSG00000167670.15	0.0996976	undirected	ENSG00000127564.16	ENSG00000167670.15
ENSG00000127564.16	ENSG00000151725.11	0.272576	undirected	ENSG00000127564.16	ENSG00000151725.11
ENSG00000127564.16	ENSG00000131037.14	0.0255672	undirected	ENSG00000127564.16	ENSG00000131037.14
ENSG00000127564.16	ENSG00000164611.12	0.331013	undirected	ENSG00000127564.16	ENSG00000164611.12
ENSG00000127564.16	ENSG00000229119.3	0.0319711	undirected	ENSG00000127564.16	ENSG00000229119.3
ENSG00000127564.16	ENSG00000224126.2	0.0617066	undirected	ENSG00000127564.16	ENSG00000224126.2
ENSG00000127564.16	ENSG00000137310.11	0.213566	undirected	ENSG00000127564.16	ENSG00000137310.11
ENSG00000127564.16	ENSG00000051180.16	0.306133	undirected	ENSG00000127564.16	ENSG00000051180.16
ENSG00000127564.16	ENSG00000235552.4	0.023521	undirected	ENSG00000127564.16	ENSG00000235552.4
ENSG00000127564.16	ENSG00000105619.13	0.0256425	undirected	ENSG00000127564.16	ENSG00000105619.13
ENSG00000127564.16	ENSG00000104899.5	0.0234988	undirected	ENSG00000127564.16	ENSG00000104899.5
ENSG00000127564.16	ENSG00000144554.10	0.147137	undirected	ENSG00000127564.16	ENSG00000144554.10
ENSG00000127564.16	ENSG00000142731.10	0.213183	undirected	ENSG00000127564.16	ENSG00000142731.10
ENSG00000127564.16	ENSG00000137807.13	0.300161	undirected	ENSG00000127564.16	ENSG00000137807.13
ENSG00000127564.16	ENSG00000205309.13	0.0296598	undirected	ENSG00000127564.16	ENSG00000205309.13
ENSG00000127564.16	ENSG00000064490.13	0.03544	undirected	ENSG00000127564.16	ENSG00000064490.13
ENSG00000127564.16	ENSG00000239246.3	0.0242769	undirected	ENSG00000127564.16	ENSG00000239246.3
ENSG00000127564.16	ENSG00000157778.8	0.0379543	undirected	ENSG00000127564.16	ENSG00000157778.8
ENSG00000127564.16	ENSG00000176444.18	0.0357195	undirected	ENSG00000127564.16	ENSG00000176444.18
ENSG00000127564.16	ENSG00000244563.1	0.0305753	undirected	ENSG00000127564.16	ENSG00000244563.1
ENSG00000127564.16	ENSG00000101384.11	0.0371302	undirected	ENSG00000127564.16	ENSG00000101384.11
ENSG00000127564.16	ENSG00000157456.7	0.259561	undirected	ENSG00000127564.16	ENSG00000157456.7
ENSG00000127564.16	ENSG00000164649.19	0.0209481	undirected	ENSG00000127564.16	ENSG00000164649.19
ENSG00000127564.16	ENSG00000245648.1	0.028052	undirected	ENSG00000127564.16	ENSG00000245648.1
ENSG00000127564.16	ENSG00000102898.11	0.0763306	undirected	ENSG00000127564.16	ENSG00000102898.11
ENSG00000127564.16	ENSG00000236058.3	0.0206061	undirected	ENSG00000127564.16	ENSG00000236058.3
ENSG00000127564.16	ENSG00000235508.3	0.0231413	undirected	ENSG00000127564.16	ENSG00000235508.3
ENSG00000127564.16	ENSG00000198826.10	0.209736	undirected	ENSG00000127564.16	ENSG00000198826.10
ENSG00000127564.16	ENSG00000156802.12	0.153857	undirected	ENSG00000127564.16	ENSG00000156802.12
ENSG00000127564.16	ENSG00000170312.15	0.389774	undirected	ENSG00000127564.16	ENSG00000170312.15
ENSG00000127564.16	ENSG00000131153.8	0.22929	undirected	ENSG00000127564.16	ENSG00000131153.8
ENSG00000127564.16	ENSG00000134690.10	0.404149	undirected	ENSG00000127564.16	ENSG00000134690.10
ENSG00000127564.16	ENSG00000129195.15	0.118415	undirected	ENSG00000127564.16	ENSG00000129195.15
ENSG00000127564.16	ENSG00000255737.2	0.0326349	undirected	ENSG00000127564.16	ENSG00000255737.2
ENSG00000127564.16	ENSG00000166803.10	0.320535	undirected	ENSG00000127564.16	ENSG00000166803.10
ENSG00000127564.16	ENSG00000185495.10	0.0279401	undirected	ENSG00000127564.16	ENSG00000185495.10
ENSG00000127564.16	ENSG00000002822.15	0.0229985	undirected	ENSG00000127564.16	ENSG00000002822.15
ENSG00000127564.16	ENSG00000113368.11	0.233864	undirected	ENSG00000127564.16	ENSG00000113368.11
ENSG00000127564.16	ENSG00000175854.11	0.0224701	undirected	ENSG00000127564.16	ENSG00000175854.11
ENSG00000127564.16	ENSG00000158014.14	0.0258242	undirected	ENSG00000127564.16	ENSG00000158014.14
ENSG00000127564.16	ENSG00000113140.10	0.0358834	undirected	ENSG00000127564.16	ENSG00000113140.10
ENSG00000127564.16	ENSG00000126883.16	0.0321334	undirected	ENSG00000127564.16	ENSG00000126883.16
ENSG00000127564.16	ENSG00000130175.9	0.0314847	undirected	ENSG00000127564.16	ENSG00000130175.9
ENSG00000127564.16	ENSG00000213719.8	0.0224995	undirected	ENSG00000127564.16	ENSG00000213719.8
ENSG00000127564.16	ENSG00000144476.5	0.0352571	undirected	ENSG00000127564.16	ENSG00000144476.5
ENSG00000127564.16	ENSG00000135976.16	0.0320166	undirected	ENSG00000127564.16	ENSG00000135976.16
ENSG00000127564.16	ENSG00000237649.7	0.371564	undirected	ENSG00000127564.16	ENSG00000237649.7
ENSG00000127564.16	ENSG00000143228.12	0.359313	undirected	ENSG00000127564.16	ENSG00000143228.12
ENSG00000127564.16	ENSG00000230979.3	0.0314995	undirected	ENSG00000127564.16	ENSG00000230979.3
ENSG00000127564.16	ENSG00000138180.15	0.382951	undirected	ENSG00000127564.16	ENSG00000138180.15
ENSG00000127564.16	ENSG00000140993.10	0.0250194	undirected	ENSG00000127564.16	ENSG00000140993.10
ENSG00000127564.16	ENSG00000173267.13	0.0278825	undirected	ENSG00000127564.16	ENSG00000173267.13
ENSG00000127564.16	ENSG00000156113.20	0.0238942	undirected	ENSG00000127564.16	ENSG00000156113.20
ENSG00000127564.16	ENSG00000169679.14	0.340003	undirected	ENSG00000127564.16	ENSG00000169679.14
ENSG00000127564.16	ENSG00000123416.15	0.0615851	undirected	ENSG00000127564.16	ENSG00000123416.15
ENSG00000127564.16	ENSG00000135404.11	0.0224437	undirected	ENSG00000127564.16	ENSG00000135404.11
ENSG00000127564.16	ENSG00000077152.9	0.286692	undirected	ENSG00000127564.16	ENSG00000077152.9
ENSG00000127564.16	ENSG00000052850.5	0.0248322	undirected	ENSG00000127564.16	ENSG00000052850.5
ENSG00000127564.16	ENSG00000152253.8	0.327259	undirected	ENSG00000127564.16	ENSG00000152253.8
ENSG00000127564.16	ENSG00000141570.10	0.0229631	undirected	ENSG00000127564.16	ENSG00000141570.10
ENSG00000127564.16	ENSG00000180340.6	0.0326009	undirected	ENSG00000127564.16	ENSG00000180340.6
ENSG00000127564.16	ENSG00000137404.14	0.0807276	undirected	ENSG00000127564.16	ENSG00000137404.14
ENSG00000127564.16	ENSG00000137563.11	0.0976981	undirected	ENSG00000127564.16	ENSG00000137563.11
ENSG00000127564.16	ENSG00000112984.11	0.309024	undirected	ENSG00000127564.16	ENSG00000112984.11
ENSG00000127564.16	ENSG00000230798.5	0.0244791	undirected	ENSG00000127564.16	ENSG00000230798.5
ENSG00000127564.16	ENSG00000197530.12	0.0377906	undirected	ENSG00000127564.16	ENSG00000197530.12
ENSG00000127564.16	ENSG00000278828.1	0.0202926	undirected	ENSG00000127564.16	ENSG00000278828.1
ENSG00000127564.16	ENSG00000135476.11	0.206654	undirected	ENSG00000127564.16	ENSG00000135476.11
ENSG00000127564.16	ENSG00000100196.10	0.0333731	undirected	ENSG00000127564.16	ENSG00000100196.10
ENSG00000127564.16	ENSG00000183207.12	0.0951814	undirected	ENSG00000127564.16	ENSG00000183207.12
ENSG00000127564.16	ENSG00000142252.10	0.0411039	undirected	ENSG00000127564.16	ENSG00000142252.10
ENSG00000127564.16	ENSG00000140525.17	0.23122	undirected	ENSG00000127564.16	ENSG00000140525.17
ENSG00000127564.16	ENSG00000185697.16	0.0702395	undirected	ENSG00000127564.16	ENSG00000185697.16
ENSG00000127564.16	ENSG00000104852.14	0.0480966	undirected	ENSG00000127564.16	ENSG00000104852.14
ENSG00000127564.16	ENSG00000123080.10	0.029636	undirected	ENSG00000127564.16	ENSG00000123080.10
ENSG00000127564.16	ENSG00000185338.4	0.0201153	undirected	ENSG00000127564.16	ENSG00000185338.4
ENSG00000127564.16	ENSG00000136628.17	0.0291814	undirected	ENSG00000127564.16	ENSG00000136628.17
ENSG00000127564.16	ENSG00000164045.11	0.143902	undirected	ENSG00000127564.16	ENSG00000164045.11
ENSG00000127564.16	ENSG00000198056.13	0.0685442	undirected	ENSG00000127564.16	ENSG00000198056.13
ENSG00000127564.16	ENSG00000225855.6	0.0250685	undirected	ENSG00000127564.16	ENSG00000225855.6
ENSG00000127564.16	ENSG00000240409.1	0.0246755	undirected	ENSG00000127564.16	ENSG00000240409.1
ENSG00000127564.16	ENSG00000160014.16	0.0224052	undirected	ENSG00000127564.16	ENSG00000160014.16
ENSG00000127564.16	ENSG00000058453.16	0.0244771	undirected	ENSG00000127564.16	ENSG00000058453.16
ENSG00000127564.16	ENSG00000073111.13	0.165233	undirected	ENSG00000127564.16	ENSG00000073111.13
ENSG00000127564.16	ENSG00000136943.10	0.0733911	undirected	ENSG00000127564.16	ENSG00000136943.10
ENSG00000127564.16	ENSG00000005448.16	0.0372124	undirected	ENSG00000127564.16	ENSG00000005448.16
ENSG00000127564.16	ENSG00000093009.9	0.32646	undirected	ENSG00000127564.16	ENSG00000093009.9
ENSG00000127564.16	ENSG00000170779.10	0.1065	undirected	ENSG00000127564.16	ENSG00000170779.10
ENSG00000127564.16	ENSG00000101945.16	0.11312	undirected	ENSG00000127564.16	ENSG00000101945.16
ENSG00000127564.16	ENSG00000120802.13	0.0441295	undirected	ENSG00000127564.16	ENSG00000120802.13
ENSG00000127564.16	ENSG00000198618.5	0.042253	undirected	ENSG00000127564.16	ENSG00000198618.5
ENSG00000127564.16	ENSG00000121211.7	0.0652938	undirected	ENSG00000127564.16	ENSG00000121211.7
ENSG00000127564.16	ENSG00000160446.18	0.0252322	undirected	ENSG00000127564.16	ENSG00000160446.18
ENSG00000127564.16	ENSG00000129355.6	0.0393031	undirected	ENSG00000127564.16	ENSG00000129355.6
ENSG00000127564.16	ENSG00000079156.16	0.0251017	undirected	ENSG00000127564.16	ENSG00000079156.16
ENSG00000127564.16	ENSG00000104147.8	0.0837912	undirected	ENSG00000127564.16	ENSG00000104147.8
ENSG00000127564.16	ENSG00000091651.8	0.170125	undirected	ENSG00000127564.16	ENSG00000091651.8
ENSG00000127564.16	ENSG00000138115.13	0.0200911	undirected	ENSG00000127564.16	ENSG00000138115.13
ENSG00000127564.16	ENSG00000122565.18	0.0360191	undirected	ENSG00000127564.16	ENSG00000122565.18
ENSG00000127564.16	ENSG00000124191.17	0.0213824	undirected	ENSG00000127564.16	ENSG00000124191.17
ENSG00000127564.16	ENSG00000066923.17	0.025829	undirected	ENSG00000127564.16	ENSG00000066923.17
ENSG00000127564.16	ENSG00000100162.14	0.329563	undirected	ENSG00000127564.16	ENSG00000100162.14
ENSG00000127564.16	ENSG00000076382.16	0.307382	undirected	ENSG00000127564.16	ENSG00000076382.16
ENSG00000127564.16	ENSG00000079616.12	0.068869	undirected	ENSG00000127564.16	ENSG00000079616.12
ENSG00000127564.16	ENSG00000105376.4	0.0279824	undirected	ENSG00000127564.16	ENSG00000105376.4
ENSG00000127564.16	ENSG00000034510.5	0.0209086	undirected	ENSG00000127564.16	ENSG00000034510.5
ENSG00000127564.16	ENSG00000105011.8	0.298838	undirected	ENSG00000127564.16	ENSG00000105011.8
ENSG00000127564.16	ENSG00000185641.6	0.0207229	undirected	ENSG00000127564.16	ENSG00000185641.6
ENSG00000127564.16	ENSG00000222041.10	0.0476737	undirected	ENSG00000127564.16	ENSG00000222041.10
ENSG00000127564.16	ENSG00000179750.15	0.0909206	undirected	ENSG00000127564.16	ENSG00000179750.15
ENSG00000127564.16	ENSG00000171792.10	0.0319822	undirected	ENSG00000127564.16	ENSG00000171792.10
ENSG00000127564.16	ENSG00000198901.13	0.319022	undirected	ENSG00000127564.16	ENSG00000198901.13
ENSG00000127564.16	ENSG00000236552.2	0.0247546	undirected	ENSG00000127564.16	ENSG00000236552.2
ENSG00000127564.16	ENSG00000264772.5	0.0272372	undirected	ENSG00000127564.16	ENSG00000264772.5
ENSG00000127564.16	ENSG00000147889.16	0.0376495	undirected	ENSG00000127564.16	ENSG00000147889.16
ENSG00000127564.16	ENSG00000159335.15	0.045912	undirected	ENSG00000127564.16	ENSG00000159335.15
ENSG00000127564.16	ENSG00000180818.4	0.0343674	undirected	ENSG00000127564.16	ENSG00000180818.4
ENSG00000127564.16	ENSG00000214223.4	0.0407751	undirected	ENSG00000127564.16	ENSG00000214223.4
ENSG00000127564.16	ENSG00000187730.7	0.0280968	undirected	ENSG00000127564.16	ENSG00000187730.7
ENSG00000127564.16	ENSG00000112118.17	0.158475	undirected	ENSG00000127564.16	ENSG00000112118.17
ENSG00000127564.16	ENSG00000204196.5	0.0278095	undirected	ENSG00000127564.16	ENSG00000204196.5
ENSG00000127564.16	ENSG00000133302.12	0.022534	undirected	ENSG00000127564.16	ENSG00000133302.12
ENSG00000127564.16	ENSG00000186193.8	0.109596	undirected	ENSG00000127564.16	ENSG00000186193.8
ENSG00000127564.16	ENSG00000100297.15	0.224059	undirected	ENSG00000127564.16	ENSG00000100297.15
ENSG00000127564.16	ENSG00000099957.16	0.0265356	undirected	ENSG00000127564.16	ENSG00000099957.16
ENSG00000127564.16	ENSG00000205155.7	0.0341624	undirected	ENSG00000127564.16	ENSG00000205155.7
ENSG00000127564.16	ENSG00000087586.17	0.282861	undirected	ENSG00000127564.16	ENSG00000087586.17
ENSG00000127564.16	ENSG00000111665.11	0.311418	undirected	ENSG00000127564.16	ENSG00000111665.11
ENSG00000127564.16	ENSG00000108106.13	0.1712	undirected	ENSG00000127564.16	ENSG00000108106.13
ENSG00000127564.16	ENSG00000214182.5	0.0218082	undirected	ENSG00000127564.16	ENSG00000214182.5
ENSG00000127564.16	ENSG00000112312.9	0.106015	undirected	ENSG00000127564.16	ENSG00000112312.9
ENSG00000127564.16	ENSG00000101412.12	0.14855	undirected	ENSG00000127564.16	ENSG00000101412.12
ENSG00000127564.16	ENSG00000107821.14	0.0466873	undirected	ENSG00000127564.16	ENSG00000107821.14
ENSG00000127564.16	ENSG00000216866.5	0.055303	undirected	ENSG00000127564.16	ENSG00000216866.5
ENSG00000127564.16	ENSG00000267280.5	0.0277911	undirected	ENSG00000127564.16	ENSG00000267280.5
ENSG00000127564.16	ENSG00000100068.11	0.0299955	undirected	ENSG00000127564.16	ENSG00000100068.11
ENSG00000127564.16	ENSG00000226287.7	0.020782	undirected	ENSG00000127564.16	ENSG00000226287.7
ENSG00000127564.16	ENSG00000054148.17	0.0374029	undirected	ENSG00000127564.16	ENSG00000054148.17
ENSG00000127564.16	ENSG00000110697.12	0.020823	undirected	ENSG00000127564.16	ENSG00000110697.12
ENSG00000127564.16	ENSG00000178999.12	0.355596	undirected	ENSG00000127564.16	ENSG00000178999.12
ENSG00000127564.16	ENSG00000171241.8	0.251994	undirected	ENSG00000127564.16	ENSG00000171241.8
ENSG00000127564.16	ENSG00000185480.11	0.195358	undirected	ENSG00000127564.16	ENSG00000185480.11
ENSG00000127564.16	ENSG00000162062.14	0.228553	undirected	ENSG00000127564.16	ENSG00000162062.14
ENSG00000127564.16	ENSG00000272669.1	0.0218515	undirected	ENSG00000127564.16	ENSG00000272669.1
ENSG00000127564.16	ENSG00000113460.12	0.0394864	undirected	ENSG00000127564.16	ENSG00000113460.12
ENSG00000127564.16	ENSG00000173207.12	0.0943483	undirected	ENSG00000127564.16	ENSG00000173207.12
ENSG00000127564.16	ENSG00000103121.8	0.0494719	undirected	ENSG00000127564.16	ENSG00000103121.8
ENSG00000127564.16	ENSG00000134057.14	0.3029	undirected	ENSG00000127564.16	ENSG00000134057.14
ENSG00000127564.16	ENSG00000196562.14	0.0245655	undirected	ENSG00000127564.16	ENSG00000196562.14
ENSG00000127564.16	ENSG00000156970.12	0.289901	undirected	ENSG00000127564.16	ENSG00000156970.12
ENSG00000127564.16	ENSG00000163431.12	0.0240805	undirected	ENSG00000127564.16	ENSG00000163431.12
ENSG00000127564.16	ENSG00000183010.16	0.0499178	undirected	ENSG00000127564.16	ENSG00000183010.16
ENSG00000127564.16	ENSG00000233966.1	0.0825899	undirected	ENSG00000127564.16	ENSG00000233966.1
ENSG00000109805.9	ENSG00000117394.19	0.0804306	undirected	ENSG00000109805.9	ENSG00000117394.19
ENSG00000109805.9	ENSG00000123364.4	0.103182	undirected	ENSG00000109805.9	ENSG00000123364.4
ENSG00000109805.9	ENSG00000153044.9	0.333558	undirected	ENSG00000109805.9	ENSG00000153044.9
ENSG00000109805.9	ENSG00000162076.12	0.028197	undirected	ENSG00000109805.9	ENSG00000162076.12
ENSG00000109805.9	ENSG00000175643.8	0.259758	undirected	ENSG00000109805.9	ENSG00000175643.8
ENSG00000109805.9	ENSG00000085999.11	0.358151	undirected	ENSG00000109805.9	ENSG00000085999.11
ENSG00000109805.9	ENSG00000164104.11	0.321401	undirected	ENSG00000109805.9	ENSG00000164104.11
ENSG00000109805.9	ENSG00000198937.8	0.145145	undirected	ENSG00000109805.9	ENSG00000198937.8
ENSG00000109805.9	ENSG00000121957.12	0.169436	undirected	ENSG00000109805.9	ENSG00000121957.12
ENSG00000109805.9	ENSG00000242349.5	0.0616536	undirected	ENSG00000109805.9	ENSG00000242349.5
ENSG00000109805.9	ENSG00000162692.10	0.0301565	undirected	ENSG00000109805.9	ENSG00000162692.10
ENSG00000109805.9	ENSG00000235961.5	0.046731	undirected	ENSG00000109805.9	ENSG00000235961.5
ENSG00000109805.9	ENSG00000140937.13	0.0328192	undirected	ENSG00000109805.9	ENSG00000140937.13
ENSG00000109805.9	ENSG00000234072.1	0.0981347	undirected	ENSG00000109805.9	ENSG00000234072.1
ENSG00000109805.9	ENSG00000117650.12	0.346817	undirected	ENSG00000109805.9	ENSG00000117650.12
ENSG00000109805.9	ENSG00000164932.12	0.0608299	undirected	ENSG00000109805.9	ENSG00000164932.12
ENSG00000109805.9	ENSG00000132341.11	0.0913961	undirected	ENSG00000109805.9	ENSG00000132341.11
ENSG00000109805.9	ENSG00000168078.9	0.391313	undirected	ENSG00000109805.9	ENSG00000168078.9
ENSG00000109805.9	ENSG00000169684.13	0.157549	undirected	ENSG00000109805.9	ENSG00000169684.13
ENSG00000109805.9	ENSG00000060566.13	0.0254057	undirected	ENSG00000109805.9	ENSG00000060566.13
ENSG00000109805.9	ENSG00000139354.10	0.160923	undirected	ENSG00000109805.9	ENSG00000139354.10
ENSG00000109805.9	ENSG00000143515.16	0.0898607	undirected	ENSG00000109805.9	ENSG00000143515.16
ENSG00000109805.9	ENSG00000167978.16	0.0645225	undirected	ENSG00000109805.9	ENSG00000167978.16
ENSG00000109805.9	ENSG00000273000.5	0.0733915	undirected	ENSG00000109805.9	ENSG00000273000.5
ENSG00000109805.9	ENSG00000106397.11	0.0500366	undirected	ENSG00000109805.9	ENSG00000106397.11
ENSG00000109805.9	ENSG00000126787.12	0.400288	undirected	ENSG00000109805.9	ENSG00000126787.12
ENSG00000109805.9	ENSG00000161800.12	0.372246	undirected	ENSG00000109805.9	ENSG00000161800.12
ENSG00000109805.9	ENSG00000090971.4	0.107353	undirected	ENSG00000109805.9	ENSG00000090971.4
ENSG00000109805.9	ENSG00000213221.4	0.0947992	undirected	ENSG00000109805.9	ENSG00000213221.4
ENSG00000109805.9	ENSG00000112742.9	0.274823	undirected	ENSG00000109805.9	ENSG00000112742.9
ENSG00000109805.9	ENSG00000102996.4	0.059049	undirected	ENSG00000109805.9	ENSG00000102996.4
ENSG00000109805.9	ENSG00000100918.12	0.0867313	undirected	ENSG00000109805.9	ENSG00000100918.12
ENSG00000109805.9	ENSG00000106333.12	0.0290297	undirected	ENSG00000109805.9	ENSG00000106333.12
ENSG00000109805.9	ENSG00000069011.15	0.0716124	undirected	ENSG00000109805.9	ENSG00000069011.15
ENSG00000109805.9	ENSG00000164687.10	0.0439891	undirected	ENSG00000109805.9	ENSG00000164687.10
ENSG00000109805.9	ENSG00000163879.10	0.0533318	undirected	ENSG00000109805.9	ENSG00000163879.10
ENSG00000109805.9	ENSG00000168785.7	0.0481918	undirected	ENSG00000109805.9	ENSG00000168785.7
ENSG00000109805.9	ENSG00000173442.11	0.0622229	undirected	ENSG00000109805.9	ENSG00000173442.11
ENSG00000109805.9	ENSG00000265688.1	0.0820343	undirected	ENSG00000109805.9	ENSG00000265688.1
ENSG00000109805.9	ENSG00000101447.13	0.314119	undirected	ENSG00000109805.9	ENSG00000101447.13
ENSG00000109805.9	ENSG00000139725.7	0.0877998	undirected	ENSG00000109805.9	ENSG00000139725.7
ENSG00000109805.9	ENSG00000104979.8	0.0450481	undirected	ENSG00000109805.9	ENSG00000104979.8
ENSG00000109805.9	ENSG00000145592.13	0.105425	undirected	ENSG00000109805.9	ENSG00000145592.13
ENSG00000109805.9	ENSG00000164944.11	0.110518	undirected	ENSG00000109805.9	ENSG00000164944.11
ENSG00000109805.9	ENSG00000241741.1	0.078262	undirected	ENSG00000109805.9	ENSG00000241741.1
ENSG00000109805.9	ENSG00000131747.14	0.409686	undirected	ENSG00000109805.9	ENSG00000131747.14
ENSG00000109805.9	ENSG00000160404.17	0.148163	undirected	ENSG00000109805.9	ENSG00000160404.17
ENSG00000109805.9	ENSG00000233429.9	0.0305009	undirected	ENSG00000109805.9	ENSG00000233429.9
ENSG00000109805.9	ENSG00000223802.7	0.0340613	undirected	ENSG00000109805.9	ENSG00000223802.7
ENSG00000109805.9	ENSG00000154839.9	0.378036	undirected	ENSG00000109805.9	ENSG00000154839.9
ENSG00000109805.9	ENSG00000215030.5	0.102223	undirected	ENSG00000109805.9	ENSG00000215030.5
ENSG00000109805.9	ENSG00000121152.9	0.331465	undirected	ENSG00000109805.9	ENSG00000121152.9
ENSG00000109805.9	ENSG00000196262.13	0.112387	undirected	ENSG00000109805.9	ENSG00000196262.13
ENSG00000109805.9	ENSG00000267815.1	0.0241891	undirected	ENSG00000109805.9	ENSG00000267815.1
ENSG00000109805.9	ENSG00000159167.11	0.03174	undirected	ENSG00000109805.9	ENSG00000159167.11
ENSG00000109805.9	ENSG00000143499.13	0.0879269	undirected	ENSG00000109805.9	ENSG00000143499.13
ENSG00000109805.9	ENSG00000115163.14	0.308086	undirected	ENSG00000109805.9	ENSG00000115163.14
ENSG00000109805.9	ENSG00000149554.12	0.304078	undirected	ENSG00000109805.9	ENSG00000149554.12
ENSG00000109805.9	ENSG00000130669.17	0.101041	undirected	ENSG00000109805.9	ENSG00000130669.17
ENSG00000109805.9	ENSG00000160072.19	0.0988621	undirected	ENSG00000109805.9	ENSG00000160072.19
ENSG00000109805.9	ENSG00000226781.1	0.0529347	undirected	ENSG00000109805.9	ENSG00000226781.1
ENSG00000109805.9	ENSG00000269906.1	0.0549572	undirected	ENSG00000109805.9	ENSG00000269906.1
ENSG00000109805.9	ENSG00000106268.15	0.282148	undirected	ENSG00000109805.9	ENSG00000106268.15
ENSG00000109805.9	ENSG00000094804.9	0.297914	undirected	ENSG00000109805.9	ENSG00000094804.9
ENSG00000109805.9	ENSG00000225828.1	0.0466821	undirected	ENSG00000109805.9	ENSG00000225828.1
ENSG00000109805.9	ENSG00000234289.5	0.0802067	undirected	ENSG00000109805.9	ENSG00000234289.5
ENSG00000109805.9	ENSG00000139343.10	0.221135	undirected	ENSG00000109805.9	ENSG00000139343.10
ENSG00000109805.9	ENSG00000079462.7	0.230515	undirected	ENSG00000109805.9	ENSG00000079462.7
ENSG00000109805.9	ENSG00000011347.9	0.0203968	undirected	ENSG00000109805.9	ENSG00000011347.9
ENSG00000109805.9	ENSG00000162482.4	0.0210375	undirected	ENSG00000109805.9	ENSG00000162482.4
ENSG00000109805.9	ENSG00000117425.13	0.072904	undirected	ENSG00000109805.9	ENSG00000117425.13
ENSG00000109805.9	ENSG00000088325.15	0.347763	undirected	ENSG00000109805.9	ENSG00000088325.15
ENSG00000109805.9	ENSG00000205702.10	0.0603534	undirected	ENSG00000109805.9	ENSG00000205702.10
ENSG00000109805.9	ENSG00000277283.1	0.0561011	undirected	ENSG00000109805.9	ENSG00000277283.1
ENSG00000109805.9	ENSG00000162433.14	0.0657694	undirected	ENSG00000109805.9	ENSG00000162433.14
ENSG00000109805.9	ENSG00000161281.10	0.0746132	undirected	ENSG00000109805.9	ENSG00000161281.10
ENSG00000109805.9	ENSG00000146242.8	0.0535503	undirected	ENSG00000109805.9	ENSG00000146242.8
ENSG00000109805.9	ENSG00000197182.12	0.0291919	undirected	ENSG00000109805.9	ENSG00000197182.12
ENSG00000109805.9	ENSG00000213853.9	0.178336	undirected	ENSG00000109805.9	ENSG00000213853.9
ENSG00000109805.9	ENSG00000071462.11	0.0364111	undirected	ENSG00000109805.9	ENSG00000071462.11
ENSG00000109805.9	ENSG00000187741.14	0.325056	undirected	ENSG00000109805.9	ENSG00000187741.14
ENSG00000109805.9	ENSG00000105486.13	0.278312	undirected	ENSG00000109805.9	ENSG00000105486.13
ENSG00000109805.9	ENSG00000184162.14	0.115678	undirected	ENSG00000109805.9	ENSG00000184162.14
ENSG00000109805.9	ENSG00000279392.1	0.0744774	undirected	ENSG00000109805.9	ENSG00000279392.1
ENSG00000109805.9	ENSG00000105223.18	0.0492405	undirected	ENSG00000109805.9	ENSG00000105223.18
ENSG00000109805.9	ENSG00000135446.16	0.0688611	undirected	ENSG00000109805.9	ENSG00000135446.16
ENSG00000109805.9	ENSG00000080986.12	0.396304	undirected	ENSG00000109805.9	ENSG00000080986.12
ENSG00000109805.9	ENSG00000119630.13	0.0799986	undirected	ENSG00000109805.9	ENSG00000119630.13
ENSG00000109805.9	ENSG00000214975.4	0.120275	undirected	ENSG00000109805.9	ENSG00000214975.4
ENSG00000109805.9	ENSG00000105419.17	0.0560915	undirected	ENSG00000109805.9	ENSG00000105419.17
ENSG00000109805.9	ENSG00000168496.3	0.202408	undirected	ENSG00000109805.9	ENSG00000168496.3
ENSG00000109805.9	ENSG00000166557.12	0.0271099	undirected	ENSG00000109805.9	ENSG00000166557.12
ENSG00000109805.9	ENSG00000111247.14	0.322275	undirected	ENSG00000109805.9	ENSG00000111247.14
ENSG00000109805.9	ENSG00000163687.13	0.0859203	undirected	ENSG00000109805.9	ENSG00000163687.13
ENSG00000109805.9	ENSG00000257167.2	0.288824	undirected	ENSG00000109805.9	ENSG00000257167.2
ENSG00000109805.9	ENSG00000005073.5	0.0726909	undirected	ENSG00000109805.9	ENSG00000005073.5
ENSG00000109805.9	ENSG00000168476.11	0.264256	undirected	ENSG00000109805.9	ENSG00000168476.11
ENSG00000109805.9	ENSG00000196353.11	0.0289919	undirected	ENSG00000109805.9	ENSG00000196353.11
ENSG00000109805.9	ENSG00000161888.11	0.401783	undirected	ENSG00000109805.9	ENSG00000161888.11
ENSG00000109805.9	ENSG00000135114.12	0.063279	undirected	ENSG00000109805.9	ENSG00000135114.12
ENSG00000109805.9	ENSG00000268942.2	0.084815	undirected	ENSG00000109805.9	ENSG00000268942.2
ENSG00000109805.9	ENSG00000166851.14	0.419287	undirected	ENSG00000109805.9	ENSG00000166851.14
ENSG00000109805.9	ENSG00000183763.8	0.213721	undirected	ENSG00000109805.9	ENSG00000183763.8
ENSG00000109805.9	ENSG00000135045.6	0.106973	undirected	ENSG00000109805.9	ENSG00000135045.6
ENSG00000109805.9	ENSG00000105880.4	0.0260931	undirected	ENSG00000109805.9	ENSG00000105880.4
ENSG00000109805.9	ENSG00000184752.12	0.0572987	undirected	ENSG00000109805.9	ENSG00000184752.12
ENSG00000109805.9	ENSG00000244165.1	0.0700904	undirected	ENSG00000109805.9	ENSG00000244165.1
ENSG00000109805.9	ENSG00000264350.1	0.157332	undirected	ENSG00000109805.9	ENSG00000264350.1
ENSG00000109805.9	ENSG00000075218.18	0.392599	undirected	ENSG00000109805.9	ENSG00000075218.18
ENSG00000109805.9	ENSG00000100479.12	0.344701	undirected	ENSG00000109805.9	ENSG00000100479.12
ENSG00000109805.9	ENSG00000053918.15	0.0210279	undirected	ENSG00000109805.9	ENSG00000053918.15
ENSG00000109805.9	ENSG00000091879.13	0.118068	undirected	ENSG00000109805.9	ENSG00000091879.13
ENSG00000109805.9	ENSG00000164032.11	0.206045	undirected	ENSG00000109805.9	ENSG00000164032.11
ENSG00000109805.9	ENSG00000135454.13	0.0304334	undirected	ENSG00000109805.9	ENSG00000135454.13
ENSG00000109805.9	ENSG00000198198.13	0.0661366	undirected	ENSG00000109805.9	ENSG00000198198.13
ENSG00000109805.9	ENSG00000019549.8	0.0726087	undirected	ENSG00000109805.9	ENSG00000019549.8
ENSG00000109805.9	ENSG00000167775.10	0.0428023	undirected	ENSG00000109805.9	ENSG00000167775.10
ENSG00000109805.9	ENSG00000228716.6	0.240425	undirected	ENSG00000109805.9	ENSG00000228716.6
ENSG00000109805.9	ENSG00000162063.12	0.316779	undirected	ENSG00000109805.9	ENSG00000162063.12
ENSG00000109805.9	ENSG00000035499.12	0.296608	undirected	ENSG00000109805.9	ENSG00000035499.12
ENSG00000109805.9	ENSG00000275496.4	0.0505657	undirected	ENSG00000109805.9	ENSG00000275496.4
ENSG00000109805.9	ENSG00000186204.14	0.0337625	undirected	ENSG00000109805.9	ENSG00000186204.14
ENSG00000109805.9	ENSG00000072682.18	0.0323407	undirected	ENSG00000109805.9	ENSG00000072682.18
ENSG00000109805.9	ENSG00000274104.1	0.022984	undirected	ENSG00000109805.9	ENSG00000274104.1
ENSG00000109805.9	ENSG00000228812.7	0.0520095	undirected	ENSG00000109805.9	ENSG00000228812.7
ENSG00000109805.9	ENSG00000167747.13	0.0408595	undirected	ENSG00000109805.9	ENSG00000167747.13
ENSG00000109805.9	ENSG00000104889.4	0.308283	undirected	ENSG00000109805.9	ENSG00000104889.4
ENSG00000109805.9	ENSG00000171848.13	0.355333	undirected	ENSG00000109805.9	ENSG00000171848.13
ENSG00000109805.9	ENSG00000130332.14	0.165701	undirected	ENSG00000109805.9	ENSG00000130332.14
ENSG00000109805.9	ENSG00000087502.17	0.0673704	undirected	ENSG00000109805.9	ENSG00000087502.17
ENSG00000109805.9	ENSG00000167513.8	0.343504	undirected	ENSG00000109805.9	ENSG00000167513.8
ENSG00000109805.9	ENSG00000139131.12	0.057884	undirected	ENSG00000109805.9	ENSG00000139131.12
ENSG00000109805.9	ENSG00000189143.9	0.0465169	undirected	ENSG00000109805.9	ENSG00000189143.9
ENSG00000109805.9	ENSG00000151131.9	0.103139	undirected	ENSG00000109805.9	ENSG00000151131.9
ENSG00000109805.9	ENSG00000069399.12	0.0729288	undirected	ENSG00000109805.9	ENSG00000069399.12
ENSG00000109805.9	ENSG00000101104.12	0.0469504	undirected	ENSG00000109805.9	ENSG00000101104.12
ENSG00000109805.9	ENSG00000171617.13	0.133348	undirected	ENSG00000109805.9	ENSG00000171617.13
ENSG00000109805.9	ENSG00000124479.8	0.0560617	undirected	ENSG00000109805.9	ENSG00000124479.8
ENSG00000109805.9	ENSG00000217555.12	0.137072	undirected	ENSG00000109805.9	ENSG00000217555.12
ENSG00000109805.9	ENSG00000273373.1	0.173187	undirected	ENSG00000109805.9	ENSG00000273373.1
ENSG00000109805.9	ENSG00000146918.19	0.197593	undirected	ENSG00000109805.9	ENSG00000146918.19
ENSG00000109805.9	ENSG00000123219.12	0.337227	undirected	ENSG00000109805.9	ENSG00000123219.12
ENSG00000109805.9	ENSG00000111639.7	0.105736	undirected	ENSG00000109805.9	ENSG00000111639.7
ENSG00000109805.9	ENSG00000167900.11	0.396995	undirected	ENSG00000109805.9	ENSG00000167900.11
ENSG00000109805.9	ENSG00000197696.9	0.020117	undirected	ENSG00000109805.9	ENSG00000197696.9
ENSG00000109805.9	ENSG00000173227.13	0.0387993	undirected	ENSG00000109805.9	ENSG00000173227.13
ENSG00000109805.9	ENSG00000142102.15	0.0512224	undirected	ENSG00000109805.9	ENSG00000142102.15
ENSG00000109805.9	ENSG00000245694.8	0.271132	undirected	ENSG00000109805.9	ENSG00000245694.8
ENSG00000109805.9	ENSG00000166130.14	0.255171	undirected	ENSG00000109805.9	ENSG00000166130.14
ENSG00000109805.9	ENSG00000172346.14	0.0634531	undirected	ENSG00000109805.9	ENSG00000172346.14
ENSG00000109805.9	ENSG00000066279.16	0.396239	undirected	ENSG00000109805.9	ENSG00000066279.16
ENSG00000109805.9	ENSG00000078269.13	0.0527992	undirected	ENSG00000109805.9	ENSG00000078269.13
ENSG00000109805.9	ENSG00000162073.13	0.114994	undirected	ENSG00000109805.9	ENSG00000162073.13
ENSG00000109805.9	ENSG00000117399.13	0.40588	undirected	ENSG00000109805.9	ENSG00000117399.13
ENSG00000109805.9	ENSG00000244398.1	0.054047	undirected	ENSG00000109805.9	ENSG00000244398.1
ENSG00000109805.9	ENSG00000076003.4	0.261145	undirected	ENSG00000109805.9	ENSG00000076003.4
ENSG00000109805.9	ENSG00000090889.11	0.418863	undirected	ENSG00000109805.9	ENSG00000090889.11
ENSG00000109805.9	ENSG00000011426.10	0.378896	undirected	ENSG00000109805.9	ENSG00000011426.10
ENSG00000109805.9	ENSG00000013810.18	0.357044	undirected	ENSG00000109805.9	ENSG00000013810.18
ENSG00000109805.9	ENSG00000083857.13	0.119728	undirected	ENSG00000109805.9	ENSG00000083857.13
ENSG00000109805.9	ENSG00000186010.18	0.0428307	undirected	ENSG00000109805.9	ENSG00000186010.18
ENSG00000109805.9	ENSG00000170089.15	0.057486	undirected	ENSG00000109805.9	ENSG00000170089.15
ENSG00000109805.9	ENSG00000115884.10	0.0586327	undirected	ENSG00000109805.9	ENSG00000115884.10
ENSG00000109805.9	ENSG00000062822.12	0.304072	undirected	ENSG00000109805.9	ENSG00000062822.12
ENSG00000109805.9	ENSG00000125835.17	0.148345	undirected	ENSG00000109805.9	ENSG00000125835.17
ENSG00000109805.9	ENSG00000237991.3	0.135608	undirected	ENSG00000109805.9	ENSG00000237991.3
ENSG00000109805.9	ENSG00000165449.11	0.0452113	undirected	ENSG00000109805.9	ENSG00000165449.11
ENSG00000109805.9	ENSG00000272870.1	0.0938684	undirected	ENSG00000109805.9	ENSG00000272870.1
ENSG00000109805.9	ENSG00000144040.12	0.0617227	undirected	ENSG00000109805.9	ENSG00000144040.12
ENSG00000109805.9	ENSG00000136026.13	0.0714661	undirected	ENSG00000109805.9	ENSG00000136026.13
ENSG00000109805.9	ENSG00000213347.10	0.356776	undirected	ENSG00000109805.9	ENSG00000213347.10
ENSG00000109805.9	ENSG00000042832.11	0.0338451	undirected	ENSG00000109805.9	ENSG00000042832.11
ENSG00000109805.9	ENSG00000144485.10	0.067037	undirected	ENSG00000109805.9	ENSG00000144485.10
ENSG00000109805.9	ENSG00000075618.17	0.0684385	undirected	ENSG00000109805.9	ENSG00000075618.17
ENSG00000109805.9	ENSG00000185347.17	0.242767	undirected	ENSG00000109805.9	ENSG00000185347.17
ENSG00000109805.9	ENSG00000148773.12	0.403555	undirected	ENSG00000109805.9	ENSG00000148773.12
ENSG00000109805.9	ENSG00000117632.20	0.314277	undirected	ENSG00000109805.9	ENSG00000117632.20
ENSG00000109805.9	ENSG00000132031.12	0.0688177	undirected	ENSG00000109805.9	ENSG00000132031.12
ENSG00000109805.9	ENSG00000088356.5	0.0462615	undirected	ENSG00000109805.9	ENSG00000088356.5
ENSG00000109805.9	ENSG00000140284.10	0.0611677	undirected	ENSG00000109805.9	ENSG00000140284.10
ENSG00000109805.9	ENSG00000159713.10	0.0687236	undirected	ENSG00000109805.9	ENSG00000159713.10
ENSG00000109805.9	ENSG00000164294.13	0.0806175	undirected	ENSG00000109805.9	ENSG00000164294.13
ENSG00000109805.9	ENSG00000158402.18	0.349985	undirected	ENSG00000109805.9	ENSG00000158402.18
ENSG00000109805.9	ENSG00000164109.13	0.196084	undirected	ENSG00000109805.9	ENSG00000164109.13
ENSG00000109805.9	ENSG00000111640.14	0.0944745	undirected	ENSG00000109805.9	ENSG00000111640.14
ENSG00000109805.9	ENSG00000119969.14	0.288609	undirected	ENSG00000109805.9	ENSG00000119969.14
ENSG00000109805.9	ENSG00000100038.19	0.0782666	undirected	ENSG00000109805.9	ENSG00000100038.19
ENSG00000109805.9	ENSG00000118785.13	0.0512253	undirected	ENSG00000109805.9	ENSG00000118785.13
ENSG00000109805.9	ENSG00000105173.13	0.191331	undirected	ENSG00000109805.9	ENSG00000105173.13
ENSG00000109805.9	ENSG00000235776.2	0.0981198	undirected	ENSG00000109805.9	ENSG00000235776.2
ENSG00000109805.9	ENSG00000123485.11	0.409252	undirected	ENSG00000109805.9	ENSG00000123485.11
ENSG00000109805.9	ENSG00000113810.15	0.221301	undirected	ENSG00000109805.9	ENSG00000113810.15
ENSG00000109805.9	ENSG00000125995.15	0.0435977	undirected	ENSG00000109805.9	ENSG00000125995.15
ENSG00000109805.9	ENSG00000168268.10	0.0535624	undirected	ENSG00000109805.9	ENSG00000168268.10
ENSG00000109805.9	ENSG00000213626.11	0.0800202	undirected	ENSG00000109805.9	ENSG00000213626.11
ENSG00000109805.9	ENSG00000101057.15	0.372159	undirected	ENSG00000109805.9	ENSG00000101057.15
ENSG00000109805.9	ENSG00000103005.11	0.0467402	undirected	ENSG00000109805.9	ENSG00000103005.11
ENSG00000109805.9	ENSG00000139263.11	0.057507	undirected	ENSG00000109805.9	ENSG00000139263.11
ENSG00000109805.9	ENSG00000275896.4	0.0333679	undirected	ENSG00000109805.9	ENSG00000275896.4
ENSG00000109805.9	ENSG00000270136.5	0.0947852	undirected	ENSG00000109805.9	ENSG00000270136.5
ENSG00000109805.9	ENSG00000123975.4	0.217204	undirected	ENSG00000109805.9	ENSG00000123975.4
ENSG00000109805.9	ENSG00000095380.10	0.0758006	undirected	ENSG00000109805.9	ENSG00000095380.10
ENSG00000109805.9	ENSG00000130479.10	0.0687316	undirected	ENSG00000109805.9	ENSG00000130479.10
ENSG00000109805.9	ENSG00000026025.13	0.0590053	undirected	ENSG00000109805.9	ENSG00000026025.13
ENSG00000109805.9	ENSG00000142945.12	0.397821	undirected	ENSG00000109805.9	ENSG00000142945.12
ENSG00000109805.9	ENSG00000223749.7	0.0830035	undirected	ENSG00000109805.9	ENSG00000223749.7
ENSG00000109805.9	ENSG00000247095.2	0.0738076	undirected	ENSG00000109805.9	ENSG00000247095.2
ENSG00000109805.9	ENSG00000132016.11	0.209926	undirected	ENSG00000109805.9	ENSG00000132016.11
ENSG00000109805.9	ENSG00000160957.12	0.304917	undirected	ENSG00000109805.9	ENSG00000160957.12
ENSG00000109805.9	ENSG00000261061.1	0.240738	undirected	ENSG00000109805.9	ENSG00000261061.1
ENSG00000109805.9	ENSG00000106400.11	0.0324274	undirected	ENSG00000109805.9	ENSG00000106400.11
ENSG00000109805.9	ENSG00000112877.7	0.243499	undirected	ENSG00000109805.9	ENSG00000112877.7
ENSG00000109805.9	ENSG00000224578.4	0.14443	undirected	ENSG00000109805.9	ENSG00000224578.4
ENSG00000109805.9	ENSG00000145386.9	0.392238	undirected	ENSG00000109805.9	ENSG00000145386.9
ENSG00000109805.9	ENSG00000132646.10	0.180118	undirected	ENSG00000109805.9	ENSG00000132646.10
ENSG00000109805.9	ENSG00000276043.4	0.396503	undirected	ENSG00000109805.9	ENSG00000276043.4
ENSG00000109805.9	ENSG00000071539.13	0.323237	undirected	ENSG00000109805.9	ENSG00000071539.13
ENSG00000109805.9	ENSG00000172183.14	0.0303291	undirected	ENSG00000109805.9	ENSG00000172183.14
ENSG00000109805.9	ENSG00000123415.14	0.0262607	undirected	ENSG00000109805.9	ENSG00000123415.14
ENSG00000109805.9	ENSG00000149948.13	0.28168	undirected	ENSG00000109805.9	ENSG00000149948.13
ENSG00000109805.9	ENSG00000169612.3	0.0316052	undirected	ENSG00000109805.9	ENSG00000169612.3
ENSG00000109805.9	ENSG00000006118.14	0.0265305	undirected	ENSG00000109805.9	ENSG00000006118.14
ENSG00000109805.9	ENSG00000138160.5	0.386846	undirected	ENSG00000109805.9	ENSG00000138160.5
ENSG00000109805.9	ENSG00000242125.3	0.114611	undirected	ENSG00000109805.9	ENSG00000242125.3
ENSG00000109805.9	ENSG00000122952.16	0.379399	undirected	ENSG00000109805.9	ENSG00000122952.16
ENSG00000109805.9	ENSG00000187608.8	0.0539901	undirected	ENSG00000109805.9	ENSG00000187608.8
ENSG00000109805.9	ENSG00000174371.16	0.407852	undirected	ENSG00000109805.9	ENSG00000174371.16
ENSG00000109805.9	ENSG00000100058.12	0.0550639	undirected	ENSG00000109805.9	ENSG00000100058.12
ENSG00000109805.9	ENSG00000188312.13	0.147529	undirected	ENSG00000109805.9	ENSG00000188312.13
ENSG00000109805.9	ENSG00000219529.2	0.0638345	undirected	ENSG00000109805.9	ENSG00000219529.2
ENSG00000109805.9	ENSG00000225573.4	0.0657009	undirected	ENSG00000109805.9	ENSG00000225573.4
ENSG00000109805.9	ENSG00000213178.3	0.0644702	undirected	ENSG00000109805.9	ENSG00000213178.3
ENSG00000109805.9	ENSG00000133878.8	0.104692	undirected	ENSG00000109805.9	ENSG00000133878.8
ENSG00000109805.9	ENSG00000092421.16	0.0209651	undirected	ENSG00000109805.9	ENSG00000092421.16
ENSG00000109805.9	ENSG00000111331.12	0.167907	undirected	ENSG00000109805.9	ENSG00000111331.12
ENSG00000109805.9	ENSG00000099282.9	0.0444846	undirected	ENSG00000109805.9	ENSG00000099282.9
ENSG00000109805.9	ENSG00000206145.8	0.0643816	undirected	ENSG00000109805.9	ENSG00000206145.8
ENSG00000109805.9	ENSG00000065268.10	0.0615062	undirected	ENSG00000109805.9	ENSG00000065268.10
ENSG00000109805.9	ENSG00000116106.11	0.0434609	undirected	ENSG00000109805.9	ENSG00000116106.11
ENSG00000109805.9	ENSG00000143476.17	0.357801	undirected	ENSG00000109805.9	ENSG00000143476.17
ENSG00000109805.9	ENSG00000165949.12	0.0314726	undirected	ENSG00000109805.9	ENSG00000165949.12
ENSG00000109805.9	ENSG00000166451.13	0.271646	undirected	ENSG00000109805.9	ENSG00000166451.13
ENSG00000109805.9	ENSG00000131470.14	0.28815	undirected	ENSG00000109805.9	ENSG00000131470.14
ENSG00000109805.9	ENSG00000175063.16	0.423501	undirected	ENSG00000109805.9	ENSG00000175063.16
ENSG00000109805.9	ENSG00000146670.9	0.398298	undirected	ENSG00000109805.9	ENSG00000146670.9
ENSG00000109805.9	ENSG00000187961.13	0.0804866	undirected	ENSG00000109805.9	ENSG00000187961.13
ENSG00000109805.9	ENSG00000134222.16	0.344126	undirected	ENSG00000109805.9	ENSG00000134222.16
ENSG00000109805.9	ENSG00000122644.12	0.06699	undirected	ENSG00000109805.9	ENSG00000122644.12
ENSG00000109805.9	ENSG00000203760.8	0.373038	undirected	ENSG00000109805.9	ENSG00000203760.8
ENSG00000109805.9	ENSG00000273047.1	0.0234299	undirected	ENSG00000109805.9	ENSG00000273047.1
ENSG00000109805.9	ENSG00000158555.14	0.0532122	undirected	ENSG00000109805.9	ENSG00000158555.14
ENSG00000109805.9	ENSG00000147041.11	0.0433737	undirected	ENSG00000109805.9	ENSG00000147041.11
ENSG00000109805.9	ENSG00000101003.9	0.332468	undirected	ENSG00000109805.9	ENSG00000101003.9
ENSG00000109805.9	ENSG00000119408.16	0.0418197	undirected	ENSG00000109805.9	ENSG00000119408.16
ENSG00000109805.9	ENSG00000123989.13	0.0472145	undirected	ENSG00000109805.9	ENSG00000123989.13
ENSG00000109805.9	ENSG00000227081.5	0.0288312	undirected	ENSG00000109805.9	ENSG00000227081.5
ENSG00000109805.9	ENSG00000229344.1	0.117575	undirected	ENSG00000109805.9	ENSG00000229344.1
ENSG00000109805.9	ENSG00000169031.18	0.0344699	undirected	ENSG00000109805.9	ENSG00000169031.18
ENSG00000109805.9	ENSG00000165304.7	0.373314	undirected	ENSG00000109805.9	ENSG00000165304.7
ENSG00000109805.9	ENSG00000180806.4	0.0774581	undirected	ENSG00000109805.9	ENSG00000180806.4
ENSG00000109805.9	ENSG00000156042.17	0.051452	undirected	ENSG00000109805.9	ENSG00000156042.17
ENSG00000109805.9	ENSG00000171208.9	0.141587	undirected	ENSG00000109805.9	ENSG00000171208.9
ENSG00000109805.9	ENSG00000111206.12	0.409413	undirected	ENSG00000109805.9	ENSG00000111206.12
ENSG00000109805.9	ENSG00000213442.5	0.088431	undirected	ENSG00000109805.9	ENSG00000213442.5
ENSG00000109805.9	ENSG00000235363.1	0.035923	undirected	ENSG00000109805.9	ENSG00000235363.1
ENSG00000109805.9	ENSG00000176890.15	0.349277	undirected	ENSG00000109805.9	ENSG00000176890.15
ENSG00000109805.9	ENSG00000205208.4	0.112996	undirected	ENSG00000109805.9	ENSG00000205208.4
ENSG00000109805.9	ENSG00000112852.6	0.0205643	undirected	ENSG00000109805.9	ENSG00000112852.6
ENSG00000109805.9	ENSG00000072571.19	0.335125	undirected	ENSG00000109805.9	ENSG00000072571.19
ENSG00000109805.9	ENSG00000257605.2	0.146181	undirected	ENSG00000109805.9	ENSG00000257605.2
ENSG00000109805.9	ENSG00000123064.12	0.0989502	undirected	ENSG00000109805.9	ENSG00000123064.12
ENSG00000109805.9	ENSG00000135451.12	0.405815	undirected	ENSG00000109805.9	ENSG00000135451.12
ENSG00000109805.9	ENSG00000114346.13	0.188849	undirected	ENSG00000109805.9	ENSG00000114346.13
ENSG00000109805.9	ENSG00000213326.4	0.147984	undirected	ENSG00000109805.9	ENSG00000213326.4
ENSG00000109805.9	ENSG00000237125.8	0.0208332	undirected	ENSG00000109805.9	ENSG00000237125.8
ENSG00000109805.9	ENSG00000176171.11	0.0349438	undirected	ENSG00000109805.9	ENSG00000176171.11
ENSG00000109805.9	ENSG00000111196.9	0.164868	undirected	ENSG00000109805.9	ENSG00000111196.9
ENSG00000109805.9	ENSG00000105438.8	0.0644643	undirected	ENSG00000109805.9	ENSG00000105438.8
ENSG00000109805.9	ENSG00000078098.13	0.208837	undirected	ENSG00000109805.9	ENSG00000078098.13
ENSG00000109805.9	ENSG00000160161.9	0.197582	undirected	ENSG00000109805.9	ENSG00000160161.9
ENSG00000109805.9	ENSG00000099284.13	0.0239369	undirected	ENSG00000109805.9	ENSG00000099284.13
ENSG00000109805.9	ENSG00000067057.16	0.099526	undirected	ENSG00000109805.9	ENSG00000067057.16
ENSG00000109805.9	ENSG00000240990.9	0.067414	undirected	ENSG00000109805.9	ENSG00000240990.9
ENSG00000109805.9	ENSG00000128524.4	0.0309193	undirected	ENSG00000109805.9	ENSG00000128524.4
ENSG00000109805.9	ENSG00000165244.6	0.321323	undirected	ENSG00000109805.9	ENSG00000165244.6
ENSG00000109805.9	ENSG00000137343.17	0.0743272	undirected	ENSG00000109805.9	ENSG00000137343.17
ENSG00000109805.9	ENSG00000139926.15	0.0493592	undirected	ENSG00000109805.9	ENSG00000139926.15
ENSG00000109805.9	ENSG00000243708.8	0.0284327	undirected	ENSG00000109805.9	ENSG00000243708.8
ENSG00000109805.9	ENSG00000168487.17	0.0838822	undirected	ENSG00000109805.9	ENSG00000168487.17
ENSG00000109805.9	ENSG00000280206.1	0.293752	undirected	ENSG00000109805.9	ENSG00000280206.1
ENSG00000109805.9	ENSG00000116497.17	0.0961122	undirected	ENSG00000109805.9	ENSG00000116497.17
ENSG00000109805.9	ENSG00000100526.19	0.372096	undirected	ENSG00000109805.9	ENSG00000100526.19
ENSG00000109805.9	ENSG00000167670.15	0.160666	undirected	ENSG00000109805.9	ENSG00000167670.15
ENSG00000109805.9	ENSG00000151725.11	0.384606	undirected	ENSG00000109805.9	ENSG00000151725.11
ENSG00000109805.9	ENSG00000131037.14	0.0580433	undirected	ENSG00000109805.9	ENSG00000131037.14
ENSG00000109805.9	ENSG00000164611.12	0.412195	undirected	ENSG00000109805.9	ENSG00000164611.12
ENSG00000109805.9	ENSG00000229119.3	0.0641238	undirected	ENSG00000109805.9	ENSG00000229119.3
ENSG00000109805.9	ENSG00000224126.2	0.181518	undirected	ENSG00000109805.9	ENSG00000224126.2
ENSG00000109805.9	ENSG00000119655.8	0.0444537	undirected	ENSG00000109805.9	ENSG00000119655.8
ENSG00000109805.9	ENSG00000137310.11	0.31586	undirected	ENSG00000109805.9	ENSG00000137310.11
ENSG00000109805.9	ENSG00000051180.16	0.361481	undirected	ENSG00000109805.9	ENSG00000051180.16
ENSG00000109805.9	ENSG00000103512.14	0.0578432	undirected	ENSG00000109805.9	ENSG00000103512.14
ENSG00000109805.9	ENSG00000235552.4	0.0572165	undirected	ENSG00000109805.9	ENSG00000235552.4
ENSG00000109805.9	ENSG00000105619.13	0.0810991	undirected	ENSG00000109805.9	ENSG00000105619.13
ENSG00000109805.9	ENSG00000104899.5	0.0855162	undirected	ENSG00000109805.9	ENSG00000104899.5
ENSG00000109805.9	ENSG00000144554.10	0.23291	undirected	ENSG00000109805.9	ENSG00000144554.10
ENSG00000109805.9	ENSG00000142731.10	0.304403	undirected	ENSG00000109805.9	ENSG00000142731.10
ENSG00000109805.9	ENSG00000170606.13	0.0414579	undirected	ENSG00000109805.9	ENSG00000170606.13
ENSG00000109805.9	ENSG00000197119.12	0.0430877	undirected	ENSG00000109805.9	ENSG00000197119.12
ENSG00000109805.9	ENSG00000196155.12	0.0676987	undirected	ENSG00000109805.9	ENSG00000196155.12
ENSG00000109805.9	ENSG00000137807.13	0.359497	undirected	ENSG00000109805.9	ENSG00000137807.13
ENSG00000109805.9	ENSG00000205309.13	0.11637	undirected	ENSG00000109805.9	ENSG00000205309.13
ENSG00000109805.9	ENSG00000064490.13	0.102493	undirected	ENSG00000109805.9	ENSG00000064490.13
ENSG00000109805.9	ENSG00000239246.3	0.0909547	undirected	ENSG00000109805.9	ENSG00000239246.3
ENSG00000109805.9	ENSG00000157778.8	0.148283	undirected	ENSG00000109805.9	ENSG00000157778.8
ENSG00000109805.9	ENSG00000089127.12	0.0447855	undirected	ENSG00000109805.9	ENSG00000089127.12
ENSG00000109805.9	ENSG00000176444.18	0.0808522	undirected	ENSG00000109805.9	ENSG00000176444.18
ENSG00000109805.9	ENSG00000244563.1	0.0834507	undirected	ENSG00000109805.9	ENSG00000244563.1
ENSG00000109805.9	ENSG00000135414.9	0.0600514	undirected	ENSG00000109805.9	ENSG00000135414.9
ENSG00000109805.9	ENSG00000111775.2	0.023106	undirected	ENSG00000109805.9	ENSG00000111775.2
ENSG00000109805.9	ENSG00000262919.7	0.0367389	undirected	ENSG00000109805.9	ENSG00000262919.7
ENSG00000109805.9	ENSG00000115290.9	0.0210955	undirected	ENSG00000109805.9	ENSG00000115290.9
ENSG00000109805.9	ENSG00000101384.11	0.163749	undirected	ENSG00000109805.9	ENSG00000101384.11
ENSG00000109805.9	ENSG00000168309.16	0.0245447	undirected	ENSG00000109805.9	ENSG00000168309.16
ENSG00000109805.9	ENSG00000088986.10	0.0523476	undirected	ENSG00000109805.9	ENSG00000088986.10
ENSG00000109805.9	ENSG00000157456.7	0.345873	undirected	ENSG00000109805.9	ENSG00000157456.7
ENSG00000109805.9	ENSG00000164649.19	0.101456	undirected	ENSG00000109805.9	ENSG00000164649.19
ENSG00000109805.9	ENSG00000245648.1	0.106631	undirected	ENSG00000109805.9	ENSG00000245648.1
ENSG00000109805.9	ENSG00000105672.14	0.0333901	undirected	ENSG00000109805.9	ENSG00000105672.14
ENSG00000109805.9	ENSG00000102898.11	0.23305	undirected	ENSG00000109805.9	ENSG00000102898.11
ENSG00000109805.9	ENSG00000065882.15	0.0616484	undirected	ENSG00000109805.9	ENSG00000065882.15
ENSG00000109805.9	ENSG00000236058.3	0.0762514	undirected	ENSG00000109805.9	ENSG00000236058.3
ENSG00000109805.9	ENSG00000235508.3	0.0932995	undirected	ENSG00000109805.9	ENSG00000235508.3
ENSG00000109805.9	ENSG00000198826.10	0.279347	undirected	ENSG00000109805.9	ENSG00000198826.10
ENSG00000109805.9	ENSG00000156802.12	0.276474	undirected	ENSG00000109805.9	ENSG00000156802.12
ENSG00000109805.9	ENSG00000170312.15	0.421154	undirected	ENSG00000109805.9	ENSG00000170312.15
ENSG00000109805.9	ENSG00000025772.7	0.0530722	undirected	ENSG00000109805.9	ENSG00000025772.7
ENSG00000109805.9	ENSG00000131153.8	0.353831	undirected	ENSG00000109805.9	ENSG00000131153.8
ENSG00000109805.9	ENSG00000134690.10	0.44501	undirected	ENSG00000109805.9	ENSG00000134690.10
ENSG00000109805.9	ENSG00000129195.15	0.316318	undirected	ENSG00000109805.9	ENSG00000129195.15
ENSG00000109805.9	ENSG00000051596.9	0.0456323	undirected	ENSG00000109805.9	ENSG00000051596.9
ENSG00000109805.9	ENSG00000255737.2	0.106446	undirected	ENSG00000109805.9	ENSG00000255737.2
ENSG00000109805.9	ENSG00000166803.10	0.395583	undirected	ENSG00000109805.9	ENSG00000166803.10
ENSG00000109805.9	ENSG00000111674.8	0.0269079	undirected	ENSG00000109805.9	ENSG00000111674.8
ENSG00000109805.9	ENSG00000196204.11	0.0672574	undirected	ENSG00000109805.9	ENSG00000196204.11
ENSG00000109805.9	ENSG00000187186.14	0.0314601	undirected	ENSG00000109805.9	ENSG00000187186.14
ENSG00000109805.9	ENSG00000173621.8	0.0468573	undirected	ENSG00000109805.9	ENSG00000173621.8
ENSG00000109805.9	ENSG00000185495.10	0.132485	undirected	ENSG00000109805.9	ENSG00000185495.10
ENSG00000109805.9	ENSG00000002822.15	0.0487543	undirected	ENSG00000109805.9	ENSG00000002822.15
ENSG00000109805.9	ENSG00000227036.6	0.0651466	undirected	ENSG00000109805.9	ENSG00000227036.6
ENSG00000109805.9	ENSG00000218175.2	0.0281671	undirected	ENSG00000109805.9	ENSG00000218175.2
ENSG00000109805.9	ENSG00000113368.11	0.320384	undirected	ENSG00000109805.9	ENSG00000113368.11
ENSG00000109805.9	ENSG00000178980.14	0.0464273	undirected	ENSG00000109805.9	ENSG00000178980.14
ENSG00000109805.9	ENSG00000175854.11	0.0845072	undirected	ENSG00000109805.9	ENSG00000175854.11
ENSG00000109805.9	ENSG00000077782.19	0.0580861	undirected	ENSG00000109805.9	ENSG00000077782.19
ENSG00000109805.9	ENSG00000158014.14	0.0600421	undirected	ENSG00000109805.9	ENSG00000158014.14
ENSG00000109805.9	ENSG00000113140.10	0.112646	undirected	ENSG00000109805.9	ENSG00000113140.10
ENSG00000109805.9	ENSG00000126883.16	0.0771861	undirected	ENSG00000109805.9	ENSG00000126883.16
ENSG00000109805.9	ENSG00000130175.9	0.098467	undirected	ENSG00000109805.9	ENSG00000130175.9
ENSG00000109805.9	ENSG00000213719.8	0.112334	undirected	ENSG00000109805.9	ENSG00000213719.8
ENSG00000109805.9	ENSG00000197930.12	0.0945528	undirected	ENSG00000109805.9	ENSG00000197930.12
ENSG00000109805.9	ENSG00000229320.3	0.0670602	undirected	ENSG00000109805.9	ENSG00000229320.3
ENSG00000109805.9	ENSG00000144476.5	0.150113	undirected	ENSG00000109805.9	ENSG00000144476.5
ENSG00000109805.9	ENSG00000241484.9	0.0358144	undirected	ENSG00000109805.9	ENSG00000241484.9
ENSG00000109805.9	ENSG00000131015.4	0.047475	undirected	ENSG00000109805.9	ENSG00000131015.4
ENSG00000109805.9	ENSG00000175206.10	0.0205604	undirected	ENSG00000109805.9	ENSG00000175206.10
ENSG00000109805.9	ENSG00000244306.9	0.0274977	undirected	ENSG00000109805.9	ENSG00000244306.9
ENSG00000109805.9	ENSG00000146755.10	0.0360753	undirected	ENSG00000109805.9	ENSG00000146755.10
ENSG00000109805.9	ENSG00000099804.8	0.0564279	undirected	ENSG00000109805.9	ENSG00000099804.8
ENSG00000109805.9	ENSG00000135976.16	0.119457	undirected	ENSG00000109805.9	ENSG00000135976.16
ENSG00000109805.9	ENSG00000237649.7	0.394386	undirected	ENSG00000109805.9	ENSG00000237649.7
ENSG00000109805.9	ENSG00000143228.12	0.388174	undirected	ENSG00000109805.9	ENSG00000143228.12
ENSG00000109805.9	ENSG00000230979.3	0.104009	undirected	ENSG00000109805.9	ENSG00000230979.3
ENSG00000109805.9	ENSG00000138180.15	0.408585	undirected	ENSG00000109805.9	ENSG00000138180.15
ENSG00000109805.9	ENSG00000232352.1	0.0276407	undirected	ENSG00000109805.9	ENSG00000232352.1
ENSG00000109805.9	ENSG00000140993.10	0.111552	undirected	ENSG00000109805.9	ENSG00000140993.10
ENSG00000109805.9	ENSG00000173267.13	0.0892937	undirected	ENSG00000109805.9	ENSG00000173267.13
ENSG00000109805.9	ENSG00000174939.10	0.0313236	undirected	ENSG00000109805.9	ENSG00000174939.10
ENSG00000109805.9	ENSG00000156113.20	0.0836133	undirected	ENSG00000109805.9	ENSG00000156113.20
ENSG00000109805.9	ENSG00000169679.14	0.388052	undirected	ENSG00000109805.9	ENSG00000169679.14
ENSG00000109805.9	ENSG00000185090.14	0.0697535	undirected	ENSG00000109805.9	ENSG00000185090.14
ENSG00000109805.9	ENSG00000185164.14	0.0764226	undirected	ENSG00000109805.9	ENSG00000185164.14
ENSG00000109805.9	ENSG00000123416.15	0.097944	undirected	ENSG00000109805.9	ENSG00000123416.15
ENSG00000109805.9	ENSG00000105357.15	0.0297778	undirected	ENSG00000109805.9	ENSG00000105357.15
ENSG00000109805.9	ENSG00000135404.11	0.0791854	undirected	ENSG00000109805.9	ENSG00000135404.11
ENSG00000109805.9	ENSG00000077152.9	0.328084	undirected	ENSG00000109805.9	ENSG00000077152.9
ENSG00000109805.9	ENSG00000258498.6	0.0481844	undirected	ENSG00000109805.9	ENSG00000258498.6
ENSG00000109805.9	ENSG00000178053.17	0.0604572	undirected	ENSG00000109805.9	ENSG00000178053.17
ENSG00000109805.9	ENSG00000052850.5	0.102347	undirected	ENSG00000109805.9	ENSG00000052850.5
ENSG00000109805.9	ENSG00000152253.8	0.361453	undirected	ENSG00000109805.9	ENSG00000152253.8
ENSG00000109805.9	ENSG00000267697.1	0.0246611	undirected	ENSG00000109805.9	ENSG00000267697.1
ENSG00000109805.9	ENSG00000141570.10	0.0696035	undirected	ENSG00000109805.9	ENSG00000141570.10
ENSG00000109805.9	ENSG00000247315.3	0.0282393	undirected	ENSG00000109805.9	ENSG00000247315.3
ENSG00000109805.9	ENSG00000121931.15	0.0831643	undirected	ENSG00000109805.9	ENSG00000121931.15
ENSG00000109805.9	ENSG00000180340.6	0.121593	undirected	ENSG00000109805.9	ENSG00000180340.6
ENSG00000109805.9	ENSG00000157152.16	0.0436344	undirected	ENSG00000109805.9	ENSG00000157152.16
ENSG00000109805.9	ENSG00000137404.14	0.280711	undirected	ENSG00000109805.9	ENSG00000137404.14
ENSG00000109805.9	ENSG00000137563.11	0.32243	undirected	ENSG00000109805.9	ENSG00000137563.11
ENSG00000109805.9	ENSG00000112984.11	0.420541	undirected	ENSG00000109805.9	ENSG00000112984.11
ENSG00000109805.9	ENSG00000230798.5	0.099021	undirected	ENSG00000109805.9	ENSG00000230798.5
ENSG00000109805.9	ENSG00000109099.13	0.048755	undirected	ENSG00000109805.9	ENSG00000109099.13
ENSG00000109805.9	ENSG00000197530.12	0.106178	undirected	ENSG00000109805.9	ENSG00000197530.12
ENSG00000109805.9	ENSG00000278828.1	0.089418	undirected	ENSG00000109805.9	ENSG00000278828.1
ENSG00000109805.9	ENSG00000128011.4	0.0270149	undirected	ENSG00000109805.9	ENSG00000128011.4
ENSG00000109805.9	ENSG00000169302.14	0.0433471	undirected	ENSG00000109805.9	ENSG00000169302.14
ENSG00000109805.9	ENSG00000267281.2	0.045609	undirected	ENSG00000109805.9	ENSG00000267281.2
ENSG00000109805.9	ENSG00000135476.11	0.331739	undirected	ENSG00000109805.9	ENSG00000135476.11
ENSG00000109805.9	ENSG00000171189.16	0.0268537	undirected	ENSG00000109805.9	ENSG00000171189.16
ENSG00000109805.9	ENSG00000100196.10	0.137092	undirected	ENSG00000109805.9	ENSG00000100196.10
ENSG00000109805.9	ENSG00000183207.12	0.176103	undirected	ENSG00000109805.9	ENSG00000183207.12
ENSG00000109805.9	ENSG00000142252.10	0.101389	undirected	ENSG00000109805.9	ENSG00000142252.10
ENSG00000109805.9	ENSG00000140525.17	0.328937	undirected	ENSG00000109805.9	ENSG00000140525.17
ENSG00000109805.9	ENSG00000185697.16	0.160978	undirected	ENSG00000109805.9	ENSG00000185697.16
ENSG00000109805.9	ENSG00000184601.10	0.0230124	undirected	ENSG00000109805.9	ENSG00000184601.10
ENSG00000109805.9	ENSG00000079134.11	0.0586799	undirected	ENSG00000109805.9	ENSG00000079134.11
ENSG00000109805.9	ENSG00000257698.1	0.0424515	undirected	ENSG00000109805.9	ENSG00000257698.1
ENSG00000109805.9	ENSG00000158427.14	0.0980598	undirected	ENSG00000109805.9	ENSG00000158427.14
ENSG00000109805.9	ENSG00000104852.14	0.0728572	undirected	ENSG00000109805.9	ENSG00000104852.14
ENSG00000109805.9	ENSG00000138623.9	0.0807813	undirected	ENSG00000109805.9	ENSG00000138623.9
ENSG00000109805.9	ENSG00000179542.15	0.0345903	undirected	ENSG00000109805.9	ENSG00000179542.15
ENSG00000109805.9	ENSG00000123080.10	0.144763	undirected	ENSG00000109805.9	ENSG00000123080.10
ENSG00000109805.9	ENSG00000185338.4	0.0735612	undirected	ENSG00000109805.9	ENSG00000185338.4
ENSG00000109805.9	ENSG00000119782.13	0.0406248	undirected	ENSG00000109805.9	ENSG00000119782.13
ENSG00000109805.9	ENSG00000176490.4	0.0279215	undirected	ENSG00000109805.9	ENSG00000176490.4
ENSG00000109805.9	ENSG00000136628.17	0.12468	undirected	ENSG00000109805.9	ENSG00000136628.17
ENSG00000109805.9	ENSG00000131944.9	0.0728584	undirected	ENSG00000109805.9	ENSG00000131944.9
ENSG00000109805.9	ENSG00000248592.7	0.0246345	undirected	ENSG00000109805.9	ENSG00000248592.7
ENSG00000109805.9	ENSG00000164045.11	0.286942	undirected	ENSG00000109805.9	ENSG00000164045.11
ENSG00000109805.9	ENSG00000197903.7	0.0854136	undirected	ENSG00000109805.9	ENSG00000197903.7
ENSG00000109805.9	ENSG00000198598.6	0.0560999	undirected	ENSG00000109805.9	ENSG00000198598.6
ENSG00000109805.9	ENSG00000198056.13	0.132593	undirected	ENSG00000109805.9	ENSG00000198056.13
ENSG00000109805.9	ENSG00000163874.8	0.0643929	undirected	ENSG00000109805.9	ENSG00000163874.8
ENSG00000109805.9	ENSG00000152669.8	0.0581041	undirected	ENSG00000109805.9	ENSG00000152669.8
ENSG00000109805.9	ENSG00000176058.11	0.0832639	undirected	ENSG00000109805.9	ENSG00000176058.11
ENSG00000109805.9	ENSG00000179639.10	0.0282549	undirected	ENSG00000109805.9	ENSG00000179639.10
ENSG00000109805.9	ENSG00000204516.9	0.0703737	undirected	ENSG00000109805.9	ENSG00000204516.9
ENSG00000109805.9	ENSG00000225855.6	0.113654	undirected	ENSG00000109805.9	ENSG00000225855.6
ENSG00000109805.9	ENSG00000170689.9	0.0414496	undirected	ENSG00000109805.9	ENSG00000170689.9
ENSG00000109805.9	ENSG00000240409.1	0.0886576	undirected	ENSG00000109805.9	ENSG00000240409.1
ENSG00000109805.9	ENSG00000141258.12	0.0319842	undirected	ENSG00000109805.9	ENSG00000141258.12
ENSG00000109805.9	ENSG00000184992.10	0.104395	undirected	ENSG00000109805.9	ENSG00000184992.10
ENSG00000109805.9	ENSG00000160014.16	0.105732	undirected	ENSG00000109805.9	ENSG00000160014.16
ENSG00000109805.9	ENSG00000058453.16	0.0707154	undirected	ENSG00000109805.9	ENSG00000058453.16
ENSG00000109805.9	ENSG00000171345.13	0.0377629	undirected	ENSG00000109805.9	ENSG00000171345.13
ENSG00000109805.9	ENSG00000240972.1	0.0539553	undirected	ENSG00000109805.9	ENSG00000240972.1
ENSG00000109805.9	ENSG00000154930.14	0.0471006	undirected	ENSG00000109805.9	ENSG00000154930.14
ENSG00000109805.9	ENSG00000276443.1	0.0394313	undirected	ENSG00000109805.9	ENSG00000276443.1
ENSG00000109805.9	ENSG00000073111.13	0.266911	undirected	ENSG00000109805.9	ENSG00000073111.13
ENSG00000109805.9	ENSG00000136943.10	0.254406	undirected	ENSG00000109805.9	ENSG00000136943.10
ENSG00000109805.9	ENSG00000138100.13	0.0218438	undirected	ENSG00000109805.9	ENSG00000138100.13
ENSG00000109805.9	ENSG00000005448.16	0.123146	undirected	ENSG00000109805.9	ENSG00000005448.16
ENSG00000109805.9	ENSG00000204305.13	0.0403468	undirected	ENSG00000109805.9	ENSG00000204305.13
ENSG00000109805.9	ENSG00000115361.7	0.0499031	undirected	ENSG00000109805.9	ENSG00000115361.7
ENSG00000109805.9	ENSG00000093009.9	0.397528	undirected	ENSG00000109805.9	ENSG00000093009.9
ENSG00000109805.9	ENSG00000126878.12	0.0941579	undirected	ENSG00000109805.9	ENSG00000126878.12
ENSG00000109805.9	ENSG00000170779.10	0.310994	undirected	ENSG00000109805.9	ENSG00000170779.10
ENSG00000109805.9	ENSG00000101945.16	0.221533	undirected	ENSG00000109805.9	ENSG00000101945.16
ENSG00000109805.9	ENSG00000120802.13	0.155309	undirected	ENSG00000109805.9	ENSG00000120802.13
ENSG00000109805.9	ENSG00000198618.5	0.0960884	undirected	ENSG00000109805.9	ENSG00000198618.5
ENSG00000109805.9	ENSG00000181524.6	0.0221944	undirected	ENSG00000109805.9	ENSG00000181524.6
ENSG00000109805.9	ENSG00000121211.7	0.27958	undirected	ENSG00000109805.9	ENSG00000121211.7
ENSG00000109805.9	ENSG00000160446.18	0.117337	undirected	ENSG00000109805.9	ENSG00000160446.18
ENSG00000109805.9	ENSG00000149243.15	0.0532457	undirected	ENSG00000109805.9	ENSG00000149243.15
ENSG00000109805.9	ENSG00000129355.6	0.146229	undirected	ENSG00000109805.9	ENSG00000129355.6
ENSG00000109805.9	ENSG00000079156.16	0.11653	undirected	ENSG00000109805.9	ENSG00000079156.16
ENSG00000109805.9	ENSG00000029993.14	0.0626922	undirected	ENSG00000109805.9	ENSG00000029993.14
ENSG00000109805.9	ENSG00000104147.8	0.224208	undirected	ENSG00000109805.9	ENSG00000104147.8
ENSG00000109805.9	ENSG00000101888.11	0.0871643	undirected	ENSG00000109805.9	ENSG00000101888.11
ENSG00000109805.9	ENSG00000091651.8	0.322329	undirected	ENSG00000109805.9	ENSG00000091651.8
ENSG00000109805.9	ENSG00000138115.13	0.038121	undirected	ENSG00000109805.9	ENSG00000138115.13
ENSG00000109805.9	ENSG00000144847.12	0.0542184	undirected	ENSG00000109805.9	ENSG00000144847.12
ENSG00000109805.9	ENSG00000122565.18	0.0757005	undirected	ENSG00000109805.9	ENSG00000122565.18
ENSG00000109805.9	ENSG00000124191.17	0.094314	undirected	ENSG00000109805.9	ENSG00000124191.17
ENSG00000109805.9	ENSG00000135596.17	0.0360118	undirected	ENSG00000109805.9	ENSG00000135596.17
ENSG00000109805.9	ENSG00000205629.11	0.0252997	undirected	ENSG00000109805.9	ENSG00000205629.11
ENSG00000109805.9	ENSG00000066923.17	0.108703	undirected	ENSG00000109805.9	ENSG00000066923.17
ENSG00000109805.9	ENSG00000100162.14	0.398511	undirected	ENSG00000109805.9	ENSG00000100162.14
ENSG00000109805.9	ENSG00000224596.7	0.030367	undirected	ENSG00000109805.9	ENSG00000224596.7
ENSG00000109805.9	ENSG00000076382.16	0.347425	undirected	ENSG00000109805.9	ENSG00000076382.16
ENSG00000109805.9	ENSG00000175352.10	0.0404239	undirected	ENSG00000109805.9	ENSG00000175352.10
ENSG00000109805.9	ENSG00000079616.12	0.215541	undirected	ENSG00000109805.9	ENSG00000079616.12
ENSG00000109805.9	ENSG00000105376.4	0.0936986	undirected	ENSG00000109805.9	ENSG00000105376.4
ENSG00000109805.9	ENSG00000034510.5	0.0604006	undirected	ENSG00000109805.9	ENSG00000034510.5
ENSG00000109805.9	ENSG00000105011.8	0.347907	undirected	ENSG00000109805.9	ENSG00000105011.8
ENSG00000109805.9	ENSG00000214145.6	0.0215047	undirected	ENSG00000109805.9	ENSG00000214145.6
ENSG00000109805.9	ENSG00000185641.6	0.0588827	undirected	ENSG00000109805.9	ENSG00000185641.6
ENSG00000109805.9	ENSG00000222041.10	0.148199	undirected	ENSG00000109805.9	ENSG00000222041.10
ENSG00000109805.9	ENSG00000197238.4	0.0399458	undirected	ENSG00000109805.9	ENSG00000197238.4
ENSG00000109805.9	ENSG00000179750.15	0.3288	undirected	ENSG00000109805.9	ENSG00000179750.15
ENSG00000109805.9	ENSG00000279413.1	0.0669473	undirected	ENSG00000109805.9	ENSG00000279413.1
ENSG00000109805.9	ENSG00000087494.15	0.0236848	undirected	ENSG00000109805.9	ENSG00000087494.15
ENSG00000109805.9	ENSG00000171792.10	0.146844	undirected	ENSG00000109805.9	ENSG00000171792.10
ENSG00000109805.9	ENSG00000198901.13	0.362397	undirected	ENSG00000109805.9	ENSG00000198901.13
ENSG00000109805.9	ENSG00000236552.2	0.0902912	undirected	ENSG00000109805.9	ENSG00000236552.2
ENSG00000109805.9	ENSG00000264772.5	0.0696082	undirected	ENSG00000109805.9	ENSG00000264772.5
ENSG00000109805.9	ENSG00000147889.16	0.126319	undirected	ENSG00000109805.9	ENSG00000147889.16
ENSG00000109805.9	ENSG00000159335.15	0.111618	undirected	ENSG00000109805.9	ENSG00000159335.15
ENSG00000109805.9	ENSG00000088826.17	0.0299522	undirected	ENSG00000109805.9	ENSG00000088826.17
ENSG00000109805.9	ENSG00000006327.13	0.0479029	undirected	ENSG00000109805.9	ENSG00000006327.13
ENSG00000109805.9	ENSG00000180818.4	0.116493	undirected	ENSG00000109805.9	ENSG00000180818.4
ENSG00000109805.9	ENSG00000214223.4	0.108273	undirected	ENSG00000109805.9	ENSG00000214223.4
ENSG00000109805.9	ENSG00000158050.4	0.0299529	undirected	ENSG00000109805.9	ENSG00000158050.4
ENSG00000109805.9	ENSG00000135052.16	0.0503702	undirected	ENSG00000109805.9	ENSG00000135052.16
ENSG00000109805.9	ENSG00000164199.15	0.0445789	undirected	ENSG00000109805.9	ENSG00000164199.15
ENSG00000109805.9	ENSG00000187730.7	0.095692	undirected	ENSG00000109805.9	ENSG00000187730.7
ENSG00000109805.9	ENSG00000112118.17	0.207984	undirected	ENSG00000109805.9	ENSG00000112118.17
ENSG00000109805.9	ENSG00000102524.11	0.0517788	undirected	ENSG00000109805.9	ENSG00000102524.11
ENSG00000109805.9	ENSG00000204196.5	0.0697559	undirected	ENSG00000109805.9	ENSG00000204196.5
ENSG00000109805.9	ENSG00000164403.14	0.0414154	undirected	ENSG00000109805.9	ENSG00000164403.14
ENSG00000109805.9	ENSG00000008128.22	0.0304909	undirected	ENSG00000109805.9	ENSG00000008128.22
ENSG00000109805.9	ENSG00000133302.12	0.0950872	undirected	ENSG00000109805.9	ENSG00000133302.12
ENSG00000109805.9	ENSG00000186193.8	0.371162	undirected	ENSG00000109805.9	ENSG00000186193.8
ENSG00000109805.9	ENSG00000101464.10	0.0503634	undirected	ENSG00000109805.9	ENSG00000101464.10
ENSG00000109805.9	ENSG00000100297.15	0.312779	undirected	ENSG00000109805.9	ENSG00000100297.15
ENSG00000109805.9	ENSG00000234964.4	0.0692692	undirected	ENSG00000109805.9	ENSG00000234964.4
ENSG00000109805.9	ENSG00000099957.16	0.0638092	undirected	ENSG00000109805.9	ENSG00000099957.16
ENSG00000109805.9	ENSG00000205155.7	0.0636543	undirected	ENSG00000109805.9	ENSG00000205155.7
ENSG00000109805.9	ENSG00000087586.17	0.333589	undirected	ENSG00000109805.9	ENSG00000087586.17
ENSG00000109805.9	ENSG00000240038.6	0.0517217	undirected	ENSG00000109805.9	ENSG00000240038.6
ENSG00000109805.9	ENSG00000111665.11	0.364596	undirected	ENSG00000109805.9	ENSG00000111665.11
ENSG00000109805.9	ENSG00000108106.13	0.231044	undirected	ENSG00000109805.9	ENSG00000108106.13
ENSG00000109805.9	ENSG00000145882.10	0.034748	undirected	ENSG00000109805.9	ENSG00000145882.10
ENSG00000109805.9	ENSG00000214182.5	0.0872262	undirected	ENSG00000109805.9	ENSG00000214182.5
ENSG00000109805.9	ENSG00000112312.9	0.168261	undirected	ENSG00000109805.9	ENSG00000112312.9
ENSG00000109805.9	ENSG00000101412.12	0.306504	undirected	ENSG00000109805.9	ENSG00000101412.12
ENSG00000109805.9	ENSG00000107821.14	0.154376	undirected	ENSG00000109805.9	ENSG00000107821.14
ENSG00000109805.9	ENSG00000216866.5	0.155117	undirected	ENSG00000109805.9	ENSG00000216866.5
ENSG00000109805.9	ENSG00000163050.16	0.0399511	undirected	ENSG00000109805.9	ENSG00000163050.16
ENSG00000109805.9	ENSG00000267280.5	0.0373488	undirected	ENSG00000109805.9	ENSG00000267280.5
ENSG00000109805.9	ENSG00000100068.11	0.112469	undirected	ENSG00000109805.9	ENSG00000100068.11
ENSG00000109805.9	ENSG00000184599.13	0.0499104	undirected	ENSG00000109805.9	ENSG00000184599.13
ENSG00000109805.9	ENSG00000135914.5	0.020094	undirected	ENSG00000109805.9	ENSG00000135914.5
ENSG00000109805.9	ENSG00000123689.5	0.0429951	undirected	ENSG00000109805.9	ENSG00000123689.5
ENSG00000109805.9	ENSG00000226287.7	0.0889767	undirected	ENSG00000109805.9	ENSG00000226287.7
ENSG00000109805.9	ENSG00000175344.16	0.0536145	undirected	ENSG00000109805.9	ENSG00000175344.16
ENSG00000109805.9	ENSG00000054148.17	0.126909	undirected	ENSG00000109805.9	ENSG00000054148.17
ENSG00000109805.9	ENSG00000110697.12	0.0927167	undirected	ENSG00000109805.9	ENSG00000110697.12
ENSG00000109805.9	ENSG00000180389.6	0.0478797	undirected	ENSG00000109805.9	ENSG00000180389.6
ENSG00000109805.9	ENSG00000178999.12	0.385721	undirected	ENSG00000109805.9	ENSG00000178999.12
ENSG00000109805.9	ENSG00000175183.9	0.0349106	undirected	ENSG00000109805.9	ENSG00000175183.9
ENSG00000109805.9	ENSG00000171241.8	0.331614	undirected	ENSG00000109805.9	ENSG00000171241.8
ENSG00000109805.9	ENSG00000185480.11	0.266121	undirected	ENSG00000109805.9	ENSG00000185480.11
ENSG00000109805.9	ENSG00000162062.14	0.313043	undirected	ENSG00000109805.9	ENSG00000162062.14
ENSG00000109805.9	ENSG00000196684.12	0.026357	undirected	ENSG00000109805.9	ENSG00000196684.12
ENSG00000109805.9	ENSG00000272669.1	0.0737366	undirected	ENSG00000109805.9	ENSG00000272669.1
ENSG00000109805.9	ENSG00000113460.12	0.0972054	undirected	ENSG00000109805.9	ENSG00000113460.12
ENSG00000109805.9	ENSG00000135919.12	0.0209593	undirected	ENSG00000109805.9	ENSG00000135919.12
ENSG00000109805.9	ENSG00000138835.22	0.0364707	undirected	ENSG00000109805.9	ENSG00000138835.22
ENSG00000109805.9	ENSG00000242114.5	0.0568925	undirected	ENSG00000109805.9	ENSG00000242114.5
ENSG00000109805.9	ENSG00000174938.14	0.0222581	undirected	ENSG00000109805.9	ENSG00000174938.14
ENSG00000109805.9	ENSG00000116661.9	0.0680562	undirected	ENSG00000109805.9	ENSG00000116661.9
ENSG00000109805.9	ENSG00000248124.7	0.0426833	undirected	ENSG00000109805.9	ENSG00000248124.7
ENSG00000109805.9	ENSG00000136574.17	0.0528654	undirected	ENSG00000109805.9	ENSG00000136574.17
ENSG00000109805.9	ENSG00000173207.12	0.147548	undirected	ENSG00000109805.9	ENSG00000173207.12
ENSG00000109805.9	ENSG00000110328.5	0.0559685	undirected	ENSG00000109805.9	ENSG00000110328.5
ENSG00000109805.9	ENSG00000103121.8	0.112319	undirected	ENSG00000109805.9	ENSG00000103121.8
ENSG00000109805.9	ENSG00000134057.14	0.344953	undirected	ENSG00000109805.9	ENSG00000134057.14
ENSG00000109805.9	ENSG00000114268.11	0.0827982	undirected	ENSG00000109805.9	ENSG00000114268.11
ENSG00000109805.9	ENSG00000196562.14	0.084966	undirected	ENSG00000109805.9	ENSG00000196562.14
ENSG00000109805.9	ENSG00000240849.10	0.0786825	undirected	ENSG00000109805.9	ENSG00000240849.10
ENSG00000109805.9	ENSG00000156970.12	0.338367	undirected	ENSG00000109805.9	ENSG00000156970.12
ENSG00000109805.9	ENSG00000163431.12	0.0615754	undirected	ENSG00000109805.9	ENSG00000163431.12
ENSG00000109805.9	ENSG00000140479.16	0.0603129	undirected	ENSG00000109805.9	ENSG00000140479.16
ENSG00000109805.9	ENSG00000227097.5	0.0677113	undirected	ENSG00000109805.9	ENSG00000227097.5
ENSG00000109805.9	ENSG00000204983.12	0.0306993	undirected	ENSG00000109805.9	ENSG00000204983.12
ENSG00000109805.9	ENSG00000183010.16	0.173312	undirected	ENSG00000109805.9	ENSG00000183010.16
ENSG00000109805.9	ENSG00000254721.1	0.0343487	undirected	ENSG00000109805.9	ENSG00000254721.1
ENSG00000109805.9	ENSG00000269028.3	0.0390511	undirected	ENSG00000109805.9	ENSG00000269028.3
ENSG00000109805.9	ENSG00000233966.1	0.233088	undirected	ENSG00000109805.9	ENSG00000233966.1
ENSG00000117394.19	ENSG00000123364.4	0.0290841	undirected	ENSG00000117394.19	ENSG00000123364.4
ENSG00000117394.19	ENSG00000153044.9	0.0545537	undirected	ENSG00000117394.19	ENSG00000153044.9
ENSG00000117394.19	ENSG00000175643.8	0.070791	undirected	ENSG00000117394.19	ENSG00000175643.8
ENSG00000117394.19	ENSG00000085999.11	0.0678737	undirected	ENSG00000117394.19	ENSG00000085999.11
ENSG00000117394.19	ENSG00000164104.11	0.032608	undirected	ENSG00000117394.19	ENSG00000164104.11
ENSG00000117394.19	ENSG00000198937.8	0.028789	undirected	ENSG00000117394.19	ENSG00000198937.8
ENSG00000117394.19	ENSG00000121957.12	0.0331971	undirected	ENSG00000117394.19	ENSG00000121957.12
ENSG00000117394.19	ENSG00000235961.5	0.02481	undirected	ENSG00000117394.19	ENSG00000235961.5
ENSG00000117394.19	ENSG00000140937.13	0.0200342	undirected	ENSG00000117394.19	ENSG00000140937.13
ENSG00000117394.19	ENSG00000234072.1	0.0205895	undirected	ENSG00000117394.19	ENSG00000234072.1
ENSG00000117394.19	ENSG00000117650.12	0.0839834	undirected	ENSG00000117394.19	ENSG00000117650.12
ENSG00000117394.19	ENSG00000132341.11	0.0826238	undirected	ENSG00000117394.19	ENSG00000132341.11
ENSG00000117394.19	ENSG00000168078.9	0.0895391	undirected	ENSG00000117394.19	ENSG00000168078.9
ENSG00000117394.19	ENSG00000169684.13	0.0316903	undirected	ENSG00000117394.19	ENSG00000169684.13
ENSG00000117394.19	ENSG00000139354.10	0.0534492	undirected	ENSG00000117394.19	ENSG00000139354.10
ENSG00000117394.19	ENSG00000106397.11	0.0305528	undirected	ENSG00000117394.19	ENSG00000106397.11
ENSG00000117394.19	ENSG00000126787.12	0.0914784	undirected	ENSG00000117394.19	ENSG00000126787.12
ENSG00000117394.19	ENSG00000161800.12	0.114933	undirected	ENSG00000117394.19	ENSG00000161800.12
ENSG00000117394.19	ENSG00000112742.9	0.0391222	undirected	ENSG00000117394.19	ENSG00000112742.9
ENSG00000117394.19	ENSG00000069011.15	0.0247183	undirected	ENSG00000117394.19	ENSG00000069011.15
ENSG00000117394.19	ENSG00000265688.1	0.0286411	undirected	ENSG00000117394.19	ENSG00000265688.1
ENSG00000117394.19	ENSG00000101447.13	0.0859704	undirected	ENSG00000117394.19	ENSG00000101447.13
ENSG00000117394.19	ENSG00000139725.7	0.0294786	undirected	ENSG00000117394.19	ENSG00000139725.7
ENSG00000117394.19	ENSG00000145592.13	0.0202506	undirected	ENSG00000117394.19	ENSG00000145592.13
ENSG00000117394.19	ENSG00000241741.1	0.0287791	undirected	ENSG00000117394.19	ENSG00000241741.1
ENSG00000117394.19	ENSG00000131747.14	0.0463985	undirected	ENSG00000117394.19	ENSG00000131747.14
ENSG00000117394.19	ENSG00000160404.17	0.0408873	undirected	ENSG00000117394.19	ENSG00000160404.17
ENSG00000117394.19	ENSG00000154839.9	0.0277493	undirected	ENSG00000117394.19	ENSG00000154839.9
ENSG00000117394.19	ENSG00000121152.9	0.076687	undirected	ENSG00000117394.19	ENSG00000121152.9
ENSG00000117394.19	ENSG00000196262.13	0.0549009	undirected	ENSG00000117394.19	ENSG00000196262.13
ENSG00000117394.19	ENSG00000143499.13	0.0372719	undirected	ENSG00000117394.19	ENSG00000143499.13
ENSG00000117394.19	ENSG00000115163.14	0.088091	undirected	ENSG00000117394.19	ENSG00000115163.14
ENSG00000117394.19	ENSG00000149554.12	0.0625269	undirected	ENSG00000117394.19	ENSG00000149554.12
ENSG00000117394.19	ENSG00000130669.17	0.0526686	undirected	ENSG00000117394.19	ENSG00000130669.17
ENSG00000117394.19	ENSG00000226781.1	0.0312084	undirected	ENSG00000117394.19	ENSG00000226781.1
ENSG00000117394.19	ENSG00000106268.15	0.023534	undirected	ENSG00000117394.19	ENSG00000106268.15
ENSG00000117394.19	ENSG00000094804.9	0.065662	undirected	ENSG00000117394.19	ENSG00000094804.9
ENSG00000117394.19	ENSG00000234289.5	0.0273842	undirected	ENSG00000117394.19	ENSG00000234289.5
ENSG00000117394.19	ENSG00000079462.7	0.0228792	undirected	ENSG00000117394.19	ENSG00000079462.7
ENSG00000117394.19	ENSG00000088325.15	0.0895932	undirected	ENSG00000117394.19	ENSG00000088325.15
ENSG00000117394.19	ENSG00000277283.1	0.0308993	undirected	ENSG00000117394.19	ENSG00000277283.1
ENSG00000117394.19	ENSG00000162433.14	0.0430691	undirected	ENSG00000117394.19	ENSG00000162433.14
ENSG00000117394.19	ENSG00000146242.8	0.0207538	undirected	ENSG00000117394.19	ENSG00000146242.8
ENSG00000117394.19	ENSG00000213853.9	0.0200212	undirected	ENSG00000117394.19	ENSG00000213853.9
ENSG00000117394.19	ENSG00000071462.11	0.0218288	undirected	ENSG00000117394.19	ENSG00000071462.11
ENSG00000117394.19	ENSG00000187741.14	0.0214324	undirected	ENSG00000117394.19	ENSG00000187741.14
ENSG00000117394.19	ENSG00000105486.13	0.0429816	undirected	ENSG00000117394.19	ENSG00000105486.13
ENSG00000117394.19	ENSG00000184162.14	0.0291818	undirected	ENSG00000117394.19	ENSG00000184162.14
ENSG00000117394.19	ENSG00000279392.1	0.0293298	undirected	ENSG00000117394.19	ENSG00000279392.1
ENSG00000117394.19	ENSG00000105223.18	0.0228255	undirected	ENSG00000117394.19	ENSG00000105223.18
ENSG00000117394.19	ENSG00000135446.16	0.0216203	undirected	ENSG00000117394.19	ENSG00000135446.16
ENSG00000117394.19	ENSG00000080986.12	0.0716487	undirected	ENSG00000117394.19	ENSG00000080986.12
ENSG00000117394.19	ENSG00000214975.4	0.039386	undirected	ENSG00000117394.19	ENSG00000214975.4
ENSG00000117394.19	ENSG00000168496.3	0.0835779	undirected	ENSG00000117394.19	ENSG00000168496.3
ENSG00000117394.19	ENSG00000166557.12	0.026335	undirected	ENSG00000117394.19	ENSG00000166557.12
ENSG00000117394.19	ENSG00000111247.14	0.0831402	undirected	ENSG00000117394.19	ENSG00000111247.14
ENSG00000117394.19	ENSG00000257167.2	0.0279268	undirected	ENSG00000117394.19	ENSG00000257167.2
ENSG00000117394.19	ENSG00000168476.11	0.0668523	undirected	ENSG00000117394.19	ENSG00000168476.11
ENSG00000117394.19	ENSG00000161888.11	0.0415277	undirected	ENSG00000117394.19	ENSG00000161888.11
ENSG00000117394.19	ENSG00000268942.2	0.0221968	undirected	ENSG00000117394.19	ENSG00000268942.2
ENSG00000117394.19	ENSG00000166851.14	0.104265	undirected	ENSG00000117394.19	ENSG00000166851.14
ENSG00000117394.19	ENSG00000183763.8	0.0263474	undirected	ENSG00000117394.19	ENSG00000183763.8
ENSG00000117394.19	ENSG00000135045.6	0.0434134	undirected	ENSG00000117394.19	ENSG00000135045.6
ENSG00000117394.19	ENSG00000184752.12	0.0347658	undirected	ENSG00000117394.19	ENSG00000184752.12
ENSG00000117394.19	ENSG00000244165.1	0.0297272	undirected	ENSG00000117394.19	ENSG00000244165.1
ENSG00000117394.19	ENSG00000264350.1	0.0245961	undirected	ENSG00000117394.19	ENSG00000264350.1
ENSG00000117394.19	ENSG00000075218.18	0.0661505	undirected	ENSG00000117394.19	ENSG00000075218.18
ENSG00000117394.19	ENSG00000100479.12	0.0417491	undirected	ENSG00000117394.19	ENSG00000100479.12
ENSG00000117394.19	ENSG00000091879.13	0.0286414	undirected	ENSG00000117394.19	ENSG00000091879.13
ENSG00000117394.19	ENSG00000164032.11	0.066454	undirected	ENSG00000117394.19	ENSG00000164032.11
ENSG00000117394.19	ENSG00000135454.13	0.0200842	undirected	ENSG00000117394.19	ENSG00000135454.13
ENSG00000117394.19	ENSG00000167775.10	0.0350329	undirected	ENSG00000117394.19	ENSG00000167775.10
ENSG00000117394.19	ENSG00000133216.16	0.0321313	undirected	ENSG00000117394.19	ENSG00000133216.16
ENSG00000117394.19	ENSG00000228716.6	0.0608712	undirected	ENSG00000117394.19	ENSG00000228716.6
ENSG00000117394.19	ENSG00000162063.12	0.0545535	undirected	ENSG00000117394.19	ENSG00000162063.12
ENSG00000117394.19	ENSG00000035499.12	0.0423906	undirected	ENSG00000117394.19	ENSG00000035499.12
ENSG00000117394.19	ENSG00000072682.18	0.0299804	undirected	ENSG00000117394.19	ENSG00000072682.18
ENSG00000117394.19	ENSG00000167747.13	0.0280858	undirected	ENSG00000117394.19	ENSG00000167747.13
ENSG00000117394.19	ENSG00000104889.4	0.0654081	undirected	ENSG00000117394.19	ENSG00000104889.4
ENSG00000117394.19	ENSG00000171848.13	0.0845225	undirected	ENSG00000117394.19	ENSG00000171848.13
ENSG00000117394.19	ENSG00000130332.14	0.0244176	undirected	ENSG00000117394.19	ENSG00000130332.14
ENSG00000117394.19	ENSG00000087502.17	0.0822626	undirected	ENSG00000117394.19	ENSG00000087502.17
ENSG00000117394.19	ENSG00000167513.8	0.0679236	undirected	ENSG00000117394.19	ENSG00000167513.8
ENSG00000117394.19	ENSG00000139131.12	0.0287185	undirected	ENSG00000117394.19	ENSG00000139131.12
ENSG00000117394.19	ENSG00000189143.9	0.0248505	undirected	ENSG00000117394.19	ENSG00000189143.9
ENSG00000117394.19	ENSG00000151131.9	0.0281681	undirected	ENSG00000117394.19	ENSG00000151131.9
ENSG00000117394.19	ENSG00000171617.13	0.0407758	undirected	ENSG00000117394.19	ENSG00000171617.13
ENSG00000117394.19	ENSG00000124479.8	0.0341562	undirected	ENSG00000117394.19	ENSG00000124479.8
ENSG00000117394.19	ENSG00000217555.12	0.03586	undirected	ENSG00000117394.19	ENSG00000217555.12
ENSG00000117394.19	ENSG00000146918.19	0.0800204	undirected	ENSG00000117394.19	ENSG00000146918.19
ENSG00000117394.19	ENSG00000123219.12	0.0719032	undirected	ENSG00000117394.19	ENSG00000123219.12
ENSG00000117394.19	ENSG00000111639.7	0.0378411	undirected	ENSG00000117394.19	ENSG00000111639.7
ENSG00000117394.19	ENSG00000167900.11	0.0500532	undirected	ENSG00000117394.19	ENSG00000167900.11
ENSG00000117394.19	ENSG00000245694.8	0.0284081	undirected	ENSG00000117394.19	ENSG00000245694.8
ENSG00000117394.19	ENSG00000166130.14	0.0300574	undirected	ENSG00000117394.19	ENSG00000166130.14
ENSG00000117394.19	ENSG00000066279.16	0.0813944	undirected	ENSG00000117394.19	ENSG00000066279.16
ENSG00000117394.19	ENSG00000078269.13	0.0207988	undirected	ENSG00000117394.19	ENSG00000078269.13
ENSG00000117394.19	ENSG00000162073.13	0.0333951	undirected	ENSG00000117394.19	ENSG00000162073.13
ENSG00000117394.19	ENSG00000117399.13	0.0513998	undirected	ENSG00000117394.19	ENSG00000117399.13
ENSG00000117394.19	ENSG00000076003.4	0.0854527	undirected	ENSG00000117394.19	ENSG00000076003.4
ENSG00000117394.19	ENSG00000090889.11	0.0960413	undirected	ENSG00000117394.19	ENSG00000090889.11
ENSG00000117394.19	ENSG00000011426.10	0.0843174	undirected	ENSG00000117394.19	ENSG00000011426.10
ENSG00000117394.19	ENSG00000013810.18	0.0573233	undirected	ENSG00000117394.19	ENSG00000013810.18
ENSG00000117394.19	ENSG00000083857.13	0.0235898	undirected	ENSG00000117394.19	ENSG00000083857.13
ENSG00000117394.19	ENSG00000186010.18	0.0210918	undirected	ENSG00000117394.19	ENSG00000186010.18
ENSG00000117394.19	ENSG00000115884.10	0.0248754	undirected	ENSG00000117394.19	ENSG00000115884.10
ENSG00000117394.19	ENSG00000062822.12	0.0265147	undirected	ENSG00000117394.19	ENSG00000062822.12
ENSG00000117394.19	ENSG00000125835.17	0.0276644	undirected	ENSG00000117394.19	ENSG00000125835.17
ENSG00000117394.19	ENSG00000272870.1	0.0262471	undirected	ENSG00000117394.19	ENSG00000272870.1
ENSG00000117394.19	ENSG00000144040.12	0.0212587	undirected	ENSG00000117394.19	ENSG00000144040.12
ENSG00000117394.19	ENSG00000136026.13	0.0262719	undirected	ENSG00000117394.19	ENSG00000136026.13
ENSG00000117394.19	ENSG00000213347.10	0.0557192	undirected	ENSG00000117394.19	ENSG00000213347.10
ENSG00000117394.19	ENSG00000075618.17	0.0216127	undirected	ENSG00000117394.19	ENSG00000075618.17
ENSG00000117394.19	ENSG00000185347.17	0.0477853	undirected	ENSG00000117394.19	ENSG00000185347.17
ENSG00000117394.19	ENSG00000148773.12	0.0678903	undirected	ENSG00000117394.19	ENSG00000148773.12
ENSG00000117394.19	ENSG00000117632.20	0.0894806	undirected	ENSG00000117394.19	ENSG00000117632.20
ENSG00000117394.19	ENSG00000164294.13	0.0269528	undirected	ENSG00000117394.19	ENSG00000164294.13
ENSG00000117394.19	ENSG00000158402.18	0.0697293	undirected	ENSG00000117394.19	ENSG00000158402.18
ENSG00000117394.19	ENSG00000164109.13	0.0843745	undirected	ENSG00000117394.19	ENSG00000164109.13
ENSG00000117394.19	ENSG00000111640.14	0.0417232	undirected	ENSG00000117394.19	ENSG00000111640.14
ENSG00000117394.19	ENSG00000119969.14	0.0567871	undirected	ENSG00000117394.19	ENSG00000119969.14
ENSG00000117394.19	ENSG00000100038.19	0.0211654	undirected	ENSG00000117394.19	ENSG00000100038.19
ENSG00000117394.19	ENSG00000118785.13	0.0284749	undirected	ENSG00000117394.19	ENSG00000118785.13
ENSG00000117394.19	ENSG00000105173.13	0.0270974	undirected	ENSG00000117394.19	ENSG00000105173.13
ENSG00000117394.19	ENSG00000235776.2	0.0343018	undirected	ENSG00000117394.19	ENSG00000235776.2
ENSG00000117394.19	ENSG00000123485.11	0.0619761	undirected	ENSG00000117394.19	ENSG00000123485.11
ENSG00000117394.19	ENSG00000113810.15	0.0423243	undirected	ENSG00000117394.19	ENSG00000113810.15
ENSG00000117394.19	ENSG00000101057.15	0.0674061	undirected	ENSG00000117394.19	ENSG00000101057.15
ENSG00000117394.19	ENSG00000270136.5	0.0267758	undirected	ENSG00000117394.19	ENSG00000270136.5
ENSG00000117394.19	ENSG00000123975.4	0.0374724	undirected	ENSG00000117394.19	ENSG00000123975.4
ENSG00000117394.19	ENSG00000095380.10	0.0377399	undirected	ENSG00000117394.19	ENSG00000095380.10
ENSG00000117394.19	ENSG00000142945.12	0.0855469	undirected	ENSG00000117394.19	ENSG00000142945.12
ENSG00000117394.19	ENSG00000247095.2	0.0251079	undirected	ENSG00000117394.19	ENSG00000247095.2
ENSG00000117394.19	ENSG00000132016.11	0.0224658	undirected	ENSG00000117394.19	ENSG00000132016.11
ENSG00000117394.19	ENSG00000160957.12	0.0211354	undirected	ENSG00000117394.19	ENSG00000160957.12
ENSG00000117394.19	ENSG00000112877.7	0.0449256	undirected	ENSG00000117394.19	ENSG00000112877.7
ENSG00000117394.19	ENSG00000224578.4	0.0490379	undirected	ENSG00000117394.19	ENSG00000224578.4
ENSG00000117394.19	ENSG00000145386.9	0.0916435	undirected	ENSG00000117394.19	ENSG00000145386.9
ENSG00000117394.19	ENSG00000132646.10	0.0476527	undirected	ENSG00000117394.19	ENSG00000132646.10
ENSG00000117394.19	ENSG00000276043.4	0.0837194	undirected	ENSG00000117394.19	ENSG00000276043.4
ENSG00000117394.19	ENSG00000071539.13	0.0760182	undirected	ENSG00000117394.19	ENSG00000071539.13
ENSG00000117394.19	ENSG00000172183.14	0.0260015	undirected	ENSG00000117394.19	ENSG00000172183.14
ENSG00000117394.19	ENSG00000149948.13	0.025858	undirected	ENSG00000117394.19	ENSG00000149948.13
ENSG00000117394.19	ENSG00000169612.3	0.0225719	undirected	ENSG00000117394.19	ENSG00000169612.3
ENSG00000117394.19	ENSG00000138160.5	0.114845	undirected	ENSG00000117394.19	ENSG00000138160.5
ENSG00000117394.19	ENSG00000242125.3	0.0250806	undirected	ENSG00000117394.19	ENSG00000242125.3
ENSG00000117394.19	ENSG00000122952.16	0.097622	undirected	ENSG00000117394.19	ENSG00000122952.16
ENSG00000117394.19	ENSG00000174371.16	0.0967553	undirected	ENSG00000117394.19	ENSG00000174371.16
ENSG00000117394.19	ENSG00000188312.13	0.0352889	undirected	ENSG00000117394.19	ENSG00000188312.13
ENSG00000117394.19	ENSG00000111331.12	0.0299029	undirected	ENSG00000117394.19	ENSG00000111331.12
ENSG00000117394.19	ENSG00000065268.10	0.022642	undirected	ENSG00000117394.19	ENSG00000065268.10
ENSG00000117394.19	ENSG00000116106.11	0.0223085	undirected	ENSG00000117394.19	ENSG00000116106.11
ENSG00000117394.19	ENSG00000143476.17	0.0882061	undirected	ENSG00000117394.19	ENSG00000143476.17
ENSG00000117394.19	ENSG00000166451.13	0.0875375	undirected	ENSG00000117394.19	ENSG00000166451.13
ENSG00000117394.19	ENSG00000072832.14	0.0211425	undirected	ENSG00000117394.19	ENSG00000072832.14
ENSG00000117394.19	ENSG00000131470.14	0.0730045	undirected	ENSG00000117394.19	ENSG00000131470.14
ENSG00000117394.19	ENSG00000175063.16	0.0555209	undirected	ENSG00000117394.19	ENSG00000175063.16
ENSG00000117394.19	ENSG00000146670.9	0.105664	undirected	ENSG00000117394.19	ENSG00000146670.9
ENSG00000117394.19	ENSG00000134222.16	0.0744764	undirected	ENSG00000117394.19	ENSG00000134222.16
ENSG00000117394.19	ENSG00000122644.12	0.0443457	undirected	ENSG00000117394.19	ENSG00000122644.12
ENSG00000117394.19	ENSG00000203760.8	0.038841	undirected	ENSG00000117394.19	ENSG00000203760.8
ENSG00000117394.19	ENSG00000101003.9	0.0687619	undirected	ENSG00000117394.19	ENSG00000101003.9
ENSG00000117394.19	ENSG00000119408.16	0.0202363	undirected	ENSG00000117394.19	ENSG00000119408.16
ENSG00000117394.19	ENSG00000123989.13	0.0207532	undirected	ENSG00000117394.19	ENSG00000123989.13
ENSG00000117394.19	ENSG00000165304.7	0.0917267	undirected	ENSG00000117394.19	ENSG00000165304.7
ENSG00000117394.19	ENSG00000171208.9	0.0377647	undirected	ENSG00000117394.19	ENSG00000171208.9
ENSG00000117394.19	ENSG00000111206.12	0.100888	undirected	ENSG00000117394.19	ENSG00000111206.12
ENSG00000117394.19	ENSG00000213442.5	0.0238985	undirected	ENSG00000117394.19	ENSG00000213442.5
ENSG00000117394.19	ENSG00000235363.1	0.0223687	undirected	ENSG00000117394.19	ENSG00000235363.1
ENSG00000117394.19	ENSG00000176890.15	0.0984351	undirected	ENSG00000117394.19	ENSG00000176890.15
ENSG00000117394.19	ENSG00000205208.4	0.061249	undirected	ENSG00000117394.19	ENSG00000205208.4
ENSG00000117394.19	ENSG00000072571.19	0.0641281	undirected	ENSG00000117394.19	ENSG00000072571.19
ENSG00000117394.19	ENSG00000123064.12	0.0321289	undirected	ENSG00000117394.19	ENSG00000123064.12
ENSG00000117394.19	ENSG00000135451.12	0.070129	undirected	ENSG00000117394.19	ENSG00000135451.12
ENSG00000117394.19	ENSG00000114346.13	0.0868419	undirected	ENSG00000117394.19	ENSG00000114346.13
ENSG00000117394.19	ENSG00000213326.4	0.0219177	undirected	ENSG00000117394.19	ENSG00000213326.4
ENSG00000117394.19	ENSG00000176171.11	0.0372136	undirected	ENSG00000117394.19	ENSG00000176171.11
ENSG00000117394.19	ENSG00000111196.9	0.0289015	undirected	ENSG00000117394.19	ENSG00000111196.9
ENSG00000117394.19	ENSG00000105438.8	0.0473737	undirected	ENSG00000117394.19	ENSG00000105438.8
ENSG00000117394.19	ENSG00000160161.9	0.0237446	undirected	ENSG00000117394.19	ENSG00000160161.9
ENSG00000117394.19	ENSG00000067057.16	0.0404663	undirected	ENSG00000117394.19	ENSG00000067057.16
ENSG00000117394.19	ENSG00000240990.9	0.0266395	undirected	ENSG00000117394.19	ENSG00000240990.9
ENSG00000117394.19	ENSG00000128524.4	0.0237192	undirected	ENSG00000117394.19	ENSG00000128524.4
ENSG00000117394.19	ENSG00000165244.6	0.0616281	undirected	ENSG00000117394.19	ENSG00000165244.6
ENSG00000117394.19	ENSG00000026559.13	0.0246553	undirected	ENSG00000117394.19	ENSG00000026559.13
ENSG00000117394.19	ENSG00000139926.15	0.0255226	undirected	ENSG00000117394.19	ENSG00000139926.15
ENSG00000117394.19	ENSG00000168487.17	0.0240682	undirected	ENSG00000117394.19	ENSG00000168487.17
ENSG00000117394.19	ENSG00000280206.1	0.0325872	undirected	ENSG00000117394.19	ENSG00000280206.1
ENSG00000117394.19	ENSG00000116497.17	0.0613022	undirected	ENSG00000117394.19	ENSG00000116497.17
ENSG00000117394.19	ENSG00000100526.19	0.0922724	undirected	ENSG00000117394.19	ENSG00000100526.19
ENSG00000117394.19	ENSG00000167670.15	0.0734055	undirected	ENSG00000117394.19	ENSG00000167670.15
ENSG00000117394.19	ENSG00000151725.11	0.0587666	undirected	ENSG00000117394.19	ENSG00000151725.11
ENSG00000117394.19	ENSG00000164611.12	0.0586289	undirected	ENSG00000117394.19	ENSG00000164611.12
ENSG00000117394.19	ENSG00000224126.2	0.0316113	undirected	ENSG00000117394.19	ENSG00000224126.2
ENSG00000117394.19	ENSG00000137310.11	0.0620905	undirected	ENSG00000117394.19	ENSG00000137310.11
ENSG00000117394.19	ENSG00000051180.16	0.102256	undirected	ENSG00000117394.19	ENSG00000051180.16
ENSG00000117394.19	ENSG00000103512.14	0.0301404	undirected	ENSG00000117394.19	ENSG00000103512.14
ENSG00000117394.19	ENSG00000105619.13	0.0204068	undirected	ENSG00000117394.19	ENSG00000105619.13
ENSG00000117394.19	ENSG00000104899.5	0.0224412	undirected	ENSG00000117394.19	ENSG00000104899.5
ENSG00000117394.19	ENSG00000144554.10	0.0570293	undirected	ENSG00000117394.19	ENSG00000144554.10
ENSG00000117394.19	ENSG00000142731.10	0.0732505	undirected	ENSG00000117394.19	ENSG00000142731.10
ENSG00000117394.19	ENSG00000137807.13	0.109094	undirected	ENSG00000117394.19	ENSG00000137807.13
ENSG00000117394.19	ENSG00000157778.8	0.0227835	undirected	ENSG00000117394.19	ENSG00000157778.8
ENSG00000117394.19	ENSG00000176444.18	0.0359873	undirected	ENSG00000117394.19	ENSG00000176444.18
ENSG00000117394.19	ENSG00000262919.7	0.0225482	undirected	ENSG00000117394.19	ENSG00000262919.7
ENSG00000117394.19	ENSG00000101384.11	0.0263851	undirected	ENSG00000117394.19	ENSG00000101384.11
ENSG00000117394.19	ENSG00000088986.10	0.028553	undirected	ENSG00000117394.19	ENSG00000088986.10
ENSG00000117394.19	ENSG00000157456.7	0.0739725	undirected	ENSG00000117394.19	ENSG00000157456.7
ENSG00000117394.19	ENSG00000164649.19	0.0251115	undirected	ENSG00000117394.19	ENSG00000164649.19
ENSG00000117394.19	ENSG00000235508.3	0.0231804	undirected	ENSG00000117394.19	ENSG00000235508.3
ENSG00000117394.19	ENSG00000198826.10	0.0891396	undirected	ENSG00000117394.19	ENSG00000198826.10
ENSG00000117394.19	ENSG00000156802.12	0.0567775	undirected	ENSG00000117394.19	ENSG00000156802.12
ENSG00000117394.19	ENSG00000170312.15	0.090631	undirected	ENSG00000117394.19	ENSG00000170312.15
ENSG00000117394.19	ENSG00000025772.7	0.0290845	undirected	ENSG00000117394.19	ENSG00000025772.7
ENSG00000117394.19	ENSG00000131153.8	0.0546662	undirected	ENSG00000117394.19	ENSG00000131153.8
ENSG00000117394.19	ENSG00000134690.10	0.105833	undirected	ENSG00000117394.19	ENSG00000134690.10
ENSG00000117394.19	ENSG00000129195.15	0.0366905	undirected	ENSG00000117394.19	ENSG00000129195.15
ENSG00000117394.19	ENSG00000166803.10	0.0693192	undirected	ENSG00000117394.19	ENSG00000166803.10
ENSG00000117394.19	ENSG00000111674.8	0.0350593	undirected	ENSG00000117394.19	ENSG00000111674.8
ENSG00000117394.19	ENSG00000196204.11	0.0337007	undirected	ENSG00000117394.19	ENSG00000196204.11
ENSG00000117394.19	ENSG00000185495.10	0.0228566	undirected	ENSG00000117394.19	ENSG00000185495.10
ENSG00000117394.19	ENSG00000141582.14	0.0435512	undirected	ENSG00000117394.19	ENSG00000141582.14
ENSG00000117394.19	ENSG00000227036.6	0.0317199	undirected	ENSG00000117394.19	ENSG00000227036.6
ENSG00000117394.19	ENSG00000113368.11	0.0732352	undirected	ENSG00000117394.19	ENSG00000113368.11
ENSG00000117394.19	ENSG00000175854.11	0.0315072	undirected	ENSG00000117394.19	ENSG00000175854.11
ENSG00000117394.19	ENSG00000077782.19	0.0219442	undirected	ENSG00000117394.19	ENSG00000077782.19
ENSG00000117394.19	ENSG00000113140.10	0.0427773	undirected	ENSG00000117394.19	ENSG00000113140.10
ENSG00000117394.19	ENSG00000130175.9	0.0372229	undirected	ENSG00000117394.19	ENSG00000130175.9
ENSG00000117394.19	ENSG00000213719.8	0.0254588	undirected	ENSG00000117394.19	ENSG00000213719.8
ENSG00000117394.19	ENSG00000197930.12	0.0360703	undirected	ENSG00000117394.19	ENSG00000197930.12
ENSG00000117394.19	ENSG00000229320.3	0.0222047	undirected	ENSG00000117394.19	ENSG00000229320.3
ENSG00000117394.19	ENSG00000144476.5	0.0283948	undirected	ENSG00000117394.19	ENSG00000144476.5
ENSG00000117394.19	ENSG00000129521.13	0.0244362	undirected	ENSG00000117394.19	ENSG00000129521.13
ENSG00000117394.19	ENSG00000099804.8	0.0310413	undirected	ENSG00000117394.19	ENSG00000099804.8
ENSG00000117394.19	ENSG00000237649.7	0.077673	undirected	ENSG00000117394.19	ENSG00000237649.7
ENSG00000117394.19	ENSG00000143228.12	0.0683157	undirected	ENSG00000117394.19	ENSG00000143228.12
ENSG00000117394.19	ENSG00000230979.3	0.0232554	undirected	ENSG00000117394.19	ENSG00000230979.3
ENSG00000117394.19	ENSG00000138180.15	0.0825967	undirected	ENSG00000117394.19	ENSG00000138180.15
ENSG00000117394.19	ENSG00000140993.10	0.0246273	undirected	ENSG00000117394.19	ENSG00000140993.10
ENSG00000117394.19	ENSG00000174939.10	0.0204776	undirected	ENSG00000117394.19	ENSG00000174939.10
ENSG00000117394.19	ENSG00000169679.14	0.106907	undirected	ENSG00000117394.19	ENSG00000169679.14
ENSG00000117394.19	ENSG00000185090.14	0.0325913	undirected	ENSG00000117394.19	ENSG00000185090.14
ENSG00000117394.19	ENSG00000185164.14	0.0295152	undirected	ENSG00000117394.19	ENSG00000185164.14
ENSG00000117394.19	ENSG00000123416.15	0.0780663	undirected	ENSG00000117394.19	ENSG00000123416.15
ENSG00000117394.19	ENSG00000077152.9	0.090112	undirected	ENSG00000117394.19	ENSG00000077152.9
ENSG00000117394.19	ENSG00000178053.17	0.0354774	undirected	ENSG00000117394.19	ENSG00000178053.17
ENSG00000117394.19	ENSG00000152253.8	0.0763645	undirected	ENSG00000117394.19	ENSG00000152253.8
ENSG00000117394.19	ENSG00000141570.10	0.0353876	undirected	ENSG00000117394.19	ENSG00000141570.10
ENSG00000117394.19	ENSG00000121931.15	0.0392688	undirected	ENSG00000117394.19	ENSG00000121931.15
ENSG00000117394.19	ENSG00000137563.11	0.0283289	undirected	ENSG00000117394.19	ENSG00000137563.11
ENSG00000117394.19	ENSG00000112984.11	0.059787	undirected	ENSG00000117394.19	ENSG00000112984.11
ENSG00000117394.19	ENSG00000230798.5	0.0263724	undirected	ENSG00000117394.19	ENSG00000230798.5
ENSG00000117394.19	ENSG00000197530.12	0.0227125	undirected	ENSG00000117394.19	ENSG00000197530.12
ENSG00000117394.19	ENSG00000278828.1	0.0266031	undirected	ENSG00000117394.19	ENSG00000278828.1
ENSG00000117394.19	ENSG00000135476.11	0.0599999	undirected	ENSG00000117394.19	ENSG00000135476.11
ENSG00000117394.19	ENSG00000183207.12	0.0505002	undirected	ENSG00000117394.19	ENSG00000183207.12
ENSG00000117394.19	ENSG00000142252.10	0.0573602	undirected	ENSG00000117394.19	ENSG00000142252.10
ENSG00000117394.19	ENSG00000140525.17	0.0649105	undirected	ENSG00000117394.19	ENSG00000140525.17
ENSG00000117394.19	ENSG00000125652.7	0.0241717	undirected	ENSG00000117394.19	ENSG00000125652.7
ENSG00000117394.19	ENSG00000185697.16	0.0512883	undirected	ENSG00000117394.19	ENSG00000185697.16
ENSG00000117394.19	ENSG00000158427.14	0.0217251	undirected	ENSG00000117394.19	ENSG00000158427.14
ENSG00000117394.19	ENSG00000104852.14	0.073207	undirected	ENSG00000117394.19	ENSG00000104852.14
ENSG00000117394.19	ENSG00000123080.10	0.0250153	undirected	ENSG00000117394.19	ENSG00000123080.10
ENSG00000117394.19	ENSG00000136628.17	0.0274702	undirected	ENSG00000117394.19	ENSG00000136628.17
ENSG00000117394.19	ENSG00000131944.9	0.0274012	undirected	ENSG00000117394.19	ENSG00000131944.9
ENSG00000117394.19	ENSG00000164045.11	0.0482353	undirected	ENSG00000117394.19	ENSG00000164045.11
ENSG00000117394.19	ENSG00000197903.7	0.0273895	undirected	ENSG00000117394.19	ENSG00000197903.7
ENSG00000117394.19	ENSG00000198056.13	0.0709575	undirected	ENSG00000117394.19	ENSG00000198056.13
ENSG00000117394.19	ENSG00000176058.11	0.0272058	undirected	ENSG00000117394.19	ENSG00000176058.11
ENSG00000117394.19	ENSG00000225855.6	0.0232052	undirected	ENSG00000117394.19	ENSG00000225855.6
ENSG00000117394.19	ENSG00000184992.10	0.031012	undirected	ENSG00000117394.19	ENSG00000184992.10
ENSG00000117394.19	ENSG00000160014.16	0.0330159	undirected	ENSG00000117394.19	ENSG00000160014.16
ENSG00000117394.19	ENSG00000058453.16	0.0231667	undirected	ENSG00000117394.19	ENSG00000058453.16
ENSG00000117394.19	ENSG00000276443.1	0.020186	undirected	ENSG00000117394.19	ENSG00000276443.1
ENSG00000117394.19	ENSG00000073111.13	0.0623319	undirected	ENSG00000117394.19	ENSG00000073111.13
ENSG00000117394.19	ENSG00000136943.10	0.0324858	undirected	ENSG00000117394.19	ENSG00000136943.10
ENSG00000117394.19	ENSG00000005448.16	0.0253118	undirected	ENSG00000117394.19	ENSG00000005448.16
ENSG00000117394.19	ENSG00000093009.9	0.0585501	undirected	ENSG00000117394.19	ENSG00000093009.9
ENSG00000117394.19	ENSG00000126878.12	0.0253552	undirected	ENSG00000117394.19	ENSG00000126878.12
ENSG00000117394.19	ENSG00000170779.10	0.02858	undirected	ENSG00000117394.19	ENSG00000170779.10
ENSG00000117394.19	ENSG00000101945.16	0.056655	undirected	ENSG00000117394.19	ENSG00000101945.16
ENSG00000117394.19	ENSG00000120802.13	0.0312788	undirected	ENSG00000117394.19	ENSG00000120802.13
ENSG00000117394.19	ENSG00000198618.5	0.0658175	undirected	ENSG00000117394.19	ENSG00000198618.5
ENSG00000117394.19	ENSG00000121211.7	0.0287708	undirected	ENSG00000117394.19	ENSG00000121211.7
ENSG00000117394.19	ENSG00000160446.18	0.020064	undirected	ENSG00000117394.19	ENSG00000160446.18
ENSG00000117394.19	ENSG00000129355.6	0.0358023	undirected	ENSG00000117394.19	ENSG00000129355.6
ENSG00000117394.19	ENSG00000079156.16	0.0264791	undirected	ENSG00000117394.19	ENSG00000079156.16
ENSG00000117394.19	ENSG00000104147.8	0.0410176	undirected	ENSG00000117394.19	ENSG00000104147.8
ENSG00000117394.19	ENSG00000101888.11	0.0338428	undirected	ENSG00000117394.19	ENSG00000101888.11
ENSG00000117394.19	ENSG00000091651.8	0.0452391	undirected	ENSG00000117394.19	ENSG00000091651.8
ENSG00000117394.19	ENSG00000122565.18	0.0740616	undirected	ENSG00000117394.19	ENSG00000122565.18
ENSG00000117394.19	ENSG00000124191.17	0.0222269	undirected	ENSG00000117394.19	ENSG00000124191.17
ENSG00000117394.19	ENSG00000066923.17	0.020008	undirected	ENSG00000117394.19	ENSG00000066923.17
ENSG00000117394.19	ENSG00000100162.14	0.0578057	undirected	ENSG00000117394.19	ENSG00000100162.14
ENSG00000117394.19	ENSG00000076382.16	0.0644549	undirected	ENSG00000117394.19	ENSG00000076382.16
ENSG00000117394.19	ENSG00000079616.12	0.0235755	undirected	ENSG00000117394.19	ENSG00000079616.12
ENSG00000117394.19	ENSG00000105011.8	0.0740364	undirected	ENSG00000117394.19	ENSG00000105011.8
ENSG00000117394.19	ENSG00000222041.10	0.0259925	undirected	ENSG00000117394.19	ENSG00000222041.10
ENSG00000117394.19	ENSG00000179750.15	0.0303164	undirected	ENSG00000117394.19	ENSG00000179750.15
ENSG00000117394.19	ENSG00000279413.1	0.0247399	undirected	ENSG00000117394.19	ENSG00000279413.1
ENSG00000117394.19	ENSG00000171792.10	0.0363962	undirected	ENSG00000117394.19	ENSG00000171792.10
ENSG00000117394.19	ENSG00000198901.13	0.0696303	undirected	ENSG00000117394.19	ENSG00000198901.13
ENSG00000117394.19	ENSG00000236552.2	0.0253517	undirected	ENSG00000117394.19	ENSG00000236552.2
ENSG00000117394.19	ENSG00000180818.4	0.0209548	undirected	ENSG00000117394.19	ENSG00000180818.4
ENSG00000117394.19	ENSG00000214223.4	0.0518106	undirected	ENSG00000117394.19	ENSG00000214223.4
ENSG00000117394.19	ENSG00000187730.7	0.0267659	undirected	ENSG00000117394.19	ENSG00000187730.7
ENSG00000117394.19	ENSG00000112118.17	0.0946229	undirected	ENSG00000117394.19	ENSG00000112118.17
ENSG00000117394.19	ENSG00000102524.11	0.0248816	undirected	ENSG00000117394.19	ENSG00000102524.11
ENSG00000117394.19	ENSG00000133302.12	0.0262568	undirected	ENSG00000117394.19	ENSG00000133302.12
ENSG00000117394.19	ENSG00000186193.8	0.0255515	undirected	ENSG00000117394.19	ENSG00000186193.8
ENSG00000117394.19	ENSG00000100297.15	0.0615781	undirected	ENSG00000117394.19	ENSG00000100297.15
ENSG00000117394.19	ENSG00000087586.17	0.0863409	undirected	ENSG00000117394.19	ENSG00000087586.17
ENSG00000117394.19	ENSG00000111665.11	0.0662212	undirected	ENSG00000117394.19	ENSG00000111665.11
ENSG00000117394.19	ENSG00000108106.13	0.0762398	undirected	ENSG00000117394.19	ENSG00000108106.13
ENSG00000117394.19	ENSG00000145882.10	0.0339766	undirected	ENSG00000117394.19	ENSG00000145882.10
ENSG00000117394.19	ENSG00000112312.9	0.08721	undirected	ENSG00000117394.19	ENSG00000112312.9
ENSG00000117394.19	ENSG00000101412.12	0.0492746	undirected	ENSG00000117394.19	ENSG00000101412.12
ENSG00000117394.19	ENSG00000107821.14	0.0253534	undirected	ENSG00000117394.19	ENSG00000107821.14
ENSG00000117394.19	ENSG00000226287.7	0.0236615	undirected	ENSG00000117394.19	ENSG00000226287.7
ENSG00000117394.19	ENSG00000175344.16	0.0243997	undirected	ENSG00000117394.19	ENSG00000175344.16
ENSG00000117394.19	ENSG00000178999.12	0.0718727	undirected	ENSG00000117394.19	ENSG00000178999.12
ENSG00000117394.19	ENSG00000171241.8	0.0768318	undirected	ENSG00000117394.19	ENSG00000171241.8
ENSG00000117394.19	ENSG00000185480.11	0.0876135	undirected	ENSG00000117394.19	ENSG00000185480.11
ENSG00000117394.19	ENSG00000162062.14	0.0568202	undirected	ENSG00000117394.19	ENSG00000162062.14
ENSG00000117394.19	ENSG00000196684.12	0.0200266	undirected	ENSG00000117394.19	ENSG00000196684.12
ENSG00000117394.19	ENSG00000113460.12	0.0508128	undirected	ENSG00000117394.19	ENSG00000113460.12
ENSG00000117394.19	ENSG00000242114.5	0.0239085	undirected	ENSG00000117394.19	ENSG00000242114.5
ENSG00000117394.19	ENSG00000173207.12	0.0718714	undirected	ENSG00000117394.19	ENSG00000173207.12
ENSG00000117394.19	ENSG00000110328.5	0.0277494	undirected	ENSG00000117394.19	ENSG00000110328.5
ENSG00000117394.19	ENSG00000103121.8	0.0607946	undirected	ENSG00000117394.19	ENSG00000103121.8
ENSG00000117394.19	ENSG00000134057.14	0.0868236	undirected	ENSG00000117394.19	ENSG00000134057.14
ENSG00000117394.19	ENSG00000114268.11	0.036482	undirected	ENSG00000117394.19	ENSG00000114268.11
ENSG00000117394.19	ENSG00000196562.14	0.0246869	undirected	ENSG00000117394.19	ENSG00000196562.14
ENSG00000117394.19	ENSG00000240849.10	0.0238011	undirected	ENSG00000117394.19	ENSG00000240849.10
ENSG00000117394.19	ENSG00000156970.12	0.0995737	undirected	ENSG00000117394.19	ENSG00000156970.12
ENSG00000117394.19	ENSG00000227097.5	0.0264598	undirected	ENSG00000117394.19	ENSG00000227097.5
ENSG00000117394.19	ENSG00000183010.16	0.0314112	undirected	ENSG00000117394.19	ENSG00000183010.16
ENSG00000117394.19	ENSG00000233966.1	0.0313456	undirected	ENSG00000117394.19	ENSG00000233966.1
ENSG00000123364.4	ENSG00000153044.9	0.0584364	undirected	ENSG00000123364.4	ENSG00000153044.9
ENSG00000123364.4	ENSG00000175643.8	0.0713088	undirected	ENSG00000123364.4	ENSG00000175643.8
ENSG00000123364.4	ENSG00000085999.11	0.0856125	undirected	ENSG00000123364.4	ENSG00000085999.11
ENSG00000123364.4	ENSG00000164104.11	0.0365571	undirected	ENSG00000123364.4	ENSG00000164104.11
ENSG00000123364.4	ENSG00000121957.12	0.0220238	undirected	ENSG00000123364.4	ENSG00000121957.12
ENSG00000123364.4	ENSG00000117650.12	0.0896096	undirected	ENSG00000123364.4	ENSG00000117650.12
ENSG00000123364.4	ENSG00000132341.11	0.0413444	undirected	ENSG00000123364.4	ENSG00000132341.11
ENSG00000123364.4	ENSG00000168078.9	0.106891	undirected	ENSG00000123364.4	ENSG00000168078.9
ENSG00000123364.4	ENSG00000139354.10	0.0459022	undirected	ENSG00000123364.4	ENSG00000139354.10
ENSG00000123364.4	ENSG00000126787.12	0.108481	undirected	ENSG00000123364.4	ENSG00000126787.12
ENSG00000123364.4	ENSG00000161800.12	0.108008	undirected	ENSG00000123364.4	ENSG00000161800.12
ENSG00000123364.4	ENSG00000112742.9	0.0366169	undirected	ENSG00000123364.4	ENSG00000112742.9
ENSG00000123364.4	ENSG00000101447.13	0.0789205	undirected	ENSG00000123364.4	ENSG00000101447.13
ENSG00000123364.4	ENSG00000131747.14	0.0684161	undirected	ENSG00000123364.4	ENSG00000131747.14
ENSG00000123364.4	ENSG00000160404.17	0.0336591	undirected	ENSG00000123364.4	ENSG00000160404.17
ENSG00000123364.4	ENSG00000154839.9	0.036782	undirected	ENSG00000123364.4	ENSG00000154839.9
ENSG00000123364.4	ENSG00000121152.9	0.0839544	undirected	ENSG00000123364.4	ENSG00000121152.9
ENSG00000123364.4	ENSG00000196262.13	0.0304395	undirected	ENSG00000123364.4	ENSG00000196262.13
ENSG00000123364.4	ENSG00000143499.13	0.0234132	undirected	ENSG00000123364.4	ENSG00000143499.13
ENSG00000123364.4	ENSG00000115163.14	0.0858983	undirected	ENSG00000123364.4	ENSG00000115163.14
ENSG00000123364.4	ENSG00000149554.12	0.059635	undirected	ENSG00000123364.4	ENSG00000149554.12
ENSG00000123364.4	ENSG00000130669.17	0.0428095	undirected	ENSG00000123364.4	ENSG00000130669.17
ENSG00000123364.4	ENSG00000094804.9	0.059873	undirected	ENSG00000123364.4	ENSG00000094804.9
ENSG00000123364.4	ENSG00000088325.15	0.0972889	undirected	ENSG00000123364.4	ENSG00000088325.15
ENSG00000123364.4	ENSG00000187741.14	0.0202959	undirected	ENSG00000123364.4	ENSG00000187741.14
ENSG00000123364.4	ENSG00000105486.13	0.0553903	undirected	ENSG00000123364.4	ENSG00000105486.13
ENSG00000123364.4	ENSG00000184162.14	0.0255907	undirected	ENSG00000123364.4	ENSG00000184162.14
ENSG00000123364.4	ENSG00000080986.12	0.096373	undirected	ENSG00000123364.4	ENSG00000080986.12
ENSG00000123364.4	ENSG00000168496.3	0.0651408	undirected	ENSG00000123364.4	ENSG00000168496.3
ENSG00000123364.4	ENSG00000111247.14	0.0800861	undirected	ENSG00000123364.4	ENSG00000111247.14
ENSG00000123364.4	ENSG00000257167.2	0.0348254	undirected	ENSG00000123364.4	ENSG00000257167.2
ENSG00000123364.4	ENSG00000168476.11	0.0635053	undirected	ENSG00000123364.4	ENSG00000168476.11
ENSG00000123364.4	ENSG00000161888.11	0.0588961	undirected	ENSG00000123364.4	ENSG00000161888.11
ENSG00000123364.4	ENSG00000166851.14	0.112512	undirected	ENSG00000123364.4	ENSG00000166851.14
ENSG00000123364.4	ENSG00000135045.6	0.0284114	undirected	ENSG00000123364.4	ENSG00000135045.6
ENSG00000123364.4	ENSG00000075218.18	0.0849215	undirected	ENSG00000123364.4	ENSG00000075218.18
ENSG00000123364.4	ENSG00000100479.12	0.0529361	undirected	ENSG00000123364.4	ENSG00000100479.12
ENSG00000123364.4	ENSG00000164032.11	0.0487594	undirected	ENSG00000123364.4	ENSG00000164032.11
ENSG00000123364.4	ENSG00000228716.6	0.0545744	undirected	ENSG00000123364.4	ENSG00000228716.6
ENSG00000123364.4	ENSG00000162063.12	0.056832	undirected	ENSG00000123364.4	ENSG00000162063.12
ENSG00000123364.4	ENSG00000035499.12	0.0453159	undirected	ENSG00000123364.4	ENSG00000035499.12
ENSG00000123364.4	ENSG00000104889.4	0.072544	undirected	ENSG00000123364.4	ENSG00000104889.4
ENSG00000123364.4	ENSG00000171848.13	0.0875718	undirected	ENSG00000123364.4	ENSG00000171848.13
ENSG00000123364.4	ENSG00000130332.14	0.0227736	undirected	ENSG00000123364.4	ENSG00000130332.14
ENSG00000123364.4	ENSG00000087502.17	0.0288038	undirected	ENSG00000123364.4	ENSG00000087502.17
ENSG00000123364.4	ENSG00000167513.8	0.0781045	undirected	ENSG00000123364.4	ENSG00000167513.8
ENSG00000123364.4	ENSG00000171617.13	0.0380667	undirected	ENSG00000123364.4	ENSG00000171617.13
ENSG00000123364.4	ENSG00000217555.12	0.0236619	undirected	ENSG00000123364.4	ENSG00000217555.12
ENSG00000123364.4	ENSG00000146918.19	0.0524339	undirected	ENSG00000123364.4	ENSG00000146918.19
ENSG00000123364.4	ENSG00000123219.12	0.0737885	undirected	ENSG00000123364.4	ENSG00000123219.12
ENSG00000123364.4	ENSG00000111639.7	0.0229934	undirected	ENSG00000123364.4	ENSG00000111639.7
ENSG00000123364.4	ENSG00000167900.11	0.0663236	undirected	ENSG00000123364.4	ENSG00000167900.11
ENSG00000123364.4	ENSG00000166130.14	0.0237383	undirected	ENSG00000123364.4	ENSG00000166130.14
ENSG00000123364.4	ENSG00000066279.16	0.102554	undirected	ENSG00000123364.4	ENSG00000066279.16
ENSG00000123364.4	ENSG00000117399.13	0.0759047	undirected	ENSG00000123364.4	ENSG00000117399.13
ENSG00000123364.4	ENSG00000076003.4	0.0720781	undirected	ENSG00000123364.4	ENSG00000076003.4
ENSG00000123364.4	ENSG00000090889.11	0.109983	undirected	ENSG00000123364.4	ENSG00000090889.11
ENSG00000123364.4	ENSG00000011426.10	0.0959925	undirected	ENSG00000123364.4	ENSG00000011426.10
ENSG00000123364.4	ENSG00000013810.18	0.0749341	undirected	ENSG00000123364.4	ENSG00000013810.18
ENSG00000123364.4	ENSG00000062822.12	0.0406811	undirected	ENSG00000123364.4	ENSG00000062822.12
ENSG00000123364.4	ENSG00000213347.10	0.0732942	undirected	ENSG00000123364.4	ENSG00000213347.10
ENSG00000123364.4	ENSG00000185347.17	0.0512827	undirected	ENSG00000123364.4	ENSG00000185347.17
ENSG00000123364.4	ENSG00000148773.12	0.0847895	undirected	ENSG00000123364.4	ENSG00000148773.12
ENSG00000123364.4	ENSG00000117632.20	0.0900399	undirected	ENSG00000123364.4	ENSG00000117632.20
ENSG00000123364.4	ENSG00000158402.18	0.0878109	undirected	ENSG00000123364.4	ENSG00000158402.18
ENSG00000123364.4	ENSG00000164109.13	0.0576756	undirected	ENSG00000123364.4	ENSG00000164109.13
ENSG00000123364.4	ENSG00000119969.14	0.0620619	undirected	ENSG00000123364.4	ENSG00000119969.14
ENSG00000123364.4	ENSG00000105173.13	0.0253157	undirected	ENSG00000123364.4	ENSG00000105173.13
ENSG00000123364.4	ENSG00000235776.2	0.0229294	undirected	ENSG00000123364.4	ENSG00000235776.2
ENSG00000123364.4	ENSG00000123485.11	0.0830803	undirected	ENSG00000123364.4	ENSG00000123485.11
ENSG00000123364.4	ENSG00000113810.15	0.03405	undirected	ENSG00000123364.4	ENSG00000113810.15
ENSG00000123364.4	ENSG00000101057.15	0.0836274	undirected	ENSG00000123364.4	ENSG00000101057.15
ENSG00000123364.4	ENSG00000123975.4	0.053574	undirected	ENSG00000123364.4	ENSG00000123975.4
ENSG00000123364.4	ENSG00000142945.12	0.102049	undirected	ENSG00000123364.4	ENSG00000142945.12
ENSG00000123364.4	ENSG00000160957.12	0.0330064	undirected	ENSG00000123364.4	ENSG00000160957.12
ENSG00000123364.4	ENSG00000112877.7	0.0365583	undirected	ENSG00000123364.4	ENSG00000112877.7
ENSG00000123364.4	ENSG00000224578.4	0.0277508	undirected	ENSG00000123364.4	ENSG00000224578.4
ENSG00000123364.4	ENSG00000145386.9	0.105778	undirected	ENSG00000123364.4	ENSG00000145386.9
ENSG00000123364.4	ENSG00000132646.10	0.0308119	undirected	ENSG00000123364.4	ENSG00000132646.10
ENSG00000123364.4	ENSG00000276043.4	0.102529	undirected	ENSG00000123364.4	ENSG00000276043.4
ENSG00000123364.4	ENSG00000071539.13	0.0849498	undirected	ENSG00000123364.4	ENSG00000071539.13
ENSG00000123364.4	ENSG00000138160.5	0.109524	undirected	ENSG00000123364.4	ENSG00000138160.5
ENSG00000123364.4	ENSG00000122952.16	0.104944	undirected	ENSG00000123364.4	ENSG00000122952.16
ENSG00000123364.4	ENSG00000174371.16	0.110863	undirected	ENSG00000123364.4	ENSG00000174371.16
ENSG00000123364.4	ENSG00000188312.13	0.0294178	undirected	ENSG00000123364.4	ENSG00000188312.13
ENSG00000123364.4	ENSG00000143476.17	0.0937697	undirected	ENSG00000123364.4	ENSG00000143476.17
ENSG00000123364.4	ENSG00000166451.13	0.0848492	undirected	ENSG00000123364.4	ENSG00000166451.13
ENSG00000123364.4	ENSG00000131470.14	0.0721443	undirected	ENSG00000123364.4	ENSG00000131470.14
ENSG00000123364.4	ENSG00000175063.16	0.0842981	undirected	ENSG00000123364.4	ENSG00000175063.16
ENSG00000123364.4	ENSG00000146670.9	0.108204	undirected	ENSG00000123364.4	ENSG00000146670.9
ENSG00000123364.4	ENSG00000134222.16	0.08207	undirected	ENSG00000123364.4	ENSG00000134222.16
ENSG00000123364.4	ENSG00000203760.8	0.0522694	undirected	ENSG00000123364.4	ENSG00000203760.8
ENSG00000123364.4	ENSG00000101003.9	0.0747847	undirected	ENSG00000123364.4	ENSG00000101003.9
ENSG00000123364.4	ENSG00000165304.7	0.102594	undirected	ENSG00000123364.4	ENSG00000165304.7
ENSG00000123364.4	ENSG00000171208.9	0.0287721	undirected	ENSG00000123364.4	ENSG00000171208.9
ENSG00000123364.4	ENSG00000111206.12	0.10965	undirected	ENSG00000123364.4	ENSG00000111206.12
ENSG00000123364.4	ENSG00000176890.15	0.0924058	undirected	ENSG00000123364.4	ENSG00000176890.15
ENSG00000123364.4	ENSG00000205208.4	0.0332643	undirected	ENSG00000123364.4	ENSG00000205208.4
ENSG00000123364.4	ENSG00000072571.19	0.0641894	undirected	ENSG00000123364.4	ENSG00000072571.19
ENSG00000123364.4	ENSG00000135451.12	0.0992821	undirected	ENSG00000123364.4	ENSG00000135451.12
ENSG00000123364.4	ENSG00000114346.13	0.052497	undirected	ENSG00000123364.4	ENSG00000114346.13
ENSG00000123364.4	ENSG00000105438.8	0.0223724	undirected	ENSG00000123364.4	ENSG00000105438.8
ENSG00000123364.4	ENSG00000165244.6	0.0610942	undirected	ENSG00000123364.4	ENSG00000165244.6
ENSG00000123364.4	ENSG00000280206.1	0.0394008	undirected	ENSG00000123364.4	ENSG00000280206.1
ENSG00000123364.4	ENSG00000116497.17	0.0260983	undirected	ENSG00000123364.4	ENSG00000116497.17
ENSG00000123364.4	ENSG00000100526.19	0.104397	undirected	ENSG00000123364.4	ENSG00000100526.19
ENSG00000123364.4	ENSG00000167670.15	0.0468441	undirected	ENSG00000123364.4	ENSG00000167670.15
ENSG00000123364.4	ENSG00000151725.11	0.0748126	undirected	ENSG00000123364.4	ENSG00000151725.11
ENSG00000123364.4	ENSG00000164611.12	0.0843139	undirected	ENSG00000123364.4	ENSG00000164611.12
ENSG00000123364.4	ENSG00000137310.11	0.0593526	undirected	ENSG00000123364.4	ENSG00000137310.11
ENSG00000123364.4	ENSG00000051180.16	0.0980064	undirected	ENSG00000123364.4	ENSG00000051180.16
ENSG00000123364.4	ENSG00000144554.10	0.0483548	undirected	ENSG00000123364.4	ENSG00000144554.10
ENSG00000123364.4	ENSG00000142731.10	0.0717941	undirected	ENSG00000123364.4	ENSG00000142731.10
ENSG00000123364.4	ENSG00000137807.13	0.100805	undirected	ENSG00000123364.4	ENSG00000137807.13
ENSG00000123364.4	ENSG00000157456.7	0.0802332	undirected	ENSG00000123364.4	ENSG00000157456.7
ENSG00000123364.4	ENSG00000198826.10	0.0755659	undirected	ENSG00000123364.4	ENSG00000198826.10
ENSG00000123364.4	ENSG00000156802.12	0.0489845	undirected	ENSG00000123364.4	ENSG00000156802.12
ENSG00000123364.4	ENSG00000170312.15	0.111746	undirected	ENSG00000123364.4	ENSG00000170312.15
ENSG00000123364.4	ENSG00000131153.8	0.0660738	undirected	ENSG00000123364.4	ENSG00000131153.8
ENSG00000123364.4	ENSG00000134690.10	0.122283	undirected	ENSG00000123364.4	ENSG00000134690.10
ENSG00000123364.4	ENSG00000129195.15	0.0380215	undirected	ENSG00000123364.4	ENSG00000129195.15
ENSG00000123364.4	ENSG00000166803.10	0.0892173	undirected	ENSG00000123364.4	ENSG00000166803.10
ENSG00000123364.4	ENSG00000141582.14	0.0223364	undirected	ENSG00000123364.4	ENSG00000141582.14
ENSG00000123364.4	ENSG00000113368.11	0.0701153	undirected	ENSG00000123364.4	ENSG00000113368.11
ENSG00000123364.4	ENSG00000175854.11	0.0202843	undirected	ENSG00000123364.4	ENSG00000175854.11
ENSG00000123364.4	ENSG00000113140.10	0.0235867	undirected	ENSG00000123364.4	ENSG00000113140.10
ENSG00000123364.4	ENSG00000130175.9	0.0231853	undirected	ENSG00000123364.4	ENSG00000130175.9
ENSG00000123364.4	ENSG00000237649.7	0.0966049	undirected	ENSG00000123364.4	ENSG00000237649.7
ENSG00000123364.4	ENSG00000143228.12	0.0937395	undirected	ENSG00000123364.4	ENSG00000143228.12
ENSG00000123364.4	ENSG00000138180.15	0.103113	undirected	ENSG00000123364.4	ENSG00000138180.15
ENSG00000123364.4	ENSG00000169679.14	0.113758	undirected	ENSG00000123364.4	ENSG00000169679.14
ENSG00000123364.4	ENSG00000123416.15	0.0318312	undirected	ENSG00000123364.4	ENSG00000123416.15
ENSG00000123364.4	ENSG00000077152.9	0.0940276	undirected	ENSG00000123364.4	ENSG00000077152.9
ENSG00000123364.4	ENSG00000152253.8	0.095365	undirected	ENSG00000123364.4	ENSG00000152253.8
ENSG00000123364.4	ENSG00000141570.10	0.0235631	undirected	ENSG00000123364.4	ENSG00000141570.10
ENSG00000123364.4	ENSG00000137563.11	0.0300236	undirected	ENSG00000123364.4	ENSG00000137563.11
ENSG00000123364.4	ENSG00000112984.11	0.0799199	undirected	ENSG00000123364.4	ENSG00000112984.11
ENSG00000123364.4	ENSG00000135476.11	0.0621145	undirected	ENSG00000123364.4	ENSG00000135476.11
ENSG00000123364.4	ENSG00000183207.12	0.0477955	undirected	ENSG00000123364.4	ENSG00000183207.12
ENSG00000123364.4	ENSG00000142252.10	0.0285469	undirected	ENSG00000123364.4	ENSG00000142252.10
ENSG00000123364.4	ENSG00000140525.17	0.0732342	undirected	ENSG00000123364.4	ENSG00000140525.17
ENSG00000123364.4	ENSG00000185697.16	0.0351636	undirected	ENSG00000123364.4	ENSG00000185697.16
ENSG00000123364.4	ENSG00000104852.14	0.036377	undirected	ENSG00000123364.4	ENSG00000104852.14
ENSG00000123364.4	ENSG00000164045.11	0.0498468	undirected	ENSG00000123364.4	ENSG00000164045.11
ENSG00000123364.4	ENSG00000198056.13	0.0331049	undirected	ENSG00000123364.4	ENSG00000198056.13
ENSG00000123364.4	ENSG00000160014.16	0.0242769	undirected	ENSG00000123364.4	ENSG00000160014.16
ENSG00000123364.4	ENSG00000073111.13	0.050255	undirected	ENSG00000123364.4	ENSG00000073111.13
ENSG00000123364.4	ENSG00000136943.10	0.0376741	undirected	ENSG00000123364.4	ENSG00000136943.10
ENSG00000123364.4	ENSG00000093009.9	0.081153	undirected	ENSG00000123364.4	ENSG00000093009.9
ENSG00000123364.4	ENSG00000170779.10	0.0311392	undirected	ENSG00000123364.4	ENSG00000170779.10
ENSG00000123364.4	ENSG00000101945.16	0.0424749	undirected	ENSG00000123364.4	ENSG00000101945.16
ENSG00000123364.4	ENSG00000120802.13	0.0248208	undirected	ENSG00000123364.4	ENSG00000120802.13
ENSG00000123364.4	ENSG00000198618.5	0.0310408	undirected	ENSG00000123364.4	ENSG00000198618.5
ENSG00000123364.4	ENSG00000129355.6	0.0334558	undirected	ENSG00000123364.4	ENSG00000129355.6
ENSG00000123364.4	ENSG00000104147.8	0.0340254	undirected	ENSG00000123364.4	ENSG00000104147.8
ENSG00000123364.4	ENSG00000101888.11	0.0237711	undirected	ENSG00000123364.4	ENSG00000101888.11
ENSG00000123364.4	ENSG00000091651.8	0.0544689	undirected	ENSG00000123364.4	ENSG00000091651.8
ENSG00000123364.4	ENSG00000122565.18	0.039609	undirected	ENSG00000123364.4	ENSG00000122565.18
ENSG00000123364.4	ENSG00000100162.14	0.0810746	undirected	ENSG00000123364.4	ENSG00000100162.14
ENSG00000123364.4	ENSG00000076382.16	0.0876455	undirected	ENSG00000123364.4	ENSG00000076382.16
ENSG00000123364.4	ENSG00000105011.8	0.0891978	undirected	ENSG00000123364.4	ENSG00000105011.8
ENSG00000123364.4	ENSG00000222041.10	0.0243187	undirected	ENSG00000123364.4	ENSG00000222041.10
ENSG00000123364.4	ENSG00000179750.15	0.0377198	undirected	ENSG00000123364.4	ENSG00000179750.15
ENSG00000123364.4	ENSG00000198901.13	0.0926059	undirected	ENSG00000123364.4	ENSG00000198901.13
ENSG00000123364.4	ENSG00000180818.4	0.0220447	undirected	ENSG00000123364.4	ENSG00000180818.4
ENSG00000123364.4	ENSG00000214223.4	0.0219709	undirected	ENSG00000123364.4	ENSG00000214223.4
ENSG00000123364.4	ENSG00000112118.17	0.0602605	undirected	ENSG00000123364.4	ENSG00000112118.17
ENSG00000123364.4	ENSG00000100297.15	0.0614492	undirected	ENSG00000123364.4	ENSG00000100297.15
ENSG00000123364.4	ENSG00000087586.17	0.0921786	undirected	ENSG00000123364.4	ENSG00000087586.17
ENSG00000123364.4	ENSG00000111665.11	0.0894931	undirected	ENSG00000123364.4	ENSG00000111665.11
ENSG00000123364.4	ENSG00000108106.13	0.0782591	undirected	ENSG00000123364.4	ENSG00000108106.13
ENSG00000123364.4	ENSG00000112312.9	0.0571686	undirected	ENSG00000123364.4	ENSG00000112312.9
ENSG00000123364.4	ENSG00000101412.12	0.0543696	undirected	ENSG00000123364.4	ENSG00000101412.12
ENSG00000123364.4	ENSG00000107821.14	0.0215657	undirected	ENSG00000123364.4	ENSG00000107821.14
ENSG00000123364.4	ENSG00000178999.12	0.0892542	undirected	ENSG00000123364.4	ENSG00000178999.12
ENSG00000123364.4	ENSG00000171241.8	0.0811559	undirected	ENSG00000123364.4	ENSG00000171241.8
ENSG00000123364.4	ENSG00000185480.11	0.0778534	undirected	ENSG00000123364.4	ENSG00000185480.11
ENSG00000123364.4	ENSG00000162062.14	0.0691145	undirected	ENSG00000123364.4	ENSG00000162062.14
ENSG00000123364.4	ENSG00000113460.12	0.0227703	undirected	ENSG00000123364.4	ENSG00000113460.12
ENSG00000123364.4	ENSG00000173207.12	0.0414857	undirected	ENSG00000123364.4	ENSG00000173207.12
ENSG00000123364.4	ENSG00000103121.8	0.0389887	undirected	ENSG00000123364.4	ENSG00000103121.8
ENSG00000123364.4	ENSG00000134057.14	0.101947	undirected	ENSG00000123364.4	ENSG00000134057.14
ENSG00000123364.4	ENSG00000156970.12	0.0947924	undirected	ENSG00000123364.4	ENSG00000156970.12
ENSG00000123364.4	ENSG00000183010.16	0.0225854	undirected	ENSG00000123364.4	ENSG00000183010.16
ENSG00000123364.4	ENSG00000233966.1	0.0335828	undirected	ENSG00000123364.4	ENSG00000233966.1
ENSG00000153044.9	ENSG00000162076.12	0.0209318	undirected	ENSG00000153044.9	ENSG00000162076.12
ENSG00000153044.9	ENSG00000082515.16	0.0202984	undirected	ENSG00000153044.9	ENSG00000082515.16
ENSG00000153044.9	ENSG00000175643.8	0.193094	undirected	ENSG00000153044.9	ENSG00000175643.8
ENSG00000153044.9	ENSG00000085999.11	0.290448	undirected	ENSG00000153044.9	ENSG00000085999.11
ENSG00000153044.9	ENSG00000164104.11	0.181219	undirected	ENSG00000153044.9	ENSG00000164104.11
ENSG00000153044.9	ENSG00000198937.8	0.0977989	undirected	ENSG00000153044.9	ENSG00000198937.8
ENSG00000153044.9	ENSG00000121957.12	0.0983282	undirected	ENSG00000153044.9	ENSG00000121957.12
ENSG00000153044.9	ENSG00000242349.5	0.0338016	undirected	ENSG00000153044.9	ENSG00000242349.5
ENSG00000153044.9	ENSG00000235961.5	0.027899	undirected	ENSG00000153044.9	ENSG00000235961.5
ENSG00000153044.9	ENSG00000140937.13	0.0216069	undirected	ENSG00000153044.9	ENSG00000140937.13
ENSG00000153044.9	ENSG00000234072.1	0.0612508	undirected	ENSG00000153044.9	ENSG00000234072.1
ENSG00000153044.9	ENSG00000117650.12	0.295812	undirected	ENSG00000153044.9	ENSG00000117650.12
ENSG00000153044.9	ENSG00000164932.12	0.0356052	undirected	ENSG00000153044.9	ENSG00000164932.12
ENSG00000153044.9	ENSG00000132341.11	0.0705846	undirected	ENSG00000153044.9	ENSG00000132341.11
ENSG00000153044.9	ENSG00000168078.9	0.340029	undirected	ENSG00000153044.9	ENSG00000168078.9
ENSG00000153044.9	ENSG00000169684.13	0.0903028	undirected	ENSG00000153044.9	ENSG00000169684.13
ENSG00000153044.9	ENSG00000139354.10	0.0960188	undirected	ENSG00000153044.9	ENSG00000139354.10
ENSG00000153044.9	ENSG00000143515.16	0.0550154	undirected	ENSG00000153044.9	ENSG00000143515.16
ENSG00000153044.9	ENSG00000167978.16	0.0463532	undirected	ENSG00000153044.9	ENSG00000167978.16
ENSG00000153044.9	ENSG00000273000.5	0.0361335	undirected	ENSG00000153044.9	ENSG00000273000.5
ENSG00000153044.9	ENSG00000106397.11	0.0333579	undirected	ENSG00000153044.9	ENSG00000106397.11
ENSG00000153044.9	ENSG00000126787.12	0.338627	undirected	ENSG00000153044.9	ENSG00000126787.12
ENSG00000153044.9	ENSG00000161800.12	0.342418	undirected	ENSG00000153044.9	ENSG00000161800.12
ENSG00000153044.9	ENSG00000090971.4	0.0541043	undirected	ENSG00000153044.9	ENSG00000090971.4
ENSG00000153044.9	ENSG00000213221.4	0.0513108	undirected	ENSG00000153044.9	ENSG00000213221.4
ENSG00000153044.9	ENSG00000112742.9	0.159925	undirected	ENSG00000153044.9	ENSG00000112742.9
ENSG00000153044.9	ENSG00000102996.4	0.0325094	undirected	ENSG00000153044.9	ENSG00000102996.4
ENSG00000153044.9	ENSG00000100918.12	0.0445629	undirected	ENSG00000153044.9	ENSG00000100918.12
ENSG00000153044.9	ENSG00000069011.15	0.036535	undirected	ENSG00000153044.9	ENSG00000069011.15
ENSG00000153044.9	ENSG00000164687.10	0.0277426	undirected	ENSG00000153044.9	ENSG00000164687.10
ENSG00000153044.9	ENSG00000163879.10	0.0252448	undirected	ENSG00000153044.9	ENSG00000163879.10
ENSG00000153044.9	ENSG00000168785.7	0.0348517	undirected	ENSG00000153044.9	ENSG00000168785.7
ENSG00000153044.9	ENSG00000173442.11	0.0402309	undirected	ENSG00000153044.9	ENSG00000173442.11
ENSG00000153044.9	ENSG00000265688.1	0.0502119	undirected	ENSG00000153044.9	ENSG00000265688.1
ENSG00000153044.9	ENSG00000101447.13	0.26159	undirected	ENSG00000153044.9	ENSG00000101447.13
ENSG00000153044.9	ENSG00000139725.7	0.0549203	undirected	ENSG00000153044.9	ENSG00000139725.7
ENSG00000153044.9	ENSG00000104979.8	0.0259966	undirected	ENSG00000153044.9	ENSG00000104979.8
ENSG00000153044.9	ENSG00000145592.13	0.0706742	undirected	ENSG00000153044.9	ENSG00000145592.13
ENSG00000153044.9	ENSG00000164944.11	0.0696515	undirected	ENSG00000153044.9	ENSG00000164944.11
ENSG00000153044.9	ENSG00000241741.1	0.0490667	undirected	ENSG00000153044.9	ENSG00000241741.1
ENSG00000153044.9	ENSG00000131747.14	0.230169	undirected	ENSG00000153044.9	ENSG00000131747.14
ENSG00000153044.9	ENSG00000160404.17	0.0909885	undirected	ENSG00000153044.9	ENSG00000160404.17
ENSG00000153044.9	ENSG00000223802.7	0.0200698	undirected	ENSG00000153044.9	ENSG00000223802.7
ENSG00000153044.9	ENSG00000154839.9	0.204976	undirected	ENSG00000153044.9	ENSG00000154839.9
ENSG00000153044.9	ENSG00000215030.5	0.0599665	undirected	ENSG00000153044.9	ENSG00000215030.5
ENSG00000153044.9	ENSG00000121152.9	0.275748	undirected	ENSG00000153044.9	ENSG00000121152.9
ENSG00000153044.9	ENSG00000196262.13	0.066931	undirected	ENSG00000153044.9	ENSG00000196262.13
ENSG00000153044.9	ENSG00000159167.11	0.0260139	undirected	ENSG00000153044.9	ENSG00000159167.11
ENSG00000153044.9	ENSG00000143499.13	0.0508498	undirected	ENSG00000153044.9	ENSG00000143499.13
ENSG00000153044.9	ENSG00000115163.14	0.263792	undirected	ENSG00000153044.9	ENSG00000115163.14
ENSG00000153044.9	ENSG00000149554.12	0.211983	undirected	ENSG00000153044.9	ENSG00000149554.12
ENSG00000153044.9	ENSG00000130669.17	0.0648215	undirected	ENSG00000153044.9	ENSG00000130669.17
ENSG00000153044.9	ENSG00000160072.19	0.0567301	undirected	ENSG00000153044.9	ENSG00000160072.19
ENSG00000153044.9	ENSG00000226781.1	0.0439971	undirected	ENSG00000153044.9	ENSG00000226781.1
ENSG00000153044.9	ENSG00000269906.1	0.0409951	undirected	ENSG00000153044.9	ENSG00000269906.1
ENSG00000153044.9	ENSG00000106268.15	0.180208	undirected	ENSG00000153044.9	ENSG00000106268.15
ENSG00000153044.9	ENSG00000094804.9	0.198809	undirected	ENSG00000153044.9	ENSG00000094804.9
ENSG00000153044.9	ENSG00000225828.1	0.0246221	undirected	ENSG00000153044.9	ENSG00000225828.1
ENSG00000153044.9	ENSG00000234289.5	0.0462124	undirected	ENSG00000153044.9	ENSG00000234289.5
ENSG00000153044.9	ENSG00000139343.10	0.123983	undirected	ENSG00000153044.9	ENSG00000139343.10
ENSG00000153044.9	ENSG00000079462.7	0.130692	undirected	ENSG00000153044.9	ENSG00000079462.7
ENSG00000153044.9	ENSG00000117425.13	0.037212	undirected	ENSG00000153044.9	ENSG00000117425.13
ENSG00000153044.9	ENSG00000088325.15	0.314247	undirected	ENSG00000153044.9	ENSG00000088325.15
ENSG00000153044.9	ENSG00000205702.10	0.0326083	undirected	ENSG00000153044.9	ENSG00000205702.10
ENSG00000153044.9	ENSG00000277283.1	0.0417242	undirected	ENSG00000153044.9	ENSG00000277283.1
ENSG00000153044.9	ENSG00000162433.14	0.0468239	undirected	ENSG00000153044.9	ENSG00000162433.14
ENSG00000153044.9	ENSG00000161281.10	0.0435695	undirected	ENSG00000153044.9	ENSG00000161281.10
ENSG00000153044.9	ENSG00000146242.8	0.0398017	undirected	ENSG00000153044.9	ENSG00000146242.8
ENSG00000153044.9	ENSG00000213853.9	0.0948627	undirected	ENSG00000153044.9	ENSG00000213853.9
ENSG00000153044.9	ENSG00000071462.11	0.0253307	undirected	ENSG00000153044.9	ENSG00000071462.11
ENSG00000153044.9	ENSG00000187741.14	0.198616	undirected	ENSG00000153044.9	ENSG00000187741.14
ENSG00000153044.9	ENSG00000105486.13	0.156932	undirected	ENSG00000153044.9	ENSG00000105486.13
ENSG00000153044.9	ENSG00000184162.14	0.0760497	undirected	ENSG00000153044.9	ENSG00000184162.14
ENSG00000153044.9	ENSG00000279392.1	0.0476714	undirected	ENSG00000153044.9	ENSG00000279392.1
ENSG00000153044.9	ENSG00000105223.18	0.0354983	undirected	ENSG00000153044.9	ENSG00000105223.18
ENSG00000153044.9	ENSG00000135446.16	0.0533632	undirected	ENSG00000153044.9	ENSG00000135446.16
ENSG00000153044.9	ENSG00000080986.12	0.313129	undirected	ENSG00000153044.9	ENSG00000080986.12
ENSG00000153044.9	ENSG00000119630.13	0.0456846	undirected	ENSG00000153044.9	ENSG00000119630.13
ENSG00000153044.9	ENSG00000214975.4	0.0749894	undirected	ENSG00000153044.9	ENSG00000214975.4
ENSG00000153044.9	ENSG00000105419.17	0.0317677	undirected	ENSG00000153044.9	ENSG00000105419.17
ENSG00000153044.9	ENSG00000168496.3	0.182147	undirected	ENSG00000153044.9	ENSG00000168496.3
ENSG00000153044.9	ENSG00000166557.12	0.0212972	undirected	ENSG00000153044.9	ENSG00000166557.12
ENSG00000153044.9	ENSG00000111247.14	0.282945	undirected	ENSG00000153044.9	ENSG00000111247.14
ENSG00000153044.9	ENSG00000163687.13	0.0447082	undirected	ENSG00000153044.9	ENSG00000163687.13
ENSG00000153044.9	ENSG00000257167.2	0.17196	undirected	ENSG00000153044.9	ENSG00000257167.2
ENSG00000153044.9	ENSG00000005073.5	0.03717	undirected	ENSG00000153044.9	ENSG00000005073.5
ENSG00000153044.9	ENSG00000168476.11	0.180837	undirected	ENSG00000153044.9	ENSG00000168476.11
ENSG00000153044.9	ENSG00000161888.11	0.213334	undirected	ENSG00000153044.9	ENSG00000161888.11
ENSG00000153044.9	ENSG00000135114.12	0.0407125	undirected	ENSG00000153044.9	ENSG00000135114.12
ENSG00000153044.9	ENSG00000268942.2	0.054046	undirected	ENSG00000153044.9	ENSG00000268942.2
ENSG00000153044.9	ENSG00000166851.14	0.363855	undirected	ENSG00000153044.9	ENSG00000166851.14
ENSG00000153044.9	ENSG00000183763.8	0.132999	undirected	ENSG00000153044.9	ENSG00000183763.8
ENSG00000153044.9	ENSG00000135045.6	0.0672202	undirected	ENSG00000153044.9	ENSG00000135045.6
ENSG00000153044.9	ENSG00000184752.12	0.0436491	undirected	ENSG00000153044.9	ENSG00000184752.12
ENSG00000153044.9	ENSG00000244165.1	0.0412863	undirected	ENSG00000153044.9	ENSG00000244165.1
ENSG00000153044.9	ENSG00000264350.1	0.0906899	undirected	ENSG00000153044.9	ENSG00000264350.1
ENSG00000153044.9	ENSG00000075218.18	0.268021	undirected	ENSG00000153044.9	ENSG00000075218.18
ENSG00000153044.9	ENSG00000100479.12	0.19753	undirected	ENSG00000153044.9	ENSG00000100479.12
ENSG00000153044.9	ENSG00000091879.13	0.0719483	undirected	ENSG00000153044.9	ENSG00000091879.13
ENSG00000153044.9	ENSG00000164032.11	0.140963	undirected	ENSG00000153044.9	ENSG00000164032.11
ENSG00000153044.9	ENSG00000198198.13	0.0416457	undirected	ENSG00000153044.9	ENSG00000198198.13
ENSG00000153044.9	ENSG00000019549.8	0.0428518	undirected	ENSG00000153044.9	ENSG00000019549.8
ENSG00000153044.9	ENSG00000167775.10	0.0295795	undirected	ENSG00000153044.9	ENSG00000167775.10
ENSG00000153044.9	ENSG00000228716.6	0.147475	undirected	ENSG00000153044.9	ENSG00000228716.6
ENSG00000153044.9	ENSG00000162063.12	0.207044	undirected	ENSG00000153044.9	ENSG00000162063.12
ENSG00000153044.9	ENSG00000035499.12	0.177405	undirected	ENSG00000153044.9	ENSG00000035499.12
ENSG00000153044.9	ENSG00000275496.4	0.0321289	undirected	ENSG00000153044.9	ENSG00000275496.4
ENSG00000153044.9	ENSG00000072682.18	0.0265522	undirected	ENSG00000153044.9	ENSG00000072682.18
ENSG00000153044.9	ENSG00000228812.7	0.0281302	undirected	ENSG00000153044.9	ENSG00000228812.7
ENSG00000153044.9	ENSG00000167747.13	0.0315311	undirected	ENSG00000153044.9	ENSG00000167747.13
ENSG00000153044.9	ENSG00000104889.4	0.226147	undirected	ENSG00000153044.9	ENSG00000104889.4
ENSG00000153044.9	ENSG00000171848.13	0.301999	undirected	ENSG00000153044.9	ENSG00000171848.13
ENSG00000153044.9	ENSG00000130332.14	0.0930247	undirected	ENSG00000153044.9	ENSG00000130332.14
ENSG00000153044.9	ENSG00000087502.17	0.0648403	undirected	ENSG00000153044.9	ENSG00000087502.17
ENSG00000153044.9	ENSG00000167513.8	0.246208	undirected	ENSG00000153044.9	ENSG00000167513.8
ENSG00000153044.9	ENSG00000139131.12	0.0488126	undirected	ENSG00000153044.9	ENSG00000139131.12
ENSG00000153044.9	ENSG00000189143.9	0.0331638	undirected	ENSG00000153044.9	ENSG00000189143.9
ENSG00000153044.9	ENSG00000151131.9	0.078478	undirected	ENSG00000153044.9	ENSG00000151131.9
ENSG00000153044.9	ENSG00000069399.12	0.0512773	undirected	ENSG00000153044.9	ENSG00000069399.12
ENSG00000153044.9	ENSG00000101104.12	0.0259131	undirected	ENSG00000153044.9	ENSG00000101104.12
ENSG00000153044.9	ENSG00000171617.13	0.0793397	undirected	ENSG00000153044.9	ENSG00000171617.13
ENSG00000153044.9	ENSG00000124479.8	0.0423596	undirected	ENSG00000153044.9	ENSG00000124479.8
ENSG00000153044.9	ENSG00000217555.12	0.0862531	undirected	ENSG00000153044.9	ENSG00000217555.12
ENSG00000153044.9	ENSG00000273373.1	0.0923492	undirected	ENSG00000153044.9	ENSG00000273373.1
ENSG00000153044.9	ENSG00000146918.19	0.171399	undirected	ENSG00000153044.9	ENSG00000146918.19
ENSG00000153044.9	ENSG00000123219.12	0.257004	undirected	ENSG00000153044.9	ENSG00000123219.12
ENSG00000153044.9	ENSG00000111639.7	0.0771808	undirected	ENSG00000153044.9	ENSG00000111639.7
ENSG00000153044.9	ENSG00000167900.11	0.241949	undirected	ENSG00000153044.9	ENSG00000167900.11
ENSG00000153044.9	ENSG00000173227.13	0.0224262	undirected	ENSG00000153044.9	ENSG00000173227.13
ENSG00000153044.9	ENSG00000142102.15	0.0278222	undirected	ENSG00000153044.9	ENSG00000142102.15
ENSG00000153044.9	ENSG00000245694.8	0.171336	undirected	ENSG00000153044.9	ENSG00000245694.8
ENSG00000153044.9	ENSG00000166130.14	0.156683	undirected	ENSG00000153044.9	ENSG00000166130.14
ENSG00000153044.9	ENSG00000172346.14	0.032175	undirected	ENSG00000153044.9	ENSG00000172346.14
ENSG00000153044.9	ENSG00000066279.16	0.33024	undirected	ENSG00000153044.9	ENSG00000066279.16
ENSG00000153044.9	ENSG00000078269.13	0.0369181	undirected	ENSG00000153044.9	ENSG00000078269.13
ENSG00000153044.9	ENSG00000162073.13	0.081251	undirected	ENSG00000153044.9	ENSG00000162073.13
ENSG00000153044.9	ENSG00000117399.13	0.246831	undirected	ENSG00000153044.9	ENSG00000117399.13
ENSG00000153044.9	ENSG00000244398.1	0.0298683	undirected	ENSG00000153044.9	ENSG00000244398.1
ENSG00000153044.9	ENSG00000076003.4	0.240561	undirected	ENSG00000153044.9	ENSG00000076003.4
ENSG00000153044.9	ENSG00000090889.11	0.367036	undirected	ENSG00000153044.9	ENSG00000090889.11
ENSG00000153044.9	ENSG00000011426.10	0.336257	undirected	ENSG00000153044.9	ENSG00000011426.10
ENSG00000153044.9	ENSG00000013810.18	0.226041	undirected	ENSG00000153044.9	ENSG00000013810.18
ENSG00000153044.9	ENSG00000083857.13	0.0679383	undirected	ENSG00000153044.9	ENSG00000083857.13
ENSG00000153044.9	ENSG00000186010.18	0.0298493	undirected	ENSG00000153044.9	ENSG00000186010.18
ENSG00000153044.9	ENSG00000170089.15	0.0474516	undirected	ENSG00000153044.9	ENSG00000170089.15
ENSG00000153044.9	ENSG00000115884.10	0.0411543	undirected	ENSG00000153044.9	ENSG00000115884.10
ENSG00000153044.9	ENSG00000062822.12	0.164595	undirected	ENSG00000153044.9	ENSG00000062822.12
ENSG00000153044.9	ENSG00000125835.17	0.107788	undirected	ENSG00000153044.9	ENSG00000125835.17
ENSG00000153044.9	ENSG00000237991.3	0.0731127	undirected	ENSG00000153044.9	ENSG00000237991.3
ENSG00000153044.9	ENSG00000165449.11	0.0211396	undirected	ENSG00000153044.9	ENSG00000165449.11
ENSG00000153044.9	ENSG00000272870.1	0.063968	undirected	ENSG00000153044.9	ENSG00000272870.1
ENSG00000153044.9	ENSG00000144040.12	0.0382621	undirected	ENSG00000153044.9	ENSG00000144040.12
ENSG00000153044.9	ENSG00000136026.13	0.0571541	undirected	ENSG00000153044.9	ENSG00000136026.13
ENSG00000153044.9	ENSG00000213347.10	0.219722	undirected	ENSG00000153044.9	ENSG00000213347.10
ENSG00000153044.9	ENSG00000144485.10	0.035773	undirected	ENSG00000153044.9	ENSG00000144485.10
ENSG00000153044.9	ENSG00000075618.17	0.0347339	undirected	ENSG00000153044.9	ENSG00000075618.17
ENSG00000153044.9	ENSG00000185347.17	0.134969	undirected	ENSG00000153044.9	ENSG00000185347.17
ENSG00000153044.9	ENSG00000148773.12	0.283809	undirected	ENSG00000153044.9	ENSG00000148773.12
ENSG00000153044.9	ENSG00000117632.20	0.278805	undirected	ENSG00000153044.9	ENSG00000117632.20
ENSG00000153044.9	ENSG00000132031.12	0.0445221	undirected	ENSG00000153044.9	ENSG00000132031.12
ENSG00000153044.9	ENSG00000088356.5	0.0441902	undirected	ENSG00000153044.9	ENSG00000088356.5
ENSG00000153044.9	ENSG00000140284.10	0.0277102	undirected	ENSG00000153044.9	ENSG00000140284.10
ENSG00000153044.9	ENSG00000159713.10	0.0435141	undirected	ENSG00000153044.9	ENSG00000159713.10
ENSG00000153044.9	ENSG00000164294.13	0.0670508	undirected	ENSG00000153044.9	ENSG00000164294.13
ENSG00000153044.9	ENSG00000158402.18	0.256702	undirected	ENSG00000153044.9	ENSG00000158402.18
ENSG00000153044.9	ENSG00000164109.13	0.159492	undirected	ENSG00000153044.9	ENSG00000164109.13
ENSG00000153044.9	ENSG00000111640.14	0.069035	undirected	ENSG00000153044.9	ENSG00000111640.14
ENSG00000153044.9	ENSG00000119969.14	0.175657	undirected	ENSG00000153044.9	ENSG00000119969.14
ENSG00000153044.9	ENSG00000100038.19	0.048783	undirected	ENSG00000153044.9	ENSG00000100038.19
ENSG00000153044.9	ENSG00000118785.13	0.0391669	undirected	ENSG00000153044.9	ENSG00000118785.13
ENSG00000153044.9	ENSG00000105173.13	0.116802	undirected	ENSG00000153044.9	ENSG00000105173.13
ENSG00000153044.9	ENSG00000235776.2	0.0623693	undirected	ENSG00000153044.9	ENSG00000235776.2
ENSG00000153044.9	ENSG00000123485.11	0.278635	undirected	ENSG00000153044.9	ENSG00000123485.11
ENSG00000153044.9	ENSG00000113810.15	0.135084	undirected	ENSG00000153044.9	ENSG00000113810.15
ENSG00000153044.9	ENSG00000125995.15	0.0268898	undirected	ENSG00000153044.9	ENSG00000125995.15
ENSG00000153044.9	ENSG00000168268.10	0.0278239	undirected	ENSG00000153044.9	ENSG00000168268.10
ENSG00000153044.9	ENSG00000213626.11	0.0531506	undirected	ENSG00000153044.9	ENSG00000213626.11
ENSG00000153044.9	ENSG00000101057.15	0.293197	undirected	ENSG00000153044.9	ENSG00000101057.15
ENSG00000153044.9	ENSG00000103005.11	0.0408794	undirected	ENSG00000153044.9	ENSG00000103005.11
ENSG00000153044.9	ENSG00000139263.11	0.0554131	undirected	ENSG00000153044.9	ENSG00000139263.11
ENSG00000153044.9	ENSG00000270136.5	0.0701801	undirected	ENSG00000153044.9	ENSG00000270136.5
ENSG00000153044.9	ENSG00000123975.4	0.121322	undirected	ENSG00000153044.9	ENSG00000123975.4
ENSG00000153044.9	ENSG00000095380.10	0.0529671	undirected	ENSG00000153044.9	ENSG00000095380.10
ENSG00000153044.9	ENSG00000130479.10	0.0327697	undirected	ENSG00000153044.9	ENSG00000130479.10
ENSG00000153044.9	ENSG00000026025.13	0.038986	undirected	ENSG00000153044.9	ENSG00000026025.13
ENSG00000153044.9	ENSG00000142945.12	0.340922	undirected	ENSG00000153044.9	ENSG00000142945.12
ENSG00000153044.9	ENSG00000223749.7	0.0443607	undirected	ENSG00000153044.9	ENSG00000223749.7
ENSG00000153044.9	ENSG00000247095.2	0.0447369	undirected	ENSG00000153044.9	ENSG00000247095.2
ENSG00000153044.9	ENSG00000132016.11	0.145049	undirected	ENSG00000153044.9	ENSG00000132016.11
ENSG00000153044.9	ENSG00000160957.12	0.162883	undirected	ENSG00000153044.9	ENSG00000160957.12
ENSG00000153044.9	ENSG00000261061.1	0.130202	undirected	ENSG00000153044.9	ENSG00000261061.1
ENSG00000153044.9	ENSG00000106400.11	0.0218621	undirected	ENSG00000153044.9	ENSG00000106400.11
ENSG00000153044.9	ENSG00000112877.7	0.155792	undirected	ENSG00000153044.9	ENSG00000112877.7
ENSG00000153044.9	ENSG00000224578.4	0.0963554	undirected	ENSG00000153044.9	ENSG00000224578.4
ENSG00000153044.9	ENSG00000145386.9	0.33677	undirected	ENSG00000153044.9	ENSG00000145386.9
ENSG00000153044.9	ENSG00000132646.10	0.129037	undirected	ENSG00000153044.9	ENSG00000132646.10
ENSG00000153044.9	ENSG00000276043.4	0.344523	undirected	ENSG00000153044.9	ENSG00000276043.4
ENSG00000153044.9	ENSG00000071539.13	0.261816	undirected	ENSG00000153044.9	ENSG00000071539.13
ENSG00000153044.9	ENSG00000123415.14	0.0242935	undirected	ENSG00000153044.9	ENSG00000123415.14
ENSG00000153044.9	ENSG00000149948.13	0.162031	undirected	ENSG00000153044.9	ENSG00000149948.13
ENSG00000153044.9	ENSG00000169612.3	0.0233469	undirected	ENSG00000153044.9	ENSG00000169612.3
ENSG00000153044.9	ENSG00000138160.5	0.344081	undirected	ENSG00000153044.9	ENSG00000138160.5
ENSG00000153044.9	ENSG00000242125.3	0.0672855	undirected	ENSG00000153044.9	ENSG00000242125.3
ENSG00000153044.9	ENSG00000122952.16	0.333312	undirected	ENSG00000153044.9	ENSG00000122952.16
ENSG00000153044.9	ENSG00000187608.8	0.0318887	undirected	ENSG00000153044.9	ENSG00000187608.8
ENSG00000153044.9	ENSG00000174371.16	0.362365	undirected	ENSG00000153044.9	ENSG00000174371.16
ENSG00000153044.9	ENSG00000100058.12	0.0303302	undirected	ENSG00000153044.9	ENSG00000100058.12
ENSG00000153044.9	ENSG00000188312.13	0.0936156	undirected	ENSG00000153044.9	ENSG00000188312.13
ENSG00000153044.9	ENSG00000219529.2	0.0376298	undirected	ENSG00000153044.9	ENSG00000219529.2
ENSG00000153044.9	ENSG00000225573.4	0.0387386	undirected	ENSG00000153044.9	ENSG00000225573.4
ENSG00000153044.9	ENSG00000213178.3	0.035283	undirected	ENSG00000153044.9	ENSG00000213178.3
ENSG00000153044.9	ENSG00000133878.8	0.0517823	undirected	ENSG00000153044.9	ENSG00000133878.8
ENSG00000153044.9	ENSG00000111331.12	0.115234	undirected	ENSG00000153044.9	ENSG00000111331.12
ENSG00000153044.9	ENSG00000099282.9	0.029402	undirected	ENSG00000153044.9	ENSG00000099282.9
ENSG00000153044.9	ENSG00000206145.8	0.0363695	undirected	ENSG00000153044.9	ENSG00000206145.8
ENSG00000153044.9	ENSG00000065268.10	0.0329149	undirected	ENSG00000153044.9	ENSG00000065268.10
ENSG00000153044.9	ENSG00000116106.11	0.0256824	undirected	ENSG00000153044.9	ENSG00000116106.11
ENSG00000153044.9	ENSG00000143476.17	0.323904	undirected	ENSG00000153044.9	ENSG00000143476.17
ENSG00000153044.9	ENSG00000166451.13	0.255317	undirected	ENSG00000153044.9	ENSG00000166451.13
ENSG00000153044.9	ENSG00000131470.14	0.237493	undirected	ENSG00000153044.9	ENSG00000131470.14
ENSG00000153044.9	ENSG00000175063.16	0.276248	undirected	ENSG00000153044.9	ENSG00000175063.16
ENSG00000153044.9	ENSG00000146670.9	0.356237	undirected	ENSG00000153044.9	ENSG00000146670.9
ENSG00000153044.9	ENSG00000187961.13	0.0455801	undirected	ENSG00000153044.9	ENSG00000187961.13
ENSG00000153044.9	ENSG00000134222.16	0.260034	undirected	ENSG00000153044.9	ENSG00000134222.16
ENSG00000153044.9	ENSG00000122644.12	0.0464732	undirected	ENSG00000153044.9	ENSG00000122644.12
ENSG00000153044.9	ENSG00000203760.8	0.208548	undirected	ENSG00000153044.9	ENSG00000203760.8
ENSG00000153044.9	ENSG00000158555.14	0.0289057	undirected	ENSG00000153044.9	ENSG00000158555.14
[truncated: 63,536 more rows]
